# Supplementary material for: Arabidopsis phenotyping through geometric morphometrics
Source: Gigascience. 2018 Jun 18;7(7):giy073. doi: 10.1093/gigascience/giy073 (PMC6041757; doi:10.1093/gigascience/giy073)
Supplement: Supplement Files [file giy073_supplement_files.zip]

Archive with 11 entries (11 files):
- Supplementary Figure 1.jpg
- Supplementary Figure 2.pdf
- Supplementary file ORMV
- Supplementary file TuMV 1st
- Supplementary file TuMV 2nd
- Supplementary Table 1.xlsx
- Supplementary Table 2.xlsx
- Supplementary Table 3.xlsx
- Supplementary Table 4.xlsx
- Supplementary Table 5.xlsx
- Supplementary Table 6.xlsx
