# Supplementary material for: Arabidopsis phenotyping through geometric morphometrics
Source: Gigascience. 2018 Jun 18;7(7):giy073. doi: 10.1093/gigascience/giy073 (PMC6041757; doi:10.1093/gigascience/giy073)
Supplement: Supplement Files [file giy073_supplement_files.zip › Supplementary file ORMV]

<?xml version="1.0" encoding="UTF-8"?>

<morphojroot version="1.06d">
  <morphojproject>
    <morphojproject_contents visiblename="ORMV" lollipopcolor="-16776961" lollipopgraphpointsize="9.0" lollipoplandmarknumbercolor="-65536" lollipopshowlandmarknumber="true" outlinedefaultgraphpointsize="9.0" outlinelandmarknumbercolor="-65536" outlineshowlandmarknumber="true" outlineshowstartingshape="true" outlinestartingconfigcolor="-13382656" outlinetargetconfigcolor="-3407872" transgridgraphpointsize="9.0" transgridgridcolor="-16711681" transgridLandmarkNumberColor="-65536" transgridlollipopcolor="-16776961" transgridshowlandmarknumber="true" transgridShowLollipop="true" wireframedefaultgraphpointsize="9.0" wireframelandmarknumbercolor="-16777216" wireframeshowlandmarknumber="true" wireframeshowstartingshape="true" wireframestartingconfigcolor="-16724992" wireframetargetconfigcolor="-65536">
      <uniquenumber>9232</uniquenumber>
    </morphojproject_contents>
    <morphojset>
      <morphojset_contents visiblename="3DPI1st" uniqueid="1" alignmentmethod="1" dimension="2" hasprocrustesfit="true" hasrawdata="true" linkedoutlinenumber="0" linkedwireframenumber="0" nincl="40" nlmk="11" nobs="41" objsymmetry="false" procsumsquare="0.6441878714785368" procrustesfitfromparentset="false">
        <alignmentvectors>
          <vector>0.0 </vector>
          <vector>0.0 </vector>
          <vector>0.0 </vector>
          <vector>0.0 </vector>
          <vector>0.0 </vector>
          <vector>0.0 </vector>
          <vector>0.0 </vector>
          <vector>0.0 </vector>
          <vector>0.0 </vector>
          <vector>0.0 </vector>
          <vector>0.0 </vector>
        </alignmentvectors>
        <datavector>
          <datamatrix visiblename="3DPI1st, raw data" covarfromorigin="false" matrixtype="0" iscoordinates="true" issymmetrycomponent="false" isasymmetrycomponent="false">
            <data>
              <vector>51.27902400000001 48.961328 86.949814 59.246104 70.54487200000001 36.57614 68.299604 55.443634 76.809894 45.991780000000006 64.533348 48.237048 76.339112 51.677378000000004 71.595078 45.774496000000006 71.37779400000001 49.214826 73.36956400000001 47.440340000000006 72.06586 48.019764 </vector>
              <vector>86.37039 37.155564000000005 59.789314000000005 51.568736 83.29220000000001 54.64692600000001 72.89878200000001 44.579434000000006 74.093844 54.17614400000001 78.801664 45.665854 70.79837 50.844456 76.918536 51.460094000000005 74.455984 48.852686000000006 74.564626 51.206596000000005 74.81812400000001 50.15639 </vector>
              <vector>80.358866 36.684782000000006 62.50536400000001 57.833758 79.888084 56.05927200000001 60.984376000000005 44.83293200000001 70.653514 56.27655600000001 73.84034600000001 46.824702 68.55310200000001 54.39342800000001 72.06586 54.50207 67.61153800000001 51.930876000000005 70.182732 54.39342800000001 69.34981 53.560506000000004 </vector>
              <vector>80.793434 31.397538000000004 52.872440000000005 55.37120600000001 83.90783800000001 59.101248000000005 67.032114 43.963796 70.25516 57.833758 74.999194 44.398364 64.78684600000001 53.19836600000001 74.890552 54.067502000000005 70.47244400000001 50.192604 71.45022200000001 53.632934000000006 71.99343200000001 51.713592000000006 </vector>
              <vector>85.68232400000001 38.20577 58.739108 54.031288 81.40907200000001 57.688902000000006 71.124296 47.548982 72.89878200000001 57.00083600000001 77.75145800000001 48.852686000000006 69.856806 53.343222000000004 75.035408 53.343222000000004 73.043638 51.78602000000001 73.043638 54.031288 73.36956400000001 52.872440000000005 </vector>
              <vector>70.90701200000001 29.478196000000004 82.38685000000001 52.220588000000006 65.65598200000001 47.838694000000004 78.330882 42.261738 73.36956400000001 49.106184000000006 71.88479000000001 39.980256000000004 76.26668400000001 47.295484 72.28314400000001 45.991780000000006 74.455984 44.61564800000001 73.69549 46.317706 73.69549 45.484784000000005 </vector>
              <vector>94.627182 39.255976000000004 56.81976600000001 50.301246000000006 86.587674 61.38273 73.91277400000001 42.877376000000005 73.69549 57.833758 82.93006000000001 46.860916 70.146518 51.60495 79.48973000000001 54.50207 76.26668400000001 50.192604 75.614832 53.19836600000001 76.483968 51.713592000000006 </vector>
              <vector>62.54157800000001 36.250214 88.72430000000001 51.27902400000001 64.134994 55.660918 75.21647800000001 44.289722000000005 75.28890600000001 55.262564000000005 68.66174400000001 44.83293200000001 77.896314 50.844456 71.124296 51.60495 73.69549 48.816472000000005 73.91277400000001 51.27902400000001 73.586848 50.192604 </vector>
              <vector>85.64611000000001 32.846098000000005 59.86174200000001 49.35968200000001 84.19755 50.228818000000004 72.06586 38.821408000000005 73.84034600000001 50.228818000000004 78.729236 40.77696400000001 70.79837 46.317706 77.06339200000001 46.245278000000006 74.70948200000001 44.072438000000005 74.528412 46.426348000000004 74.999194 45.267500000000005 </vector>
              <vector>62.867504000000004 37.336634000000004 82.02471000000001 59.463388 62.939932000000006 54.936638 76.26668400000001 47.838694000000004 71.196724 56.711124000000005 68.372032 48.454332 73.69549 54.936638 70.03787600000001 54.031288 71.739934 52.691370000000006 71.124296 54.212358 70.762156 53.41565000000001 </vector>
              <vector>83.00248800000001 28.898772 53.19836600000001 58.48561000000001 85.32018400000001 57.688902000000006 66.778616 43.311944000000004 71.92100400000001 58.558038 77.60660200000001 43.565442000000004 66.488904 54.755568000000004 75.542404 53.23458 72.174502 50.59095800000001 72.89878200000001 53.596720000000005 73.079852 52.437872000000006 </vector>
              <vector>65.873266 37.083136 76.882322 61.31030200000001 64.71441800000001 51.713592000000006 76.882322 48.52676 71.124296 54.936638 69.856806 47.548982 73.15228 53.95886 70.94322600000001 52.25680200000001 72.79014000000001 51.387666 71.631292 52.51030000000001 71.48643600000001 52.00330400000001 </vector>
              <vector>70.50865800000001 39.65433 87.81895 56.964622000000006 70.218946 55.80577400000001 80.865862 49.939106 78.22224000000001 57.76133000000001 75.107836 49.758036000000004 79.888084 55.190136 76.70125200000001 55.262564000000005 78.22224000000001 53.66914800000001 77.787672 55.11770800000001 77.60660200000001 54.64692600000001 </vector>
              <vector>67.64775200000001 39.907828 87.63788000000001 62.72264800000001 63.48314200000001 58.66668000000001 77.13582000000001 51.27902400000001 71.99343200000001 58.92017800000001 70.40001600000001 50.409888 77.31689 57.218120000000006 69.96544800000001 55.11770800000001 72.536642 53.77779 71.739934 54.64692600000001 71.37779400000001 54.284786000000004 </vector>
              <vector>85.32018400000001 41.609886 60.477380000000004 53.66914800000001 79.381088 56.78355200000001 72.79014000000001 46.064208 72.79014000000001 54.465856 76.990964 48.345690000000005 70.50865800000001 51.641164 74.564626 52.184374000000005 73.26092200000001 50.12017600000001 73.15228 51.387666 73.33335000000001 51.097954 </vector>
              <vector>65.438698 40.813178 80.61236400000001 57.218120000000006 63.55557 53.596720000000005 73.40577800000001 48.635402000000006 71.37779400000001 54.39342800000001 68.879028 48.164620000000006 73.26092200000001 53.23458 69.53088000000001 52.365444000000004 71.37779400000001 51.025526000000006 70.762156 52.365444000000004 70.581086 52.00330400000001 </vector>
              <vector>57.00083600000001 39.002478 83.87162400000001 50.699600000000004 62.324294 55.516062000000005 70.146518 43.16708800000001 71.41400800000001 53.41565000000001 64.09878 45.919352 73.84034600000001 49.86667800000001 68.299604 50.844456 69.89302 48.273262 70.47244400000001 49.794250000000005 70.146518 49.25104 </vector>
              <vector>57.616474000000004 35.200008000000004 90.245288 58.19589800000001 60.87573400000001 59.17367600000001 75.21647800000001 45.593426 71.41400800000001 59.39096000000001 66.19919200000001 46.172850000000004 76.918536 54.90042400000001 68.58931600000001 54.321000000000005 71.41400800000001 51.496308000000006 71.01565400000001 53.850218000000005 70.87079800000001 52.800012 </vector>
              <vector>61.56380000000001 33.063382000000004 86.080678 53.45186400000001 61.129232 52.582728 76.013186 43.42058600000001 71.232938 54.429642 67.57532400000001 42.587664000000004 74.999194 50.011534000000005 68.770386 48.997542 71.088082 47.367912000000004 70.94322600000001 49.504538000000004 70.581086 48.562974000000004 </vector>
              <vector>64.497134 41.573672 83.36462800000001 60.223882 64.497134 59.789314000000005 74.166272 51.31523800000001 70.94322600000001 59.318532000000005 68.770386 50.699600000000004 74.492198 56.81976600000001 69.96544800000001 56.09548600000001 71.595078 54.791782000000005 71.52265000000001 56.167914 71.34158000000001 55.443634 </vector>
              <vector>61.274088000000006 39.147334 88.10866200000001 55.081494000000006 64.78684600000001 58.883964000000006 74.78191000000001 47.657624000000006 73.36956400000001 58.01482800000001 68.58931600000001 49.43211 77.09960600000001 54.103716000000006 71.01565400000001 54.64692600000001 72.93499600000001 51.78602000000001 73.007424 53.741576 72.645284 53.089724000000004 </vector>
              <vector>85.32018400000001 47.512768 65.981908 57.50783200000001 80.57615000000001 60.58602200000001 75.14405000000001 53.524292 75.578618 59.318532000000005 78.874092 54.031288 73.948988 57.218120000000006 76.95475 57.218120000000006 75.86833 56.385198 75.79590200000001 57.435404000000005 75.86833 56.747338000000006 </vector>
              <vector>83.618126 40.451038000000004 58.92017800000001 53.524292 80.322652 59.318532000000005 70.47244400000001 48.744044 72.24693 57.47161800000001 76.19425600000001 49.540752000000005 69.639522 54.13993000000001 73.76791800000001 54.719354 72.46421400000001 52.94486800000001 72.572856 54.574498000000006 72.89878200000001 53.995074 </vector>
              <vector>79.272446 43.022232 65.18520000000001 53.560506000000004 78.65680800000001 56.964622000000006 72.536642 51.27902400000001 73.188494 55.62470400000001 75.32512000000001 50.663386 71.739934 53.741576 74.34734200000001 54.17614400000001 73.188494 53.089724000000004 73.29713600000001 54.067502000000005 73.188494 53.560506000000004 </vector>
              <vector>75.68726000000001 44.90536 65.69219600000001 59.282318000000004 77.20824800000001 55.516062000000005 71.81236200000001 52.98108200000001 73.80413200000001 56.167914 73.91277400000001 52.25680200000001 71.558864 55.986844000000005 73.985202 54.719354 73.116066 54.357214000000006 73.44199200000001 55.443634 73.29713600000001 54.86421000000001 </vector>
              <vector>76.918536 47.47655400000001 61.165446 60.65845 77.968742 60.15145400000001 71.124296 54.538284000000004 73.586848 59.86174200000001 74.31112800000001 55.190136 70.689728 58.48561000000001 74.455984 57.616474000000004 72.97121 56.928408000000005 73.29713600000001 57.869972000000004 73.29713600000001 57.399190000000004 </vector>
              <vector>63.44692800000001 41.320174 86.116892 58.558038 66.054336 56.05927200000001 74.81812400000001 49.39589600000001 72.645284 56.493840000000006 69.748164 49.576966000000006 76.339112 55.153922 72.102074 54.17614400000001 73.188494 52.98108200000001 72.89878200000001 54.13993000000001 72.717712 53.632934000000006 </vector>
              <vector>77.09960600000001 35.815646 60.984376000000005 56.457626000000005 78.69302200000001 51.27902400000001 68.15474800000001 47.730052 72.79014000000001 52.72758400000001 73.623062 45.412356 69.09631200000001 51.930876000000005 72.645284 50.663386 70.689728 49.939106 71.70372 51.134168 71.45022200000001 50.80824200000001 </vector>
              <vector>60.513594000000005 43.4568 85.501254 52.00330400000001 64.967916 56.457626000000005 72.645284 48.345690000000005 73.188494 55.190136 68.04610600000001 50.011534000000005 75.976972 52.47408600000001 70.97944000000001 53.41565000000001 72.174502 51.822234 72.39178600000001 53.19836600000001 71.95721800000001 52.800012 </vector>
              <vector>60.33252400000001 40.414824 90.245288 57.362976 64.931702 60.006598000000004 75.14405000000001 47.295484 73.079852 59.246104 68.299604 49.287254000000004 78.439524 55.226350000000004 71.99343200000001 55.443634 73.586848 52.51030000000001 73.51442 55.516062000000005 73.29713600000001 53.886432000000006 </vector>
              <vector>68.697958 42.153096000000005 82.96627400000001 59.065034000000004 69.16874 58.01482800000001 75.578618 51.677378000000004 73.84034600000001 56.602482 71.631292 50.735814000000005 75.65104600000001 55.33499200000001 72.717712 54.936638 73.84034600000001 53.741576 73.44199200000001 55.009066000000004 73.224708 54.357214000000006 </vector>
              <vector>83.074916 40.414824 65.00413 62.614006 82.604134 57.72511600000001 72.35557200000001 52.94486800000001 77.24446200000001 58.44939600000001 78.367096 50.735814000000005 73.15228 57.435404000000005 77.57038800000001 55.58849000000001 75.79590200000001 54.719354 76.520182 56.240342000000005 76.520182 55.443634 </vector>
              <vector>65.511126 41.790956 86.9136 57.942400000000006 65.981908 60.15145400000001 76.59261000000001 52.872440000000005 74.78191000000001 60.079026000000006 70.110304 52.32923 77.57038800000001 57.797544 72.645284 57.869972000000004 74.166272 56.421412000000004 74.31112800000001 57.869972000000004 74.093844 57.29054800000001 </vector>
              <vector>83.29220000000001 42.73252 59.572030000000005 56.747338000000006 80.358866 58.739108 70.653514 52.00330400000001 72.42800000000001 59.318532000000005 75.86833 52.075732 69.34981 56.53005400000001 74.093844 56.457626000000005 72.35557200000001 55.37120600000001 72.717712 56.674910000000004 72.645284 56.09548600000001 </vector>
              <vector>76.59261000000001 38.785194000000004 87.13088400000001 68.26339 67.502896 53.814004000000004 82.241994 53.089724000000004 75.071622 57.03705000000001 76.520182 49.504538000000004 80.286438 58.66668000000001 74.70948200000001 53.95886 77.24446200000001 53.307008 76.15804200000001 54.284786000000004 76.013186 53.45186400000001 </vector>
              <vector>63.70042600000001 41.465030000000006 87.529238 59.463388 66.851044 59.20989000000001 75.578618 49.721822 74.70948200000001 58.087256000000004 69.639522 50.482316000000004 78.51195200000001 56.023058000000006 72.97121 55.40742 74.166272 53.741576 74.38355600000001 55.40742 74.23870000000001 54.755568000000004 </vector>
              <vector>88.941584 44.470792 61.491372000000005 56.892194 81.04693200000001 62.54157800000001 72.89878200000001 51.242810000000006 74.021416 59.065034000000004 79.272446 52.691370000000006 71.595078 56.674910000000004 76.013186 57.218120000000006 74.81812400000001 55.37120600000001 74.81812400000001 57.145692000000004 74.890552 56.421412000000004 </vector>
              <vector>71.99343200000001 35.344864 86.442818 60.87573400000001 62.72264800000001 52.51030000000001 79.09137600000001 48.237048 73.586848 57.362976 72.138288 45.846924 77.353104 55.58849000000001 71.37779400000001 53.162152000000006 74.85433800000001 51.858448 73.73170400000001 53.596720000000005 73.73170400000001 52.437872000000006 </vector>
              <vector>57.97861400000001 39.364618 95.89467200000001 54.936638 65.14898600000001 63.881496000000006 75.578618 43.42058600000001 78.294668 59.02882 68.51688800000001 48.780258 82.82141800000001 54.103716000000006 72.645284 56.385198 75.50619 51.713592000000006 76.375326 54.574498000000006 75.50619 53.307008 </vector>
              <vector>99.04529000000001 47.874908000000005 85.609896 61.38273 97.66915800000001 61.81729800000001 89.23129600000001 56.31277000000001 91.11442400000001 60.006598000000004 92.88891000000001 55.443634 89.81072 58.883964000000006 91.730062 58.811536000000004 90.317716 58.159684000000006 90.390144 59.02882 90.46257200000001 58.66668000000001 </vector>
              <vector>82.169566 42.986018 56.81976600000001 54.465856 74.492198 58.413182000000006 68.58931600000001 48.92511400000001 67.756394 55.552276000000006 73.623062 50.011534000000005 66.380262 53.741576 70.363802 54.465856 69.02388400000001 52.72758400000001 69.16874 54.13993000000001 69.49466600000001 53.596720000000005 </vector>
            </data>
          </datamatrix>
          <datamatrix visiblename="3DPI1st, centroid size" covarfromorigin="false" matrixtype="1" iscoordinates="false" issymmetrycomponent="false" isasymmetrycomponent="false">
            <data>
              <vector>33.0557456362198 3.4981953979723546 </vector>
              <vector>26.87769980549729 3.291296939281241 </vector>
              <vector>36.13571289290067 3.5872816531386684 </vector>
              <vector>27.512839682414235 3.314652793252119 </vector>
              <vector>23.21238047303455 3.144685777415574 </vector>
              <vector>36.27494297339917 3.5911272267055883 </vector>
              <vector>28.2953663838627 3.342698059224656 </vector>
              <vector>27.47531318208688 3.3132878990267893 </vector>
              <vector>25.44240453830751 3.2364172520206074 </vector>
              <vector>39.21741970836597 3.6691210284041844 </vector>
              <vector>22.14531659774406 3.0976260338520616 </vector>
              <vector>22.2404784620749 3.1019139827334725 </vector>
              <vector>27.252022089794174 3.30512772348625 </vector>
              <vector>23.22899522039757 3.145401292312529 </vector>
              <vector>19.48604456769805 2.969698546165578 </vector>
              <vector>26.100308240919112 3.261947124255811 </vector>
              <vector>35.40834003895741 3.5669473867125756 </vector>
              <vector>29.049193799047746 3.3689907307285782 </vector>
              <vector>23.484761866433793 3.1563517796120846 </vector>
              <vector>27.793179578069665 3.324790651677718 </vector>
              <vector>18.521173548666912 2.9189145937691463 </vector>
              <vector>25.46453625583483 3.237286749129505 </vector>
              <vector>16.450094671848696 2.8003312323224003 </vector>
              <vector>14.597946255593556 2.6808808513946016 </vector>
              <vector>18.093128016437745 2.8955321985796645 </vector>
              <vector>23.621271251863387 3.162147630314288 </vector>
              <vector>22.35413903330847 3.107011495560633 </vector>
              <vector>22.823545226237194 3.127792688468962 </vector>
              <vector>30.16896715896502 3.4068138185433745 </vector>
              <vector>18.778550259610128 2.9327152748264527 </vector>
              <vector>23.78219553817987 3.1689372140898975 </vector>
              <vector>24.775602509213574 3.2098593991620623 </vector>
              <vector>24.11301662864582 3.1827518037626437 </vector>
              <vector>27.0097562665358 3.296198143940625 </vector>
              <vector>25.56958798734885 3.2414036760465215 </vector>
              <vector>25.833694298199436 3.2516796204270992 </vector>
              <vector>28.027037012464728 3.333169651864116 </vector>
              <vector>37.622351759908454 3.627598335473179 </vector>
              <vector>16.967858461184033 2.8313208757132124 </vector>
              <vector>23.31622782316361 3.1491495912439733 </vector>
            </data>
            <namesvector>Centroid Size	Log Centroid Size</namesvector>
          </datamatrix>
          <datamatrix visiblename="3DPI1st, Procrustes coordinates" covarfromorigin="false" matrixtype="2" iscoordinates="true" issymmetrycomponent="false" isasymmetrycomponent="false">
            <data>
              <vector>-0.5764691875025562 0.17913055658942154 0.5484198138011895 0.16624061445063518 -0.12542647195090836 -0.3484164690147406 -0.02583828104006093 0.21855363755800686 0.13850365209443657 -0.12991125496651057 -0.19805734982367754 0.04237387164602138 0.17448074103425415 0.03914015271604249 -0.01463595558702189 -0.09068602063619194 0.009069845643942837 0.0110366260456002 0.051350001882277 -0.057812193935175255 0.0186031914481252 -0.02964952045310927 </vector>
              <vector>-0.584046786448211 0.18001142871321615 0.5428890285002453 0.20495218648086347 -0.16071863363778838 -0.3292749423768322 -0.010624563892198652 0.188842806128363 0.12814452405495724 -0.14383498548267462 -0.1816314275069436 0.04446678844969364 0.17317366235258075 0.024900692149859106 -0.013463982472464709 -0.10813335512661745 0.01797017712154455 0.02168831058960205 0.05796207084077057 -0.0564417152999708 0.03034593108750835 -0.027177214225500956 </vector>
              <vector>-0.5463516012077396 0.24214260113823521 0.48642193452316984 0.21736184896162913 -0.12167755426418649 -0.41082142273751876 -0.023467149584406093 0.2142222685050789 0.15136102890206837 -0.1428396824672016 -0.1889251013298178 0.06349604106586756 0.18788848447688505 0.05362509833988386 -0.015003667660723145 -0.1422712960368485 0.011939236252114386 0.01859533953814692 0.05155581993619633 -0.07260245215923714 0.006258569956437077 -0.04090834414803483 </vector>
              <vector>-0.619695445099595 0.21019198458784122 0.518197667927117 0.20024539824234616 -0.13087622881354488 -0.3270475893040922 0.009410357124403912 0.1799406418732816 0.12519428173978145 -0.15058371882896598 -0.17605044050691052 0.01840649910840777 0.15478900257382283 0.020071086891610024 -0.008678029723557112 -0.07409192869810405 0.025830684433158217 0.011302495026080939 0.06659718153723895 -0.05952170399887477 0.0352809688080879 -0.02891316489953189 </vector>
              <vector>-0.6269182246940159 0.23262967317277974 0.4758074784451595 0.14086885647750302 -0.0687341660435869 -0.37806005709332957 0.014042312658178707 0.2165381398017092 0.154087030440082 -0.12241853431724664 -0.21624535745193804 0.030565044209893512 0.15369675966560647 0.026043091156884385 0.014366541265018708 -0.09151726874232774 0.013236985559198732 0.019969554153191196 0.05868294837665074 -0.046787871185062585 0.02797769177964263 -0.02783062763400341 </vector>
              <vector>-0.5652934522238494 0.15736275147315404 0.5267157617490343 0.18617171316463613 -0.16452080382227302 -0.35853714497576744 0.012341781062665834 0.23666824317944946 0.14494692627222364 -0.15543632521659206 -0.1915942895336816 0.05531705433741057 0.1857572993186125 0.038643382067706886 -0.03566280351417694 -0.11661072587752998 0.01250579570625291 0.024017309009505404 0.05510943705012593 -0.0496339069614922 0.01969434793506429 -0.01796235020047963 </vector>
              <vector>-0.5566242460843569 0.20572838154766654 0.5170082182029803 0.21105255572429568 -0.16023766221354235 -0.3619244136564787 -0.022868049685395485 0.18516981165572668 0.17447999194083538 -0.150610384105592 -0.2145023883474544 0.051221945808482126 0.1761781761759764 0.03142617895557985 -0.018085599321672016 -0.11248165738781843 0.01103892274443432 0.01876495302115603 0.06148511486888883 -0.05291199676687211 0.03212752171930942 -0.02543537479614898 </vector>
              <vector>-0.5589904715330294 0.14618425654367717 0.5617142386382246 0.1639167593167479 -0.16218294252290472 -0.35497507991551175 -0.023211450330603595 0.23771754800670508 0.15297005386371398 -0.1454262446730231 -0.18707167538786787 0.04367926258826193 0.1669068163143311 0.03514125385794272 -0.02538020707667176 -0.08928370385619147 0.0023466360853891784 0.024464296589547956 0.055279917074483806 -0.043581406270997186 0.017619084874936342 -0.017836942187160837 </vector>
              <vector>-0.6510021883130793 0.16029886819632633 0.5083790231235664 0.12813115571554679 -0.13524449765308963 -0.3098833983225666 0.013628189547755083 0.26891810895499346 0.13733425663381693 -0.11580329613272113 -0.17958053195802243 0.023210154631167535 0.1528036590295338 0.005366246043730941 0.027632883695783303 -0.07781502587455236 0.03425231752486527 0.008067392564209247 0.06232123363292536 -0.050690627183987966 0.029475654735938654 -0.03979957859214325 </vector>
              <vector>-0.5736948798788152 0.21864515794961098 0.5019393207402816 0.18974398612391066 -0.1116747257120309 -0.35869308929117083 -0.01779251828068598 0.23428757142373535 0.153410830620229 -0.13991338282723625 -0.21521131267993984 0.039917476071197014 0.18808449633011493 0.026246781684397702 -0.007274162256849893 -0.10406859720523623 0.009193734787310247 0.00426975685173542 0.048368730837470314 -0.06444208920209779 0.02465048549291447 -0.04599357157884734 </vector>
              <vector>-0.6977908600803192 0.08762494274125474 0.5378866132882152 0.017952860226665757 -0.12477310294445873 -0.29107245361061 0.008272803578230806 0.27913563161220667 0.1470441086109524 -0.09538402794701373 -0.18487265009584392 0.017593190329617002 0.1534050877524178 0.013408608020679502 0.03122590366502386 -0.044801618827794765 0.036610059809802906 0.05094655025145902 0.058585709165792206 -0.020727731742599474 0.03440632725018609 -0.014675951053866232 </vector>
              <vector>-0.6491374027166449 0.2229810981635295 0.46186944731166557 0.19145208554231352 -0.155770555371268 -0.31877944547994297 0.011879995212744972 0.2066325487957962 0.16787521593185808 -0.13353155516331167 -0.1835148787409262 0.03353409087829251 0.1439397456490419 0.0035799864232870376 0.039812537885479816 -0.09830084411940307 0.040693251810443504 0.001674570220475331 0.07153479563949416 -0.05965353181956286 0.050817847388109204 -0.0495890034414716 </vector>
              <vector>-0.534516251912681 0.1955125020648325 0.5929239666652247 0.2178873837507752 -0.09920860824495698 -0.37059951150705756 0.017124620117847357 0.1936832878140553 0.11249632216862082 -0.135209328963802 -0.16857685974573802 0.023179491882687947 0.19038607800178975 0.05607472411113794 -0.0435020708393589 -0.10171931847915303 -0.02026188982674081 0.0033631279186289 -0.013878306502730047 -0.040527002278790865 -0.03298699988127671 -0.041645356313315535 </vector>
              <vector>-0.6136647037698646 0.15208741119181418 0.5810799190897598 0.12271505013762415 -0.10770484119825766 -0.3398081689122676 -0.039654122398180065 0.20078425467691652 0.11083945870083059 -0.13023883571363554 -0.16494671590787321 0.035614660717637456 0.15009159091892768 0.022067548847087982 -2.3848740047243203E-4 -0.07232204777215095 0.01416067976294076 0.03236856023367988 0.04125713364426942 -0.015782949066758627 0.02878008855791573 -0.007485484339949715 </vector>
              <vector>-0.5831158581625256 0.16001313395001193 0.5675925008996958 0.1653022733854945 -0.16282831354038085 -0.35632987771137664 -0.00875769790758179 0.19018770892534717 0.13919878045518497 -0.08746072989788439 -0.18416862413651097 0.034681531620437286 0.16084386621368757 0.024672755167619458 -0.00197611490056503 -0.08673030063099234 0.011439801822341666 0.029900738248118407 0.04092709823334219 -0.04002752643262955 0.02084456102331772 -0.034209706624139115 </vector>
              <vector>-0.5777172194480331 0.16605342765391315 0.5502447699743749 0.14420719006415153 -0.14551541744582805 -0.3436654383797764 -0.04816034116539618 0.21036163019297469 0.14673492756373635 -0.13553169868072656 -0.22305397522166207 0.023957186873798865 0.18105578956857596 0.02632035137331118 -0.0016467847403077822 -0.08975239272603786 0.01732384544464223 0.02499513345674626 0.0601759187647709 -0.020768284707516616 0.04055848670512885 -0.0061771051208386945 </vector>
              <vector>-0.5818079773497349 0.16743593969313086 0.5483742929795412 0.17163038055006533 -0.11343198755996034 -0.332582493650685 -0.0050686805683794675 0.2159160606210767 0.13337245381961488 -0.16459948487949924 -0.2036063319542014 0.05471022892101359 0.18672086028251803 0.029119284839178278 -0.014861633595527803 -0.0940329318516072 0.00401504211701122 0.01742413040614199 0.03343910760793736 -0.04343586873093335 0.01285485422117949 -0.021585245917880563 </vector>
              <vector>-0.5748207762849207 0.16836219473026257 0.5280748734706928 0.19248440430182437 -0.14265830359759477 -0.35096141237197026 0.03720584785231592 0.22555395600781575 0.1624078004837746 -0.16956131733756188 -0.20135767491935241 0.05588789649365141 0.16079776901508114 0.030810538649338255 -0.024613389319070082 -0.08409676713454317 -0.0011668168617211144 0.011087820396131978 0.04344818600855822 -0.047972088793808945 0.012682484152237153 -0.0315952249411355 </vector>
              <vector>-0.5974890639022246 0.21379282293839552 0.5345582648757332 0.17552445936056357 -0.07008896569941864 -0.3573076675988593 -0.011965690925327024 0.18849110431701788 0.11877972362917308 -0.1557789489052423 -0.19901158249880166 0.05139402910723773 0.15771575831278045 0.02526877447354147 -0.0052795757853320475 -0.08316683369420338 0.008096884158497457 0.00499527271848222 0.04566682679806232 -0.04034688274655893 0.019017421036856608 -0.02286612997037578 </vector>
              <vector>-0.5885929924101274 0.20758097199851105 0.5360587312497451 0.19609089102055988 -0.12218204857834294 -0.34406781248565377 -0.013570027562297332 0.18661318600805882 0.12964007134763295 -0.16170283094455937 -0.17458785272386093 0.019361457206961086 0.17517787259547393 0.027558616221194397 -0.004618521873076854 -0.0993384698237248 0.0035152147206326018 0.024473740609864795 0.041120018723387344 -0.03517923434708874 0.018039534510829514 -0.021390515464120435 </vector>
              <vector>-0.6415992012929558 0.20502528566476041 0.5372073897802649 0.18101539577183867 -0.09907669827362256 -0.3174012943575772 -0.0034534108462997426 0.1561303078322203 0.11390963883695716 -0.13621038440260705 -0.17280619974205513 0.04209396236464072 0.14305647518926473 0.004956850592912711 -0.0032604654754535382 -0.06711802327913288 0.029576603037884612 -4.3551763791456477E-4 0.05821779020087399 -0.04984987152083112 0.038228078585146805 -0.01820671102830927 </vector>
              <vector>-0.5964621430980729 0.2275460582725527 0.5062299688946762 0.23209921130246522 -0.13069678283709302 -0.3668926630259603 0.0149951027909321 0.18403601845206607 0.115903900723916 -0.1524602693314842 -0.16920700528208532 0.04967616070165651 0.14472958314983025 0.01187810818915161 0.0115630541635213 -0.08522580377067404 0.023960632070486803 8.875914901262452E-4 0.05056230799153046 -0.057841705353522024 0.028421381432355484 -0.043702706926378426 </vector>
              <vector>-0.6256038650616083 0.2944383923938103 0.46444172636795433 0.24824372801683342 -0.10903335799992094 -0.391380384855408 0.0057995023208357414 0.11396779611623112 0.1245323435444227 -0.13387677952344892 -0.15896158776548464 0.04491011714891052 0.13406923362032944 0.013347933050766807 0.014010471784614807 -0.09984707927820209 0.035283591916115055 -0.0036798493924610817 0.0640248541577431 -0.057734535777854076 0.05143708711499609 -0.02838933789917772 </vector>
              <vector>-0.6322873715712641 0.22011438755372936 0.5778215433598138 0.21498680773171153 -0.09285128620878791 -0.2880593899425168 -0.021100843459857875 0.12082265021597288 0.08087615018480968 -0.12029438435319065 -0.1467286596626249 0.029305736740133172 0.15906049007414433 0.014541998275710809 -0.009175145913650746 -0.07306367491782356 0.004937086404980851 -0.008706726386662034 0.05323548509408077 -0.07031817570938842 0.026212551698354968 -0.0393292292076815 </vector>
              <vector>-0.5374833265614894 0.2312553742970042 0.6189857301115147 0.27975153950966 -0.09722907656136962 -0.3346880253105756 -0.024116521425124195 0.16086900143354424 0.07720574182405167 -0.1547056879089051 -0.13485462496652212 0.012161550800939683 0.14429935907183256 0.012402601033496843 -0.04471897573116572 -0.09499146245925563 -0.009778249106829142 -0.009244239211775088 0.012937649581224009 -0.06119384003677494 -0.0052477062361101 -0.04161681214735884 </vector>
              <vector>-0.615050548822085 0.14285134251203135 0.5976345269703232 0.16181453494782266 -0.13944922066611964 -0.2838155666175822 -0.0212300719941607 0.17134047764087873 0.09311265194079281 -0.12413121560771115 -0.18659374780617077 0.03152523733664489 0.1809641074331764 0.01825417878088112 0.013194115522838078 -0.06102685410086343 0.018314685004134953 0.008062640206785963 0.039297713502424184 -0.0385952296798545 0.019805788914844906 -0.026279545419031568 </vector>
              <vector>-0.6372936008463927 0.17598858484133562 0.5390068350170321 0.18331642930776063 -0.1308576669199551 -0.30521879545548036 0.03144935941166736 0.16771096419977335 0.08290294278999326 -0.13451340061551698 -0.20056459991015027 0.03642147714906868 0.15555982647050198 0.018839435050002643 0.012880811156269822 -0.072904504293255 0.04065162878744136 0.01665796924936766 0.05554452133130387 -0.05213506649398569 0.05071994271229398 -0.03416309293907114 </vector>
              <vector>-0.5907456653394096 0.16481848172491245 0.5732194229294256 0.2080740784495569 -0.200096493728314 -0.30082699874764934 -0.01344255597478327 0.15589708495749716 0.1173751519991087 -0.118018444163463 -0.17668923076817813 0.01422654225145887 0.1887247415584003 0.038016737319544726 -0.001845629858993808 -0.07987275702823697 0.022043521267326095 0.004895393972731493 0.05283499427614029 -0.048430437168961074 0.02862174363928023 -0.03877968156739302 </vector>
              <vector>-0.5783333390673289 0.1636086080914042 0.5657201384517058 0.16703944728715817 -0.12207263845227179 -0.32708937933178195 -0.036305521685841155 0.208707658095026 0.10109979997160032 -0.17030149382421583 -0.20140831118404875 0.0383588618613111 0.18932419085505078 0.033909684961733896 0.006702475372921023 -0.07869766665003577 0.004538334501951423 0.03228230123382139 0.05191435440946518 -0.055571631697372045 0.018820516826791967 -0.012246390027048746 </vector>
              <vector>-0.6355230021970021 0.24492284648495527 0.5521184701206241 0.15746666862094863 -0.011099050424227694 -0.33423060623762874 -0.010222694534349826 0.152478795805748 0.11378797970894455 -0.10182847842793039 -0.19529557742594486 0.0352567390696585 0.13383090765201694 0.016547439520298038 0.006829757333779888 -0.08159820852171709 0.003735409872886751 0.006952102811053192 0.03745556234025481 -0.05613577652308337 0.004382237553015108 -0.03983152260231129 </vector>
              <vector>-0.6520380358744203 0.165726301861613 0.5588496183859059 0.15133649387668374 -0.07773588785512522 -0.289446482359423 0.044722051128611114 0.1743863410348911 0.09228645310270579 -0.13407179652847975 -0.1894110338225197 0.038537937673167516 0.16977364170150175 0.026440671287918396 -0.009958160346837035 -0.06740032784025997 0.009888950413665653 0.014135152835627943 0.03975621497497886 -0.050608773614857036 0.013866188191528194 -0.029035518226883862 </vector>
              <vector>-0.6095355701351869 0.2514059504856303 0.48262910868564085 0.23967096293838724 -0.15002207374982804 -0.337577709461644 0.020715640665349203 0.157913071198668 0.13585191242276012 -0.12262523835769687 -0.20400622566587498 0.018742358799093348 0.17211301919965738 0.019746161609517136 0.012377408142615256 -0.10152078947853754 0.027251711733720305 -0.017039725405458592 0.0669034221209669 -0.06126698209124574 0.04572164658017629 -0.04744806023671329 </vector>
              <vector>-0.6295810124890654 0.19940671819567946 0.519406325616469 0.22820500532929214 -0.17132846981080724 -0.3021428547208861 0.021966736232055206 0.15183470005904565 0.12148291367983304 -0.14647124492492733 -0.16086248361143984 0.03340320131037178 0.16855797044036155 0.020161628360093893 -8.386278345901242E-4 -0.08239700917655592 0.03637392011017072 -0.005217462221958449 0.052629086184298055 -0.059422368511251246 0.042193641482711416 -0.037360313698902456 </vector>
              <vector>-0.5526773058755092 0.15208848136985634 0.6198700613276504 0.19112189920962822 -0.11818921975029477 -0.3449409058390621 0.02344184762442959 0.18987776857487978 0.0845326345675389 -0.11190884613168454 -0.1696248700893471 0.026511482009964 0.2002554512936662 0.05556093001454998 -0.029972216320837217 -0.08918621109978117 -0.024017316320254476 0.008887939371993083 -0.0011886415400150473 -0.04135791792702595 -0.0324304249170284 -0.03665461955331339 </vector>
              <vector>-0.6079011098241441 0.17554767790666093 0.563973403743367 0.13106968028416632 -0.10797460386422397 -0.3257709501957925 -0.03939337656126878 0.17628670932559254 0.12024560794026116 -0.11311592026908658 -0.21377016897515727 0.018392481331293717 0.19610342388743315 0.038858571239495286 0.003919534026146813 -0.06583058040098302 0.005168003471777346 0.014870165819538084 0.04949329016729077 -0.03403662570960045 0.030135995988514745 -0.016271209331283447 </vector>
              <vector>-0.6473985171031695 0.1914515534697556 0.5218897730409506 0.1557925627435479 -0.09522223223761686 -0.33865613614484125 0.02832087204911397 0.18803456155624138 0.10511667072418444 -0.10933172678965287 -0.17842521748175524 0.04095236471619762 0.1563800589583716 0.012783420679693201 0.005957723950201669 -0.07278179662637 0.021272427924364748 0.011369832579174777 0.04779151643672154 -0.052232833458099565 0.034316923738634666 -0.02738180272564071 </vector>
              <vector>-0.5478760074202544 0.21359019754441783 0.5076727808394063 0.2157021382670459 -0.17227048465377548 -0.37851694374912337 -0.017968258407596416 0.20864639998273204 0.16992843644524208 -0.12451666755423182 -0.2152052303680664 0.03332376058571247 0.18119426326345978 0.024831887349426388 1.1311277388244279E-5 -0.11906010671496937 0.020461671892217197 0.012352089866410874 0.05508833036975326 -0.053384740898233043 0.018963186762229543 -0.03296801467919105 </vector>
              <vector>-0.5528850915182213 0.17135842486653602 0.5462294037559471 0.1448548887129421 -0.1374740505582315 -0.3735467377146399 -0.0713877105004089 0.23727296675490134 0.1446381728473169 -0.12680594392438577 -0.19781524521906405 0.036220651673240116 0.21037350933640603 0.03969520947140282 -0.02149648338620367 -0.11418618097594145 0.0052554531593612275 0.02944079889720484 0.05415389357043 -0.03382207750618921 0.020408148512669057 -0.010482000255069849 </vector>
              <vector>-0.7276965859765311 0.18213239337784745 0.4308505040655326 0.07783335721403661 -0.12782234066675663 -0.41541920722404396 0.050063443096585246 0.16919549170358605 0.11100667309855185 -0.08373337963378044 -0.15439050484416308 0.06341204535948206 0.13020170917794424 0.02385056297453514 0.03149726423456011 -0.05065009784507031 0.07095470943450591 0.036250328564541426 0.10170083148435764 -0.008727678551631122 0.08363429689541052 0.005856184060493642 </vector>
              <vector>-0.6496229827940285 0.18556578266574877 0.548293154044966 0.13763145117525136 -0.09398582268893009 -0.30684451346205477 -0.011372340209326565 0.1683089745549921 0.12907052196647065 -0.08367627104977987 -0.19486836222641432 0.04312113077205232 0.15488464556521264 0.011553178544465553 0.007246397141177453 -0.08205272966771021 0.03257385229175294 0.009171290020761431 0.0498114218971315 -0.04961573386701629 0.027969515011994392 -0.03316255968670813 </vector>
            </data>
          </datamatrix>
        </datavector>
        <classifiernames>ID	Treatment	DPI	Digitization</classifiernames>
        <classifiermat>
          <vector>M1	Mock	3 DPI	1st</vector>
          <vector>OR1	ORMV	3 DPI	1st</vector>
          <vector>M2	Mock	3 DPI	1st</vector>
          <vector>M3	Mock	3 DPI	1st</vector>
          <vector>OR3	ORMV	3 DPI	1st</vector>
          <vector>M4	Mock	3 DPI	1st</vector>
          <vector>OR4	ORMV	3 DPI	1st</vector>
          <vector>M5	Mock	3 DPI	1st</vector>
          <vector>M6	Mock	3 DPI	1st</vector>
          <vector>OR6	ORMV	3 DPI	1st</vector>
          <vector>M7	Mock	3 DPI	1st</vector>
          <vector>OR7	ORMV	3 DPI	1st</vector>
          <vector>M8	Mock	3 DPI	1st</vector>
          <vector>OR8	ORMV	3 DPI	1st</vector>
          <vector>M9	Mock	3 DPI	1st</vector>
          <vector>OR9	ORMV	3 DPI	1st</vector>
          <vector>M10	Mock	3 DPI	1st</vector>
          <vector>M11	Mock	3 DPI	1st</vector>
          <vector>OR11	ORMV	3 DPI	1st</vector>
          <vector>M12	Mock	3 DPI	1st</vector>
          <vector>OR12	ORMV	3 DPI	1st</vector>
          <vector>M13	Mock	3 DPI	1st</vector>
          <vector>OR13	ORMV	3 DPI	1st</vector>
          <vector>M14	Mock	3 DPI	1st</vector>
          <vector>OR14	ORMV	3 DPI	1st</vector>
          <vector>M15	Mock	3 DPI	1st</vector>
          <vector>OR15	ORMV	3 DPI	1st</vector>
          <vector>M16	Mock	3 DPI	1st</vector>
          <vector>OR16	ORMV	3 DPI	1st</vector>
          <vector>M17	Mock	3 DPI	1st</vector>
          <vector>OR17	ORMV	3 DPI	1st</vector>
          <vector>M18	Mock	3 DPI	1st</vector>
          <vector>M19	Mock	3 DPI	1st</vector>
          <vector>OR19	ORMV	3 DPI	1st</vector>
          <vector>M20	Mock	3 DPI	1st</vector>
          <vector>OR20	ORMV	3 DPI	1st</vector>
          <vector>M21	Mock	3 DPI	1st</vector>
          <vector>M22	Mock	3 DPI	1st</vector>
          <vector>OR22	ORMV	3 DPI	1st</vector>
          <vector>M23	Mock	3 DPI	1st</vector>
          <vector>M24	Mock	3 DPI	1st</vector>
        </classifiermat>
        <idvec>M1	OR1	M2	M3	OR3	M4	OR4	M5	M6	OR6	M7	OR7	M8	OR8	M9	OR9	M10	M11	OR11	M12	OR12	M13	OR13	M14	OR14	M15	OR15	M16	OR16	M17	OR17	M18	M19	OR19	M20	OR20	M21	M22	OR22	M23	M24</idvec>
        <meanconfig>-0.6031333467972617 0.1908153237154457 0.5364551437741197 0.17777395834237225 -0.12424858221803992 -0.3401318358287472 -0.003889785411645204 0.1922983971388201 0.12659219343982467 -0.1317093535193295 -0.18645139768220234 0.036228042540068395 0.16718375308701436 0.02539155850739025 -0.002923962507931005 -0.08751582421566013 0.016006425917093038 0.013132443862785323 0.049578838566771664 -0.04777822664316984 0.02483071983225645 -0.02850448389997569 </meanconfig>
        <omitflag>false	false	true	false	false	false	false	false	false	false	false	false	false	false	false	false	false	false	false	false	false	false	false	false	false	false	false	false	false	false	false	false	false	false	false	false	false	false	false	false	false</omitflag>
        <uniquenumvec>2 3 4 5 6 7 8 9 10 11 12 13 14 15 16 17 18 19 20 21 22 23 24 25 26 27 28 29 30 31 32 33 34 35 36 37 38 39 40 41 42 </uniquenumvec>
        <linkedsets>762 </linkedsets>
        <linksetmatrix>
          <vector>0 </vector>
          <vector>1 </vector>
          <vector>2 </vector>
          <vector>3 </vector>
          <vector>4 </vector>
          <vector>5 </vector>
          <vector>6 </vector>
          <vector>7 </vector>
          <vector>8 </vector>
          <vector>9 </vector>
          <vector>10 </vector>
          <vector>11 </vector>
          <vector>12 </vector>
          <vector>13 </vector>
          <vector>14 </vector>
          <vector>15 </vector>
          <vector>16 </vector>
          <vector>17 </vector>
          <vector>18 </vector>
          <vector>19 </vector>
          <vector>20 </vector>
          <vector>21 </vector>
          <vector>22 </vector>
          <vector>23 </vector>
          <vector>24 </vector>
          <vector>25 </vector>
          <vector>26 </vector>
          <vector>27 </vector>
          <vector>28 </vector>
          <vector>29 </vector>
          <vector>30 </vector>
          <vector>31 </vector>
          <vector>32 </vector>
          <vector>33 </vector>
          <vector>34 </vector>
          <vector>35 </vector>
          <vector>36 </vector>
          <vector>37 </vector>
          <vector>38 </vector>
          <vector>39 </vector>
          <vector>40 </vector>
        </linksetmatrix>
      </morphojset_contents>
      <morphojset>
        <morphojset_contents visiblename="Mock" uniqueid="6377" alignmentmethod="1" dimension="2" hasprocrustesfit="true" hasrawdata="true" linkedoutlinenumber="0" linkedwireframenumber="0" nincl="23" nlmk="11" nobs="24" objsymmetry="false" procsumsquare="0.37335447163102004" procrustesfitfromparentset="false">
          <alignmentvectors>
            <vector>0.0 </vector>
            <vector>0.0 </vector>
            <vector>0.0 </vector>
            <vector>0.0 </vector>
            <vector>0.0 </vector>
            <vector>0.0 </vector>
            <vector>0.0 </vector>
            <vector>0.0 </vector>
            <vector>0.0 </vector>
            <vector>0.0 </vector>
            <vector>0.0 </vector>
          </alignmentvectors>
          <datavector>
            <datamatrix visiblename="Mock, Raw coordinates" covarfromorigin="false" matrixtype="0" iscoordinates="true" issymmetrycomponent="false" isasymmetrycomponent="false">
              <data>
                <vector>51.27902400000001 48.961328 86.949814 59.246104 70.54487200000001 36.57614 68.299604 55.443634 76.809894 45.991780000000006 64.533348 48.237048 76.339112 51.677378000000004 71.595078 45.774496000000006 71.37779400000001 49.214826 73.36956400000001 47.440340000000006 72.06586 48.019764 </vector>
                <vector>80.358866 36.684782000000006 62.50536400000001 57.833758 79.888084 56.05927200000001 60.984376000000005 44.83293200000001 70.653514 56.27655600000001 73.84034600000001 46.824702 68.55310200000001 54.39342800000001 72.06586 54.50207 67.61153800000001 51.930876000000005 70.182732 54.39342800000001 69.34981 53.560506000000004 </vector>
                <vector>80.793434 31.397538000000004 52.872440000000005 55.37120600000001 83.90783800000001 59.101248000000005 67.032114 43.963796 70.25516 57.833758 74.999194 44.398364 64.78684600000001 53.19836600000001 74.890552 54.067502000000005 70.47244400000001 50.192604 71.45022200000001 53.632934000000006 71.99343200000001 51.713592000000006 </vector>
                <vector>70.90701200000001 29.478196000000004 82.38685000000001 52.220588000000006 65.65598200000001 47.838694000000004 78.330882 42.261738 73.36956400000001 49.106184000000006 71.88479000000001 39.980256000000004 76.26668400000001 47.295484 72.28314400000001 45.991780000000006 74.455984 44.61564800000001 73.69549 46.317706 73.69549 45.484784000000005 </vector>
                <vector>62.54157800000001 36.250214 88.72430000000001 51.27902400000001 64.134994 55.660918 75.21647800000001 44.289722000000005 75.28890600000001 55.262564000000005 68.66174400000001 44.83293200000001 77.896314 50.844456 71.124296 51.60495 73.69549 48.816472000000005 73.91277400000001 51.27902400000001 73.586848 50.192604 </vector>
                <vector>85.64611000000001 32.846098000000005 59.86174200000001 49.35968200000001 84.19755 50.228818000000004 72.06586 38.821408000000005 73.84034600000001 50.228818000000004 78.729236 40.77696400000001 70.79837 46.317706 77.06339200000001 46.245278000000006 74.70948200000001 44.072438000000005 74.528412 46.426348000000004 74.999194 45.267500000000005 </vector>
                <vector>83.00248800000001 28.898772 53.19836600000001 58.48561000000001 85.32018400000001 57.688902000000006 66.778616 43.311944000000004 71.92100400000001 58.558038 77.60660200000001 43.565442000000004 66.488904 54.755568000000004 75.542404 53.23458 72.174502 50.59095800000001 72.89878200000001 53.596720000000005 73.079852 52.437872000000006 </vector>
                <vector>70.50865800000001 39.65433 87.81895 56.964622000000006 70.218946 55.80577400000001 80.865862 49.939106 78.22224000000001 57.76133000000001 75.107836 49.758036000000004 79.888084 55.190136 76.70125200000001 55.262564000000005 78.22224000000001 53.66914800000001 77.787672 55.11770800000001 77.60660200000001 54.64692600000001 </vector>
                <vector>85.32018400000001 41.609886 60.477380000000004 53.66914800000001 79.381088 56.78355200000001 72.79014000000001 46.064208 72.79014000000001 54.465856 76.990964 48.345690000000005 70.50865800000001 51.641164 74.564626 52.184374000000005 73.26092200000001 50.12017600000001 73.15228 51.387666 73.33335000000001 51.097954 </vector>
                <vector>57.00083600000001 39.002478 83.87162400000001 50.699600000000004 62.324294 55.516062000000005 70.146518 43.16708800000001 71.41400800000001 53.41565000000001 64.09878 45.919352 73.84034600000001 49.86667800000001 68.299604 50.844456 69.89302 48.273262 70.47244400000001 49.794250000000005 70.146518 49.25104 </vector>
                <vector>57.616474000000004 35.200008000000004 90.245288 58.19589800000001 60.87573400000001 59.17367600000001 75.21647800000001 45.593426 71.41400800000001 59.39096000000001 66.19919200000001 46.172850000000004 76.918536 54.90042400000001 68.58931600000001 54.321000000000005 71.41400800000001 51.496308000000006 71.01565400000001 53.850218000000005 70.87079800000001 52.800012 </vector>
                <vector>64.497134 41.573672 83.36462800000001 60.223882 64.497134 59.789314000000005 74.166272 51.31523800000001 70.94322600000001 59.318532000000005 68.770386 50.699600000000004 74.492198 56.81976600000001 69.96544800000001 56.09548600000001 71.595078 54.791782000000005 71.52265000000001 56.167914 71.34158000000001 55.443634 </vector>
                <vector>85.32018400000001 47.512768 65.981908 57.50783200000001 80.57615000000001 60.58602200000001 75.14405000000001 53.524292 75.578618 59.318532000000005 78.874092 54.031288 73.948988 57.218120000000006 76.95475 57.218120000000006 75.86833 56.385198 75.79590200000001 57.435404000000005 75.86833 56.747338000000006 </vector>
                <vector>79.272446 43.022232 65.18520000000001 53.560506000000004 78.65680800000001 56.964622000000006 72.536642 51.27902400000001 73.188494 55.62470400000001 75.32512000000001 50.663386 71.739934 53.741576 74.34734200000001 54.17614400000001 73.188494 53.089724000000004 73.29713600000001 54.067502000000005 73.188494 53.560506000000004 </vector>
                <vector>76.918536 47.47655400000001 61.165446 60.65845 77.968742 60.15145400000001 71.124296 54.538284000000004 73.586848 59.86174200000001 74.31112800000001 55.190136 70.689728 58.48561000000001 74.455984 57.616474000000004 72.97121 56.928408000000005 73.29713600000001 57.869972000000004 73.29713600000001 57.399190000000004 </vector>
                <vector>77.09960600000001 35.815646 60.984376000000005 56.457626000000005 78.69302200000001 51.27902400000001 68.15474800000001 47.730052 72.79014000000001 52.72758400000001 73.623062 45.412356 69.09631200000001 51.930876000000005 72.645284 50.663386 70.689728 49.939106 71.70372 51.134168 71.45022200000001 50.80824200000001 </vector>
                <vector>60.33252400000001 40.414824 90.245288 57.362976 64.931702 60.006598000000004 75.14405000000001 47.295484 73.079852 59.246104 68.299604 49.287254000000004 78.439524 55.226350000000004 71.99343200000001 55.443634 73.586848 52.51030000000001 73.51442 55.516062000000005 73.29713600000001 53.886432000000006 </vector>
                <vector>83.074916 40.414824 65.00413 62.614006 82.604134 57.72511600000001 72.35557200000001 52.94486800000001 77.24446200000001 58.44939600000001 78.367096 50.735814000000005 73.15228 57.435404000000005 77.57038800000001 55.58849000000001 75.79590200000001 54.719354 76.520182 56.240342000000005 76.520182 55.443634 </vector>
                <vector>65.511126 41.790956 86.9136 57.942400000000006 65.981908 60.15145400000001 76.59261000000001 52.872440000000005 74.78191000000001 60.079026000000006 70.110304 52.32923 77.57038800000001 57.797544 72.645284 57.869972000000004 74.166272 56.421412000000004 74.31112800000001 57.869972000000004 74.093844 57.29054800000001 </vector>
                <vector>76.59261000000001 38.785194000000004 87.13088400000001 68.26339 67.502896 53.814004000000004 82.241994 53.089724000000004 75.071622 57.03705000000001 76.520182 49.504538000000004 80.286438 58.66668000000001 74.70948200000001 53.95886 77.24446200000001 53.307008 76.15804200000001 54.284786000000004 76.013186 53.45186400000001 </vector>
                <vector>88.941584 44.470792 61.491372000000005 56.892194 81.04693200000001 62.54157800000001 72.89878200000001 51.242810000000006 74.021416 59.065034000000004 79.272446 52.691370000000006 71.595078 56.674910000000004 76.013186 57.218120000000006 74.81812400000001 55.37120600000001 74.81812400000001 57.145692000000004 74.890552 56.421412000000004 </vector>
                <vector>71.99343200000001 35.344864 86.442818 60.87573400000001 62.72264800000001 52.51030000000001 79.09137600000001 48.237048 73.586848 57.362976 72.138288 45.846924 77.353104 55.58849000000001 71.37779400000001 53.162152000000006 74.85433800000001 51.858448 73.73170400000001 53.596720000000005 73.73170400000001 52.437872000000006 </vector>
                <vector>99.04529000000001 47.874908000000005 85.609896 61.38273 97.66915800000001 61.81729800000001 89.23129600000001 56.31277000000001 91.11442400000001 60.006598000000004 92.88891000000001 55.443634 89.81072 58.883964000000006 91.730062 58.811536000000004 90.317716 58.159684000000006 90.390144 59.02882 90.46257200000001 58.66668000000001 </vector>
                <vector>82.169566 42.986018 56.81976600000001 54.465856 74.492198 58.413182000000006 68.58931600000001 48.92511400000001 67.756394 55.552276000000006 73.623062 50.011534000000005 66.380262 53.741576 70.363802 54.465856 69.02388400000001 52.72758400000001 69.16874 54.13993000000001 69.49466600000001 53.596720000000005 </vector>
              </data>
            </datamatrix>
            <datamatrix visiblename="Mock, centroid size" covarfromorigin="false" matrixtype="1" iscoordinates="false" issymmetrycomponent="false" isasymmetrycomponent="false">
              <data>
                <vector>33.0557456362198 3.4981953979723546 </vector>
                <vector>36.13571289290067 3.5872816531386684 </vector>
                <vector>23.21238047303455 3.144685777415574 </vector>
                <vector>28.2953663838627 3.342698059224656 </vector>
                <vector>27.47531318208688 3.3132878990267893 </vector>
                <vector>39.21741970836597 3.6691210284041844 </vector>
                <vector>22.2404784620749 3.1019139827334725 </vector>
                <vector>23.22899522039757 3.145401292312529 </vector>
                <vector>26.100308240919112 3.261947124255811 </vector>
                <vector>35.40834003895741 3.5669473867125756 </vector>
                <vector>23.484761866433793 3.1563517796120846 </vector>
                <vector>18.521173548666912 2.9189145937691463 </vector>
                <vector>16.450094671848696 2.8003312323224003 </vector>
                <vector>18.093128016437745 2.8955321985796645 </vector>
                <vector>22.35413903330847 3.107011495560633 </vector>
                <vector>30.16896715896502 3.4068138185433745 </vector>
                <vector>23.78219553817987 3.1689372140898975 </vector>
                <vector>24.775602509213574 3.2098593991620623 </vector>
                <vector>27.0097562665358 3.296198143940625 </vector>
                <vector>25.833694298199436 3.2516796204270992 </vector>
                <vector>28.027037012464728 3.333169651864116 </vector>
                <vector>16.967858461184033 2.8313208757132124 </vector>
                <vector>23.31622782316361 3.1491495912439733 </vector>
              </data>
              <namesvector>Centroid Size	Log Centroid Size</namesvector>
            </datamatrix>
            <datamatrix visiblename="Mock, Procrustes coordinates" covarfromorigin="false" matrixtype="2" iscoordinates="true" issymmetrycomponent="false" isasymmetrycomponent="false">
              <data>
                <vector>-0.5793449544550511 0.17028509537245531 0.5459015713919098 0.17475538425759513 -0.12003985768574739 -0.35043485436941435 -0.02920625511696439 0.2181696070547143 0.14053033172164586 -0.12779602444710061 -0.19875133930455677 0.03932886106077586 0.17389177970572753 0.041833965194839125 -0.013226217544534014 -0.09093362701874073 0.008910055897917562 0.011177678980548184 0.05225776960264494 -0.0570243287082165 0.01907711578700848 -0.029361757377455812 </vector>
                <vector>-0.5493502267565673 0.23308264785504226 0.4817987261003951 0.22517684917232467 -0.11460240225524264 -0.41255081301147317 -0.02700676849364192 0.21354206750179905 0.1535702583482888 -0.14017822078582282 -0.18976641134446942 0.06043278637466401 0.18673245264140093 0.056710083109152695 -0.012647031334636155 -0.14250273078676626 0.011632382059626903 0.018767198150948277 0.05271810417408988 -0.07172383523914727 0.0069209168607540505 -0.04075603234072097 </vector>
                <vector>-0.6293753840510878 0.2236255055428189 0.4728662475097187 0.14732234634453872 -0.06306060800245163 -0.37868568105720274 0.01100823116540784 0.21647419570452447 0.15568384305790536 -0.12004623986642218 -0.21649344139156554 0.027484670325816363 0.15304399282270292 0.0281790689205646 0.015701643710664473 -0.09122154206358127 0.012945647622895868 0.020139569300738337 0.05930918917109017 -0.045893701080225724 0.028370638384717047 -0.027378192071578523 </vector>
                <vector>-0.5595954634632913 0.1966942176087978 0.5131999832925135 0.21934356062463745 -0.15426357491424852 -0.3644079083711102 -0.02586438355129604 0.18467373150849156 0.17686951429658165 -0.14772541582206655 -0.21527118648294818 0.04776727781390503 0.17555561532454786 0.034261479936757565 -0.01625707286120214 -0.11275585005234624 0.010738942788478133 0.018932097310067144 0.06233590226953701 -0.05189661903197701 0.03255172330133121 -0.024886571525159447 </vector>
                <vector>-0.561771844383688 0.1375706336578591 0.5593558199113834 0.1729975222749939 -0.1565214887862377 -0.3578671409152067 -0.02696769552538785 0.23742127736070825 0.15535400171720445 -0.14308503511107637 -0.18793969187174273 0.04076603595103446 0.16643765885383932 0.0377973584441522 -0.023928910471078094 -0.08977423759535204 0.0020001738955457 0.02449303360363611 0.05602478254820011 -0.04274700743488953 0.017957194111963126 -0.017572440235860586 </vector>
                <vector>-0.5766005478766619 0.20969937192999072 0.49852090843899044 0.19738601147206775 -0.10598639265500229 -0.3602244955221944 -0.021417660690804197 0.233877854513785 0.15549833441680527 -0.1374511700579996 -0.21572800067823245 0.03658740717776375 0.18754696396012246 0.029134014993987246 -0.005657194102072459 -0.10413974648633009 0.009122483969168154 0.004393052844323186 0.04934058037490263 -0.06367058972706625 0.025360524842783033 -0.04559171113832862 </vector>
                <vector>-0.6520195287070019 0.2133464958776864 0.4584513854875355 0.198206974264874 -0.15086808266368706 -0.32095305663569396 0.008830197768493378 0.20664977817061947 0.16979954985235848 -0.13095636170918387 -0.18393289272215202 0.030837089991579445 0.1437135206944099 0.005679719800763136 0.04131467965838559 -0.09768805614519724 0.04069400807856222 0.0022536357797396135 0.07242663674454342 -0.058571182337429736 0.05159052580855065 -0.048805037057755546 </vector>
                <vector>-0.616355455559414 0.1433998599359314 0.5795557732499522 0.13143161735208866 -0.10277394049120268 -0.34175302025768756 -0.04255312895941859 0.20033035220996895 0.1128725055742311 -0.12873405414506411 -0.16568512039458014 0.03327365594750369 0.14988995426715399 0.024282838548899267 8.288916940151422E-4 -0.07244048945694383 0.013721204599530275 0.03255922900995605 0.041561376350321914 -0.015256614682013205 0.028937939669407 -0.007093374462641602 </vector>
                <vector>-0.580441158830253 0.1574854693062262 0.5481598625427208 0.15260869109982594 -0.14030019570405294 -0.34605025712821946 -0.05130832393863345 0.20967576159824858 0.14882098907943725 -0.13336777337883893 -0.22349435756015915 0.02064247994201745 0.18068545994200794 0.029058201622471108 -2.829749764987309E-4 -0.08982848299780669 0.01696567572397502 0.02524871072545502 0.06051923096220243 -0.01989693231961863 0.040675792759255966 -0.005575868469760871 </vector>
                <vector>-0.584534787514519 0.15867065388779697 0.5458516329623171 0.18005150404289338 -0.10836828272133102 -0.33445048502634334 -0.008358974662038443 0.21587117867762026 0.13591762274645797 -0.16258999455006243 -0.20450266090012045 0.05162494694104379 0.18630031914049577 0.03196916583572821 -0.013416784824904108 -0.0942927061514876 0.0037678813656655177 0.017483718876345585 0.03413354908683289 -0.04294406033016468 0.013210485321141927 -0.02139392220336929 </vector>
                <vector>-0.6002640712206387 0.20478252600021365 0.5315351610448066 0.18338901075869227 -0.06461991011577764 -0.35815850510091535 -0.014779540029855258 0.18817272230520354 0.12101902775122908 -0.15392995512813304 -0.19967192565851113 0.04841813178981383 0.15721040902889089 0.027604543192724547 -0.004032661407844446 -0.08319296072641585 0.008013649468331748 0.0051009166931825665 0.04624091224721484 -0.03963105791436442 0.019348948892153495 -0.022555371870003112 </vector>
                <vector>-0.644507348731124 0.19564104300318022 0.5344183811270725 0.18887115091950915 -0.0943698712547428 -0.31885141638047815 -0.005738710624240202 0.15604289701865254 0.11589280586097223 -0.13452597202219926 -0.17341892718343926 0.03957696273527704 0.142945245158344 0.007048568202553264 -0.002269370135278035 -0.06716848584329022 0.02958910201226467 -6.949839102438592E-6 0.05895246597875919 -0.048992673517511076 0.03850622779141727 -0.017635124276590208 </vector>
                <vector>-0.6289443801434164 0.28462648058780643 0.45894213160498637 0.25533573051778624 -0.10239150402998246 -0.3926784393443982 0.004055185100104452 0.11342908868061491 0.12637911425014192 -0.1316588116418504 -0.1593123060031075 0.04245451222275999 0.1333543058561639 0.015360732015667372 0.015655358363297827 -0.0995279181153534 0.03539185176303271 -0.003204482579225546 0.06491143709692393 -0.05665805704084727 0.051958806141853005 -0.0274788353029602 </vector>
                <vector>-0.5416610242370669 0.22261256569864618 0.6141448440114511 0.2901839673265014 -0.09147237350219985 -0.33676594188418624 -0.026780596318276742 0.16051458474962202 0.07992344463294666 -0.15349045447385526 -0.13532083886623272 0.010071347455765173 0.14409568174166817 0.014824566956042194 -0.04305624097144022 -0.09586622006244205 -0.009538974566433288 -0.009409559429594386 0.014086205220137264 -0.06101165225983205 -0.004420127144540441 -0.04166320407666708 </vector>
                <vector>-0.6400407478695026 0.16670097512011017 0.5363671298086827 0.19134225943481098 -0.1263239503120801 -0.30733316440824454 0.028955439749013993 0.16822673877916344 0.0849550872311786 -0.133330377854618 -0.20118083095080455 0.03349836570856589 0.1553124664525503 0.021145478510315757 0.013959698660275122 -0.07276691568984837 0.04041113737472091 0.017254986884263857 0.056343050040643744 -0.05133025727764418 0.0512415198153272 -0.033408089206875234 </vector>
                <vector>-0.5811974346630595 0.15498849535516426 0.5633853653577886 0.1757933889917694 -0.11710546158459421 -0.329227507316093 -0.03946095513336803 0.20823969611513432 0.10379869343019596 -0.16881165489273553 -0.20212222003784402 0.03533642394496759 0.18886623257595353 0.03680159152490112 0.00790303488786544 -0.07867435405971371 0.0040780270866635935 0.032338575756238414 0.05280566061519292 -0.05480609060770971 0.019049057465201944 -0.011978564811923064 </vector>
                <vector>-0.6547108214388033 0.15684719595875324 0.5569363473209585 0.15933134005037353 -0.0737122746381041 -0.29091618406894115 0.04223810339149478 0.17513117337571485 0.09429082429868713 -0.13287385316385916 -0.19012483486636622 0.03595412638874943 0.16947740444487167 0.028830961359046302 -0.008992624838756636 -0.06764839675900587 0.009728113169396532 0.014273261813098079 0.04053441297657442 -0.0500880003281917 0.014335350180042113 -0.02884162462573958 </vector>
                <vector>-0.612857454945194 0.2418462668380566 0.4781761553980507 0.24710156884473403 -0.1445574667769724 -0.3396871224746035 0.0182780141297325 0.15799507709703886 0.13765944531227797 -0.12037423021330433 -0.20417679859569005 0.015552101830897717 0.17160717854577706 0.022400622619309696 0.0139948754937807 -0.10128280211601941 0.02753291524665716 -0.01665869105023924 0.06785222739600588 -0.06019100158812436 0.04649090879557115 -0.046701789787745876 </vector>
                <vector>-0.5560113047198634 0.1438123115451121 0.6171928845292397 0.2012705506187906 -0.11270964871999675 -0.3474961546451745 0.020373129885370673 0.1904797149628137 0.08658610041666229 -0.11079833231694122 -0.17043412027645494 0.023964743330520684 0.19948380860827286 0.0587286966646309 -0.028479184323605956 -0.08984530597006121 -0.024030019013008275 0.008515097903614455 -3.2360266961732435E-4 -0.04146741090171458 -0.03164804371700018 -0.03716391119158691 </vector>
                <vector>-0.6500351814347246 0.18213766732439732 0.5194917944320764 0.163282165062552 -0.09028700723325973 -0.34000615479709057 0.025615932936917208 0.18839599542824115 0.1066715983828698 -0.10779768131884274 -0.17900041795205204 0.038396013209217345 0.156150049917156 0.015028283515802633 0.0070126738741337485 -0.07269286179119784 0.021114241083307506 0.011670159475094838 0.04854528456189848 -0.051538510019870455 0.034721031431679136 -0.026875076088297572 </vector>
                <vector>-0.5509466077877742 0.20464107818104835 0.5036886956425829 0.2239011533114894 -0.1659590073993652 -0.3812221994759518 -0.02136992327887704 0.20821627232452233 0.17190534930514625 -0.12166711518183496 -0.2156870275761591 0.029831675798853218 0.1806581299485072 0.027766484630464973 0.001971208278924042 -0.11904555727287755 0.02027052157428659 0.01266978206887407 0.055953916109131765 -0.05246447405443707 0.019514745183600555 -0.032627100330154146 </vector>
                <vector>-0.7294622665249558 0.1725269011985526 0.4283408795683201 0.0833894557127475 -0.12164989609233337 -0.41727854610250037 0.047875214856393476 0.16947062814801978 0.11200181125574217 -0.08203935084822098 -0.15518709011172108 0.06153039302891927 0.12944626084781324 0.025553376631292875 0.03230685960845061 -0.05020886056710261 0.0706140932033385 0.037180603463795224 0.1019480643002918 -0.00727251246383058 0.08376606908865787 0.007147911798323997 </vector>
                <vector>-0.652348161757575 0.17654307670534203 0.5463843266408527 0.14542360245083086 -0.08964605837057862 -0.3083362088764585 -0.0137364347194344 0.16818715407165796 0.1302856273875432 -0.08191761664908814 -0.19555101945970968 0.04041703298934476 0.15474152417501513 0.013742098163200961 0.008407840214639205 -0.08199643500896336 0.032456142094596484 0.009628361725384844 0.05054034733699721 -0.04892986525183035 0.028465866457659656 -0.03276120031941838 </vector>
              </data>
            </datamatrix>
          </datavector>
          <classifiernames>ID	Treatment	DPI	Digitization</classifiernames>
          <classifiermat>
            <vector>M1	Mock	3 DPI	1st</vector>
            <vector>M2	Mock	3 DPI	1st</vector>
            <vector>M3	Mock	3 DPI	1st</vector>
            <vector>M4	Mock	3 DPI	1st</vector>
            <vector>M5	Mock	3 DPI	1st</vector>
            <vector>M6	Mock	3 DPI	1st</vector>
            <vector>M7	Mock	3 DPI	1st</vector>
            <vector>M8	Mock	3 DPI	1st</vector>
            <vector>M9	Mock	3 DPI	1st</vector>
            <vector>M10	Mock	3 DPI	1st</vector>
            <vector>M11	Mock	3 DPI	1st</vector>
            <vector>M12	Mock	3 DPI	1st</vector>
            <vector>M13	Mock	3 DPI	1st</vector>
            <vector>M14	Mock	3 DPI	1st</vector>
            <vector>M15	Mock	3 DPI	1st</vector>
            <vector>M16	Mock	3 DPI	1st</vector>
            <vector>M17	Mock	3 DPI	1st</vector>
            <vector>M18	Mock	3 DPI	1st</vector>
            <vector>M19	Mock	3 DPI	1st</vector>
            <vector>M20	Mock	3 DPI	1st</vector>
            <vector>M21	Mock	3 DPI	1st</vector>
            <vector>M22	Mock	3 DPI	1st</vector>
            <vector>M23	Mock	3 DPI	1st</vector>
            <vector>M24	Mock	3 DPI	1st</vector>
          </classifiermat>
          <idvec>M1	M2	M3	M4	M5	M6	M7	M8	M9	M10	M11	M12	M13	M14	M15	M16	M17	M18	M19	M20	M21	M22	M23	M24</idvec>
          <meanconfig>-0.6057554850900536 0.18919854497786906 0.5257680872771437 0.1872998176046273 -0.11354735895257352 -0.349362402485634 -0.006405213133013413 0.19083424118942954 0.12940373392723956 -0.13065850850344002 -0.19055449826907045 0.03668465399825026 0.16465853976753883 0.02755399566927251 -5.734566672790861E-4 -0.0898041105537758 0.01722301115210958 0.012817390759440973 0.0521311957606313 -0.0475654971355068 0.027651444227327623 -0.026998125520533427 </meanconfig>
          <omitflag>false	true	false	false	false	false	false	false	false	false	false	false	false	false	false	false	false	false	false	false	false	false	false	false</omitflag>
          <uniquenumvec>2 4 5 7 9 10 12 14 16 18 19 21 23 25 27 29 31 33 34 36 38 39 41 42 </uniquenumvec>
          <linkedsets>6380 7534 </linkedsets>
          <linksetmatrix>
            <vector>0 0 </vector>
            <vector>-1 -1 </vector>
            <vector>1 1 </vector>
            <vector>2 2 </vector>
            <vector>3 3 </vector>
            <vector>4 4 </vector>
            <vector>5 5 </vector>
            <vector>6 6 </vector>
            <vector>7 7 </vector>
            <vector>8 8 </vector>
            <vector>9 9 </vector>
            <vector>10 10 </vector>
            <vector>11 11 </vector>
            <vector>12 12 </vector>
            <vector>13 13 </vector>
            <vector>14 14 </vector>
            <vector>15 15 </vector>
            <vector>16 16 </vector>
            <vector>17 17 </vector>
            <vector>18 18 </vector>
            <vector>19 19 </vector>
            <vector>20 20 </vector>
            <vector>21 21 </vector>
            <vector>22 22 </vector>
          </linksetmatrix>
        </morphojset_contents>
        <regression_analysis>
          <regression_contents visiblename="Regression Mock 3 DPI" covarfromorigin="false" dependenttype="2" dependentisshape="true" dependentdim="2" groupanalysis="false" linkedoutlinenumber="0" linkedwireframenumber="0" nobs="23" totalss="0.3625831694156526" predictedss="0.05985457583630702" residualss="0.30272859357934556" haspermtest="true" uniqueid="6379" permiterations="10000" permutationpval="9.0E-4">
            <dependentvars>
              <variable_indicator datasetid="6377" matrixtype="2" variableindex="0" variablename="ProcCoord1"/>
              <variable_indicator datasetid="6377" matrixtype="2" variableindex="1" variablename="ProcCoord2"/>
              <variable_indicator datasetid="6377" matrixtype="2" variableindex="2" variablename="ProcCoord3"/>
              <variable_indicator datasetid="6377" matrixtype="2" variableindex="3" variablename="ProcCoord4"/>
              <variable_indicator datasetid="6377" matrixtype="2" variableindex="4" variablename="ProcCoord5"/>
              <variable_indicator datasetid="6377" matrixtype="2" variableindex="5" variablename="ProcCoord6"/>
              <variable_indicator datasetid="6377" matrixtype="2" variableindex="6" variablename="ProcCoord7"/>
              <variable_indicator datasetid="6377" matrixtype="2" variableindex="7" variablename="ProcCoord8"/>
              <variable_indicator datasetid="6377" matrixtype="2" variableindex="8" variablename="ProcCoord9"/>
              <variable_indicator datasetid="6377" matrixtype="2" variableindex="9" variablename="ProcCoord10"/>
              <variable_indicator datasetid="6377" matrixtype="2" variableindex="10" variablename="ProcCoord11"/>
              <variable_indicator datasetid="6377" matrixtype="2" variableindex="11" variablename="ProcCoord12"/>
              <variable_indicator datasetid="6377" matrixtype="2" variableindex="12" variablename="ProcCoord13"/>
              <variable_indicator datasetid="6377" matrixtype="2" variableindex="13" variablename="ProcCoord14"/>
              <variable_indicator datasetid="6377" matrixtype="2" variableindex="14" variablename="ProcCoord15"/>
              <variable_indicator datasetid="6377" matrixtype="2" variableindex="15" variablename="ProcCoord16"/>
              <variable_indicator datasetid="6377" matrixtype="2" variableindex="16" variablename="ProcCoord17"/>
              <variable_indicator datasetid="6377" matrixtype="2" variableindex="17" variablename="ProcCoord18"/>
              <variable_indicator datasetid="6377" matrixtype="2" variableindex="18" variablename="ProcCoord19"/>
              <variable_indicator datasetid="6377" matrixtype="2" variableindex="19" variablename="ProcCoord20"/>
              <variable_indicator datasetid="6377" matrixtype="2" variableindex="20" variablename="ProcCoord21"/>
              <variable_indicator datasetid="6377" matrixtype="2" variableindex="21" variablename="ProcCoord22"/>
            </dependentvars>
            <independentvars>
              <variable_indicator datasetid="6377" matrixtype="1" variableindex="1" variablename="Log Centroid Size"/>
            </independentvars>
            <dependentmean>-0.6057554850900535 0.18919854497786903 0.5257680872771437 0.1872998176046273 -0.11354735895257351 -0.349362402485634 -0.006405213133013401 0.19083424118942954 0.12940373392723953 -0.13065850850344002 -0.1905544982690704 0.03668465399825026 0.1646585397675388 0.027553995669272514 -5.734566672790916E-4 -0.0898041105537758 0.017223011152109575 0.012817390759440968 0.05213119576063128 -0.0475654971355068 0.02765144422732762 -0.026998125520533416 </dependentmean>
            <independentmean>3.224206487653256 </independentmean>
            <displaymeanconfig>-0.6057554850900536 0.18919854497786906 0.5257680872771437 0.1872998176046273 -0.11354735895257352 -0.349362402485634 -0.006405213133013413 0.19083424118942954 0.12940373392723956 -0.13065850850344002 -0.19055449826907045 0.03668465399825026 0.16465853976753883 0.02755399566927251 -5.734566672790861E-4 -0.0898041105537758 0.01722301115210958 0.012817390759440973 0.0521311957606313 -0.0475654971355068 0.027651444227327623 -0.026998125520533427 </displaymeanconfig>
            <dependents>
              <vector>-0.5793449544550511 0.17028509537245531 0.5459015713919098 0.17475538425759513 -0.12003985768574739 -0.35043485436941435 -0.02920625511696439 0.2181696070547143 0.14053033172164586 -0.12779602444710061 -0.19875133930455677 0.03932886106077586 0.17389177970572753 0.041833965194839125 -0.013226217544534014 -0.09093362701874073 0.008910055897917562 0.011177678980548184 0.05225776960264494 -0.0570243287082165 0.01907711578700848 -0.029361757377455812 </vector>
              <vector>-0.5493502267565673 0.23308264785504226 0.4817987261003951 0.22517684917232467 -0.11460240225524264 -0.41255081301147317 -0.02700676849364192 0.21354206750179905 0.1535702583482888 -0.14017822078582282 -0.18976641134446942 0.06043278637466401 0.18673245264140093 0.056710083109152695 -0.012647031334636155 -0.14250273078676626 0.011632382059626903 0.018767198150948277 0.05271810417408988 -0.07172383523914727 0.0069209168607540505 -0.04075603234072097 </vector>
              <vector>-0.6293753840510878 0.2236255055428189 0.4728662475097187 0.14732234634453872 -0.06306060800245163 -0.37868568105720274 0.01100823116540784 0.21647419570452447 0.15568384305790536 -0.12004623986642218 -0.21649344139156554 0.027484670325816363 0.15304399282270292 0.0281790689205646 0.015701643710664473 -0.09122154206358127 0.012945647622895868 0.020139569300738337 0.05930918917109017 -0.045893701080225724 0.028370638384717047 -0.027378192071578523 </vector>
              <vector>-0.5595954634632913 0.1966942176087978 0.5131999832925135 0.21934356062463745 -0.15426357491424852 -0.3644079083711102 -0.02586438355129604 0.18467373150849156 0.17686951429658165 -0.14772541582206655 -0.21527118648294818 0.04776727781390503 0.17555561532454786 0.034261479936757565 -0.01625707286120214 -0.11275585005234624 0.010738942788478133 0.018932097310067144 0.06233590226953701 -0.05189661903197701 0.03255172330133121 -0.024886571525159447 </vector>
              <vector>-0.561771844383688 0.1375706336578591 0.5593558199113834 0.1729975222749939 -0.1565214887862377 -0.3578671409152067 -0.02696769552538785 0.23742127736070825 0.15535400171720445 -0.14308503511107637 -0.18793969187174273 0.04076603595103446 0.16643765885383932 0.0377973584441522 -0.023928910471078094 -0.08977423759535204 0.0020001738955457 0.02449303360363611 0.05602478254820011 -0.04274700743488953 0.017957194111963126 -0.017572440235860586 </vector>
              <vector>-0.5766005478766619 0.20969937192999072 0.49852090843899044 0.19738601147206775 -0.10598639265500229 -0.3602244955221944 -0.021417660690804197 0.233877854513785 0.15549833441680527 -0.1374511700579996 -0.21572800067823245 0.03658740717776375 0.18754696396012246 0.029134014993987246 -0.005657194102072459 -0.10413974648633009 0.009122483969168154 0.004393052844323186 0.04934058037490263 -0.06367058972706625 0.025360524842783033 -0.04559171113832862 </vector>
              <vector>-0.6520195287070019 0.2133464958776864 0.4584513854875355 0.198206974264874 -0.15086808266368706 -0.32095305663569396 0.008830197768493378 0.20664977817061947 0.16979954985235848 -0.13095636170918387 -0.18393289272215202 0.030837089991579445 0.1437135206944099 0.005679719800763136 0.04131467965838559 -0.09768805614519724 0.04069400807856222 0.0022536357797396135 0.07242663674454342 -0.058571182337429736 0.05159052580855065 -0.048805037057755546 </vector>
              <vector>-0.616355455559414 0.1433998599359314 0.5795557732499522 0.13143161735208866 -0.10277394049120268 -0.34175302025768756 -0.04255312895941859 0.20033035220996895 0.1128725055742311 -0.12873405414506411 -0.16568512039458014 0.03327365594750369 0.14988995426715399 0.024282838548899267 8.288916940151422E-4 -0.07244048945694383 0.013721204599530275 0.03255922900995605 0.041561376350321914 -0.015256614682013205 0.028937939669407 -0.007093374462641602 </vector>
              <vector>-0.580441158830253 0.1574854693062262 0.5481598625427208 0.15260869109982594 -0.14030019570405294 -0.34605025712821946 -0.05130832393863345 0.20967576159824858 0.14882098907943725 -0.13336777337883893 -0.22349435756015915 0.02064247994201745 0.18068545994200794 0.029058201622471108 -2.829749764987309E-4 -0.08982848299780669 0.01696567572397502 0.02524871072545502 0.06051923096220243 -0.01989693231961863 0.040675792759255966 -0.005575868469760871 </vector>
              <vector>-0.584534787514519 0.15867065388779697 0.5458516329623171 0.18005150404289338 -0.10836828272133102 -0.33445048502634334 -0.008358974662038443 0.21587117867762026 0.13591762274645797 -0.16258999455006243 -0.20450266090012045 0.05162494694104379 0.18630031914049577 0.03196916583572821 -0.013416784824904108 -0.0942927061514876 0.0037678813656655177 0.017483718876345585 0.03413354908683289 -0.04294406033016468 0.013210485321141927 -0.02139392220336929 </vector>
              <vector>-0.6002640712206387 0.20478252600021365 0.5315351610448066 0.18338901075869227 -0.06461991011577764 -0.35815850510091535 -0.014779540029855258 0.18817272230520354 0.12101902775122908 -0.15392995512813304 -0.19967192565851113 0.04841813178981383 0.15721040902889089 0.027604543192724547 -0.004032661407844446 -0.08319296072641585 0.008013649468331748 0.0051009166931825665 0.04624091224721484 -0.03963105791436442 0.019348948892153495 -0.022555371870003112 </vector>
              <vector>-0.644507348731124 0.19564104300318022 0.5344183811270725 0.18887115091950915 -0.0943698712547428 -0.31885141638047815 -0.005738710624240202 0.15604289701865254 0.11589280586097223 -0.13452597202219926 -0.17341892718343926 0.03957696273527704 0.142945245158344 0.007048568202553264 -0.002269370135278035 -0.06716848584329022 0.02958910201226467 -6.949839102438592E-6 0.05895246597875919 -0.048992673517511076 0.03850622779141727 -0.017635124276590208 </vector>
              <vector>-0.6289443801434164 0.28462648058780643 0.45894213160498637 0.25533573051778624 -0.10239150402998246 -0.3926784393443982 0.004055185100104452 0.11342908868061491 0.12637911425014192 -0.1316588116418504 -0.1593123060031075 0.04245451222275999 0.1333543058561639 0.015360732015667372 0.015655358363297827 -0.0995279181153534 0.03539185176303271 -0.003204482579225546 0.06491143709692393 -0.05665805704084727 0.051958806141853005 -0.0274788353029602 </vector>
              <vector>-0.5416610242370669 0.22261256569864618 0.6141448440114511 0.2901839673265014 -0.09147237350219985 -0.33676594188418624 -0.026780596318276742 0.16051458474962202 0.07992344463294666 -0.15349045447385526 -0.13532083886623272 0.010071347455765173 0.14409568174166817 0.014824566956042194 -0.04305624097144022 -0.09586622006244205 -0.009538974566433288 -0.009409559429594386 0.014086205220137264 -0.06101165225983205 -0.004420127144540441 -0.04166320407666708 </vector>
              <vector>-0.6400407478695026 0.16670097512011017 0.5363671298086827 0.19134225943481098 -0.1263239503120801 -0.30733316440824454 0.028955439749013993 0.16822673877916344 0.0849550872311786 -0.133330377854618 -0.20118083095080455 0.03349836570856589 0.1553124664525503 0.021145478510315757 0.013959698660275122 -0.07276691568984837 0.04041113737472091 0.017254986884263857 0.056343050040643744 -0.05133025727764418 0.0512415198153272 -0.033408089206875234 </vector>
              <vector>-0.5811974346630595 0.15498849535516426 0.5633853653577886 0.1757933889917694 -0.11710546158459421 -0.329227507316093 -0.03946095513336803 0.20823969611513432 0.10379869343019596 -0.16881165489273553 -0.20212222003784402 0.03533642394496759 0.18886623257595353 0.03680159152490112 0.00790303488786544 -0.07867435405971371 0.0040780270866635935 0.032338575756238414 0.05280566061519292 -0.05480609060770971 0.019049057465201944 -0.011978564811923064 </vector>
              <vector>-0.6547108214388033 0.15684719595875324 0.5569363473209585 0.15933134005037353 -0.0737122746381041 -0.29091618406894115 0.04223810339149478 0.17513117337571485 0.09429082429868713 -0.13287385316385916 -0.19012483486636622 0.03595412638874943 0.16947740444487167 0.028830961359046302 -0.008992624838756636 -0.06764839675900587 0.009728113169396532 0.014273261813098079 0.04053441297657442 -0.0500880003281917 0.014335350180042113 -0.02884162462573958 </vector>
              <vector>-0.612857454945194 0.2418462668380566 0.4781761553980507 0.24710156884473403 -0.1445574667769724 -0.3396871224746035 0.0182780141297325 0.15799507709703886 0.13765944531227797 -0.12037423021330433 -0.20417679859569005 0.015552101830897717 0.17160717854577706 0.022400622619309696 0.0139948754937807 -0.10128280211601941 0.02753291524665716 -0.01665869105023924 0.06785222739600588 -0.06019100158812436 0.04649090879557115 -0.046701789787745876 </vector>
              <vector>-0.5560113047198634 0.1438123115451121 0.6171928845292397 0.2012705506187906 -0.11270964871999675 -0.3474961546451745 0.020373129885370673 0.1904797149628137 0.08658610041666229 -0.11079833231694122 -0.17043412027645494 0.023964743330520684 0.19948380860827286 0.0587286966646309 -0.028479184323605956 -0.08984530597006121 -0.024030019013008275 0.008515097903614455 -3.2360266961732435E-4 -0.04146741090171458 -0.03164804371700018 -0.03716391119158691 </vector>
              <vector>-0.6500351814347246 0.18213766732439732 0.5194917944320764 0.163282165062552 -0.09028700723325973 -0.34000615479709057 0.025615932936917208 0.18839599542824115 0.1066715983828698 -0.10779768131884274 -0.17900041795205204 0.038396013209217345 0.156150049917156 0.015028283515802633 0.0070126738741337485 -0.07269286179119784 0.021114241083307506 0.011670159475094838 0.04854528456189848 -0.051538510019870455 0.034721031431679136 -0.026875076088297572 </vector>
              <vector>-0.5509466077877742 0.20464107818104835 0.5036886956425829 0.2239011533114894 -0.1659590073993652 -0.3812221994759518 -0.02136992327887704 0.20821627232452233 0.17190534930514625 -0.12166711518183496 -0.2156870275761591 0.029831675798853218 0.1806581299485072 0.027766484630464973 0.001971208278924042 -0.11904555727287755 0.02027052157428659 0.01266978206887407 0.055953916109131765 -0.05246447405443707 0.019514745183600555 -0.032627100330154146 </vector>
              <vector>-0.7294622665249558 0.1725269011985526 0.4283408795683201 0.0833894557127475 -0.12164989609233337 -0.41727854610250037 0.047875214856393476 0.16947062814801978 0.11200181125574217 -0.08203935084822098 -0.15518709011172108 0.06153039302891927 0.12944626084781324 0.025553376631292875 0.03230685960845061 -0.05020886056710261 0.0706140932033385 0.037180603463795224 0.1019480643002918 -0.00727251246383058 0.08376606908865787 0.007147911798323997 </vector>
              <vector>-0.652348161757575 0.17654307670534203 0.5463843266408527 0.14542360245083086 -0.08964605837057862 -0.3083362088764585 -0.0137364347194344 0.16818715407165796 0.1302856273875432 -0.08191761664908814 -0.19555101945970968 0.04041703298934476 0.15474152417501513 0.013742098163200961 0.008407840214639205 -0.08199643500896336 0.032456142094596484 0.009628361725384844 0.05054034733699721 -0.04892986525183035 0.028465866457659656 -0.03276120031941838 </vector>
            </dependents>
            <independents>
              <vector>3.4981953979723546 </vector>
              <vector>3.5872816531386684 </vector>
              <vector>3.144685777415574 </vector>
              <vector>3.342698059224656 </vector>
              <vector>3.3132878990267893 </vector>
              <vector>3.6691210284041844 </vector>
              <vector>3.1019139827334725 </vector>
              <vector>3.145401292312529 </vector>
              <vector>3.261947124255811 </vector>
              <vector>3.5669473867125756 </vector>
              <vector>3.1563517796120846 </vector>
              <vector>2.9189145937691463 </vector>
              <vector>2.8003312323224003 </vector>
              <vector>2.8955321985796645 </vector>
              <vector>3.107011495560633 </vector>
              <vector>3.4068138185433745 </vector>
              <vector>3.1689372140898975 </vector>
              <vector>3.2098593991620623 </vector>
              <vector>3.296198143940625 </vector>
              <vector>3.2516796204270992 </vector>
              <vector>3.333169651864116 </vector>
              <vector>2.8313208757132124 </vector>
              <vector>3.1491495912439733 </vector>
            </independents>
            <regcoefs>
              <vector>0.11681523425232639 -0.04119551609822171 0.030693693034440795 0.0028027024597894893 -0.02753094351544823 -0.004808329773773103 -0.04844874716500914 0.09732906090928477 0.051308984528766234 -0.03078954246259596 -0.06216772055670854 0.00897077764983013 0.0722548377141184 0.03636505528209744 -0.027086397384921822 -0.04339172108361194 -0.04083881143264762 0.011107075974974531 -0.021040088089463557 -0.021602431481422626 -0.04396004138545751 -0.014787131376349853 </vector>
            </regcoefs>
          </regression_contents>
          <morphojset>
            <morphojset_contents visiblename="Regression Mock 3 DPI, results" uniqueid="6380" alignmentmethod="-1" dimension="2" hasprocrustesfit="false" hasrawdata="false" linkedoutlinenumber="0" linkedwireframenumber="0" nincl="23" nlmk="11" nobs="23" objsymmetry="false" procsumsquare="0.0" procrustesfitfromparentset="false">
              <alignmentvectors>
                <vector>0.0 </vector>
                <vector>0.0 </vector>
                <vector>0.0 </vector>
                <vector>0.0 </vector>
                <vector>0.0 </vector>
                <vector>0.0 </vector>
                <vector>0.0 </vector>
                <vector>0.0 </vector>
                <vector>0.0 </vector>
                <vector>0.0 </vector>
                <vector>0.0 </vector>
              </alignmentvectors>
              <datavector>
                <datamatrix visiblename="Residuals, Regression Mock 3 DPI" covarfromorigin="false" matrixtype="12" iscoordinates="true" issymmetrycomponent="false" isasymmetrycomponent="false">
                  <data>
                    <vector>-0.6113510331965162 0.18157220993823997 0.5374918398837344 0.17398747486468874 -0.11249668447189308 -0.3491174253342434 -0.015931835674898025 0.19150252371379822 0.12647223896102971 -0.11936003125855034 -0.18171807329220196 0.03687096746778398 0.15409475545515294 0.03187034332440347 -0.005804845040569206 -0.07904477664217165 0.020099437341075825 0.008134463337333475 0.05802252041129491 -0.05110550204637852 0.031121679623792455 -0.025310247364904365 </vector>
                    <vector>-0.5917629372639479 0.24803971667966107 0.4706546084225571 0.22415925751293023 -0.10460660038240173 -0.41080502788315204 -0.009416231599145328 0.1782043026056207 0.13494124029961854 -0.12899930256099565 -0.1671948559154916 0.057175719794919096 0.1604985154812258 0.043506834644719 -0.0028126331217020253 -0.126748274473637 0.026459940278762986 0.014734494703275352 0.060357237638999514 -0.06388052885414247 0.02288171616152461 -0.035387192169198216 </vector>
                    <vector>-0.6200861536567617 0.22034960884408045 0.4753070317796348 0.14754521923472608 -0.06524988818431357 -0.37906804285587015 0.00715555238072043 0.2242138717547974 0.1597639699492071 -0.12249464615094108 -0.22143706268409274 0.02819803293591518 0.15878974883583807 0.031070843944429556 0.013547714152835396 -0.0946720825425855 0.009698116332508961 0.021022811870932207 0.05763606642275263 -0.04761154177448931 0.02487490467166757 -0.028554075261003776 </vector>
                    <vector>-0.5734370841533306 0.201575539052971 0.5095630393675324 0.21901146400552995 -0.15100139015025962 -0.3638381618195823 -0.020123615359048715 0.17314105812178193 0.1707898320840355 -0.14407711454770922 -0.2079048355731722 0.04670431627195907 0.16699402605016553 0.029952527386101012 -0.013047563066855304 -0.10761429682796123 0.015577997736240592 0.017616002422229476 0.06482897537325824 -0.049336912975979766 0.03776061769143784 -0.023134421089342997 </vector>
                    <vector>-0.5721779103208151 0.1412403883741498 0.5566215824156094 0.1727478535842158 -0.15406899348143654 -0.35743880811260964 -0.022651812748649372 0.22875106724724859 0.15078332495923918 -0.14034225921296298 -0.1824017035826757 0.039966906416869445 0.16000109593170006 0.0345579079949464 -0.02151601596300488 -0.08590884183929719 0.0056381528567835335 0.023503599599552318 0.05789906329063299 -0.040822632349424355 0.021873216642618612 -0.016255181702689483 </vector>
                    <vector>-0.6285733441767478 0.2280278560558285 0.48486483809862224 0.196139048394309 -0.09373747556438689 -0.3580851996891171 1.3789140407368186E-4 0.19057474007761144 0.13267022112879276 -0.1237524549133225 -0.18806867783721243 0.03259617775951089 0.15539973602151264 0.012954673123770744 0.006393937951037178 -0.08483413882802252 0.027292265002538334 -5.486467621682771E-4 0.05870162150458538 -0.05405935384540571 0.04491898646718566 -0.039012701372996283 </vector>
                    <vector>-0.6377339010974936 0.2083085930225716 0.46220499409395616 0.1985497237692265 -0.1542349107089963 -0.321541079328209 0.002905279117459146 0.2185523928307061 0.17607425409527172 -0.13472169198226877 -0.19153553899418502 0.03193414886145558 0.15254974579104189 0.01012689350275724 0.03800221627293082 -0.10299453840929274 0.03569972753051705 0.0036119479230535966 0.06985359166835 -0.0612129977956509 0.0462145422311457 -0.0506133923943473 </vector>
                    <vector>-0.6071498082053866 0.14015343924264898 0.5819745957252597 0.1316524848669143 -0.10494352187285211 -0.3421319416247724 -0.046371141943770636 0.20800038786725467 0.11691592012275488 -0.1311604300532806 -0.1705842597569393 0.03398059983255679 0.15558401086752763 0.0271485938339813 -0.0013056571429801832 -0.07585998251310822 0.010502894087097358 0.033434524301828215 0.03990330809844563 -0.016958998514741388 0.025473660020839572 -0.008258677239283847 </vector>
                    <vector>-0.5848498401358124 0.15904021430894388 0.5470014630279175 0.15250291532478594 -0.13926116036951094 -0.34586878770156226 -0.04947983737802977 0.2060025008796033 0.14688455533989098 -0.13220575644559915 -0.2211481082102192 0.02030391708269289 0.17795851636906282 0.027685761286037645 7.392829040779997E-4 -0.08819085182083067 0.01850695846553484 0.024829522607366535 0.06131329728087262 -0.019081642803346663 0.042334872706217795 -0.005017792718091813 </vector>
                    <vector>-0.6245721459259864 0.17279004211251414 0.5353316490162421 0.17909090328202937 -0.09893230238889494 -0.33280247375670663 0.008246392499594444 0.18251252883697272 0.11833193525924791 -0.1520371590848072 -0.18319524046404562 0.04855029454407976 0.1615356311009736 0.01950537409400028 -0.004133168632918002 -0.07942058865555922 0.017765012312605178 0.013676869670762648 0.041344847794902904 -0.03554002354235454 0.028277389428278527 -0.016325767500930868 </vector>
                    <vector>-0.5923376076056861 0.20198721628276345 0.5336178726243639 0.18357918731582756 -0.06648801425011637 -0.35848477291388037 -0.01806701562369749 0.19477695731712447 0.1245005839163175 -0.15601917054265374 -0.20389029818647172 0.04902684128814532 0.1621132399465446 0.03007208340179233 -0.005870600994285468 -0.08613729329194829 0.005242543841820985 0.0058545840906555745 0.04481324321274376 -0.04109688459551577 0.016366053118465458 -0.023558748352311778 </vector>
                    <vector>-0.6088446046317154 0.18306438587402077 0.5437889168038544 0.18972679326145195 -0.10277484514099045 -0.3203193604835327 -0.020529720402558238 0.18575667035360996 0.13155702292102975 -0.1439257697524304 -0.19239822833065492 0.04231566843360692 0.16500406140637622 0.018150524800825144 -0.010538627691418417 -0.08041562655179717 0.017121343926015643 0.0033839504208122316 0.052529097638438355 -0.05558772073697631 0.0250855835016271 -0.022149515619589197 </vector>
                    <vector>-0.5794292928981778 0.2671647206831863 0.47195242857700687 0.25652372673854595 -0.11406118974209245 -0.39471657135497124 -0.016481039974923874 0.1546844692246504 0.14812772316803963 -0.14470973681470348 -0.18566366442741963 0.046257002889598074 0.16398134364112538 0.030774979108487113 0.004174104755771065 -0.11792059496891469 0.018081290139610524 0.0015035320856459974 0.055993064385818865 -0.06581479320080261 0.03332523237523721 -0.0337467343907214 </vector>
                    <vector>-0.5032668601662185 0.20907265873204345 0.624233071748589 0.29110514356495754 -0.10052108678966501 -0.3383463162542125 -0.042704453849242305 0.19250414465018148 0.09678738864602682 -0.16361018545365014 -0.15575377022353462 0.013019811422260356 0.1678439891594838 0.02677682564800743 -0.051958843375494196 -0.11012796314127779 -0.02296164188066921 -0.0057589491298332615 0.007170869225287086 -0.06811181606924961 -0.018868662494551356 -0.04652335396922667 </vector>
                    <vector>-0.6263505874150033 0.16187306693672754 0.5399642769211475 0.19167072212742398 -0.1295504390196755 -0.3078966765780606 0.023277489208113247 0.1796332173028095 0.09096824326730789 -0.1369387580400574 -0.2084665764698644 0.03454969592430241 0.1637803715871102 0.025407280876548973 0.01078530853293156 -0.07785220809912759 0.03562503319179964 0.018556680565323162 0.05387725708337097 -0.053861954064290944 0.04608962311276712 -0.03514106695159914 </vector>
                    <vector>-0.6025287527971808 0.16251109859450144 0.5577804719976087 0.17528159497630807 -0.1120781094723516 -0.32834947105006485 -0.03061385872859552 0.19046669608444808 0.09442929671471557 -0.16318925872431292 -0.19076993851946072 0.03369829418232338 0.1756719695170797 0.030161065842165703 0.012849209617755097 -0.07075070768990685 0.011535493439104226 0.030310342258454553 0.05664773494290283 -0.05086132825415046 0.02707648328841948 -0.009278326219766295 </vector>
                    <vector>-0.6482545283005436 0.15457034970993688 0.5586327654379488 0.15948624337934034 -0.07523388988671678 -0.29118193696259065 0.03956037633062989 0.18051047986877491 0.09712663460086564 -0.13457556880911503 -0.1935607996206254 0.03644993475275396 0.17347087683676937 0.030840831547579207 -0.010489670345669723 -0.07004662566196097 0.007470981728323112 0.014887141833647954 0.03937154259216069 -0.05128195102337216 0.011905710626852695 -0.029658898634996385 </vector>
                    <vector>-0.6111814964422563 0.241255231123155 0.47861652052813736 0.24714177946493912 -0.14495245565983458 -0.33975610800736267 0.01758291566686864 0.15939146574666915 0.13839557985370549 -0.12081597050361856 -0.20506872438381296 0.015680806371674655 0.17264382509637838 0.022922355285429102 0.013606264553591587 -0.10190534697819119 0.026946997205157787 -0.016499336848347868 0.06755036339032383 -0.06050093358421328 0.045860210191737444 -0.046913942070133274 </vector>
                    <vector>-0.5644210269132853 0.14677804498063604 0.6149831947301142 0.20106877942662968 -0.11072765049716563 -0.34714999502078475 0.023861035438827657 0.18347283466306008 0.08289228163801342 -0.10858174215872866 -0.16595856310596718 0.0233189221893237 0.1942820631664584 0.05611071610389097 -0.02652918971300757 -0.08672146410009243 -0.02108996533716443 0.007715481107666395 0.001191108120375303 -0.03991221607953256 -0.028483287527199808 -0.036099361112064556 </vector>
                    <vector>-0.6532444618753463 0.18326943720785074 0.5186485425280216 0.1632051660457486 -0.08953064596667065 -0.3398740549147953 0.026946971800507858 0.1857220612151269 0.10526197983841994 -0.10695179613072196 -0.1772924759109504 0.03814955784375894 0.15416498316708355 0.014029221523709424 0.007756822065854783 -0.0715007552765822 0.022236211172122575 0.0113650133021052 0.04912332169555367 -0.050945023551543483 0.03592875148540545 -0.02646882726465085 </vector>
                    <vector>-0.5636751653399404 0.20912987196641 0.5003442137282335 0.2235957619831292 -0.1629591486802115 -0.38069826864923223 -0.016090794485725722 0.19761098987817516 0.16631455999844583 -0.11831218921050587 -0.20891303603252362 0.02885419148069567 0.1727850142016347 0.0238040331402248 0.00492262784505788 -0.11431745804305211 0.02472044769059851 0.011459519925510427 0.058246510682634936 -0.05011060476557297 0.024304770391800352 -0.03101584770578538 </vector>
                    <vector>-0.683567241731811 0.15634177564711685 0.44039998993885626 0.08449059718374775 -0.13246640768268703 -0.4191676696880787 0.028840399178740404 0.20770981580291392 0.13216037304034872 -0.09413611907999195 -0.17961189304556113 0.06505488249545086 0.1578341469787532 0.039840683629033244 0.0216650037966244 -0.06725684345816918 0.054569111782718685 0.04154441380508765 0.09368171641599049 -0.015759796975802175 0.06649480132802275 0.0013382606386889645 </vector>
                    <vector>-0.6435803728212721 0.17345106912103087 0.5486880999793571 0.1456339645990213 -0.09171244554606744 -0.30869710718619026 -0.017372847316558027 0.17549237131393894 0.13413672052418432 -0.08422858414819243 -0.20021713562153579 0.04109035171811877 0.16016474804439326 0.01647154635042719 0.006374819292018459 -0.08525328292335652 0.029390907655418016 0.010462024376248541 0.048961143624824156 -0.05055127671372012 0.025166362185243586 -0.03387107650732352 </vector>
                  </data>
                </datamatrix>
                <datamatrix visiblename="Predicted values, Regression Mock 3 DPI" covarfromorigin="false" matrixtype="13" iscoordinates="true" issymmetrycomponent="false" isasymmetrycomponent="false">
                  <data>
                    <vector>-0.5737494063485884 0.17791143041208438 0.5341778187853191 0.18806772699753369 -0.12109053216642782 -0.35067983152080495 -0.019679632575079764 0.21750132453034565 0.14346182668785568 -0.1390945016919903 -0.20758776428142517 0.03914254759124214 0.18445556401811342 0.03751761753970817 -0.0079948291712439 -0.10169296093034488 0.006033629708951313 0.01586060640265568 0.04636644495198132 -0.053484323797344774 0.015606880390543644 -0.031049635533084863 </vector>
                    <vector>-0.5633427745826729 0.17424147615325022 0.5369122049549818 0.18831740926402174 -0.12354316082541442 -0.3511081876139551 -0.023995750027509994 0.2261720060856079 0.1480327519759098 -0.14183742672826719 -0.2131260536980482 0.03994172057799517 0.19089247692771394 0.04075724413370621 -0.010407854880213221 -0.10555856686690505 0.002395452932973491 0.01685009420711389 0.04449206229572165 -0.0554088035205116 0.01169064492655706 -0.032366965692056174 </vector>
                    <vector>-0.6150447154843797 0.1924744416766075 0.5233273030072276 0.18707694471443995 -0.11135807877071156 -0.3489800406869666 -0.002552534348325991 0.18309456513915662 0.1253236070359378 -0.12821010221892112 -0.1856108769765432 0.035971291388151444 0.15891278375440365 0.024662220645407556 0.0015804728905499848 -0.08635357007477157 0.02047054244249648 0.0119341481892471 0.053804318508968815 -0.04584765644124321 0.031147177940377097 -0.025822242331108164 </vector>
                    <vector>-0.5919138644000141 0.18431722353369584 0.5294050312021248 0.1876319142237348 -0.11680954371656241 -0.3499321490371619 -0.012145981325260728 0.20236691457613917 0.13548341613978568 -0.13430680977779735 -0.1979208491788464 0.03774761554019622 0.17322012904192113 0.03186294821992907 -0.0037829664616259285 -0.09494566377816081 0.012383956204347114 0.014133485647278636 0.049638122656910054 -0.05012520319150404 0.02244254983722099 -0.028750275956349866 </vector>
                    <vector>-0.5953494191529264 0.18552879026157834 0.5285023247729177 0.1875494862954054 -0.11599985425737466 -0.34979073528823107 -0.010721095909751881 0.1995044513028892 0.1339744106852048 -0.1334012844015534 -0.1960924865581374 0.03748378353241527 0.17109510268967806 0.030793446118478313 -0.0029863511753523064 -0.09366950630983065 0.01358503219087174 0.013806824763524761 0.0502569150181984 -0.049489872220971974 0.023735421696672136 -0.02831538405370452 </vector>
                    <vector>-0.5537826887899676 0.17087006085203124 0.539424157617512 0.18854678068238603 -0.1257962760431889 -0.35150169831871125 -0.02796076522789128 0.23413735562560312 0.15223184721525204 -0.1443572236481171 -0.2182138211100904 0.04067588341650312 0.19680576770614866 0.04373333753948902 -0.012624588720388729 -0.10910971821208337 -9.467698812606028E-4 0.017759090365932432 0.04277015463094852 -0.057176733017167344 0.00809298260292499 -0.033577135285865756 </vector>
                    <vector>-0.6200411126995617 0.19423644783298383 0.522014478670723 0.1869570681002748 -0.11018053090726428 -0.3487743797931189 -4.802944819791693E-4 0.1789316265293429 0.12312902968432628 -0.12689317823035512 -0.1829518519970374 0.035587595128374123 0.15582231467090682 0.02310682196727841 0.002739006718175674 -0.0844976282896803 0.02221729170015475 0.011459078616126986 0.05470424083682468 -0.04492368167728564 0.03302742780473257 -0.025189770183941664 </vector>
                    <vector>-0.6149611324440809 0.19244496567115146 0.5233492648018363 0.18707895008980166 -0.11137777757092408 -0.34898348111854915 -0.002587200148661355 0.18316420553214383 0.12536031937871575 -0.12823213259522354 -0.18565535890671123 0.03597771011319716 0.15896448316716516 0.02468824038419048 0.0015610921697162337 -0.08638461749761141 0.020441321664542492 0.011942095467568803 0.05378926401250756 -0.04586311330277861 0.03111572387589505 -0.02583282274389117 </vector>
                    <vector>-0.6013468037844941 0.18764379997515135 0.526926486791947 0.1874055933796673 -0.1145863942871155 -0.3495438719122912 -0.008233699693617078 0.1945075019080748 0.1313401676667858 -0.1318205254366798 -0.19290074761901033 0.03702321685757482 0.16738548334048392 0.028926436005705977 -0.0015957145478558222 -0.09144174173075181 0.015681728410549753 0.01323657887752945 0.05133712944196109 -0.048380786651778765 0.02599236428036579 -0.027556201272202475 </vector>
                    <vector>-0.5657181266785861 0.17507915675315186 0.5362880712232188 0.18826041836549132 -0.12298333928500957 -0.3510104137552707 -0.02301058029464629 0.22419289103007706 0.1469894214144496 -0.14121134396869525 -0.2118619187051452 0.039759306395214286 0.18942322780706097 0.04001778741100045 -0.009857072859265197 -0.10467622804970418 0.0032258802051699145 0.016624239965023907 0.04491989705256126 -0.05496953392331694 0.012584540120191019 -0.03206628022297184 </vector>
                    <vector>-0.6136819487050061 0.19199385469531924 0.5236853756975864 0.187109641047492 -0.11167925481823478 -0.349036134672669 -0.0031177375391711684 0.18423000617750862 0.12592217776215112 -0.12856929308891932 -0.1863361257411098 0.036075944499918765 0.15975570884988508 0.02508645546020473 0.0012644829191619314 -0.08685977798824336 0.019994116778620338 0.012063723361967961 0.05355886479510236 -0.04609967045435545 0.030634340001015656 -0.02599474903822475 </vector>
                    <vector>-0.6414182291894621 0.20177520210702848 0.5163975516003618 0.1864441752626845 -0.10514238506632587 -0.34789445838257943 0.008385796645304634 0.16112046785447212 0.11373951686718199 -0.12125871077320888 -0.17157519712185473 0.03394594829992038 0.1425997235195066 0.016452039071000634 0.007695800888861291 -0.07655696984526884 0.029690769238358602 0.009426490499526298 0.05855456410095211 -0.04097044991604157 0.041072088517117786 -0.022483734177534426 </vector>
                    <vector>-0.6552705723352921 0.20666030488248915 0.5127577903051233 0.18611182138386761 -0.10187767324046351 -0.347324270475061 0.014131011942014923 0.14957886064539405 0.10765512500934181 -0.11760758333058693 -0.16420313984475826 0.032882163331412174 0.13403150198257732 0.012139748576452773 0.01090779694024767 -0.07141143370021451 0.03453357277553176 0.008109376094569425 0.06104956847173634 -0.038408760975551466 0.04628501799394341 -0.02073022643277221 </vector>
                    <vector>-0.644149649160902 0.20273845194447176 0.5156798595400058 0.1863786413661712 -0.10449864566510836 -0.3477820281156077 0.009518644397952164 0.15884468128887008 0.11253978991415937 -0.12053877752364513 -0.1701215669117685 0.03373619003175508 0.1409102323497232 0.015601736977307278 0.00832914573677488 -0.07554236747494006 0.0306456784663455 0.009166780459679844 0.059046531755481454 -0.040465333326089245 0.042099979577338534 -0.02213797562797383 </vector>
                    <vector>-0.6194456455445528 0.19402645316125167 0.522170940164679 0.1869713549120143 -0.1103208702449781 -0.34879889031581796 -7.272625921126551E-4 0.17942776266578347 0.12339057789111024 -0.1270501283180006 -0.18326875275001053 0.035633323782513736 0.15619063463297891 0.023292193303039298 0.0026009334600644706 -0.08471881814449658 0.022009115335030843 0.011515697078381662 0.054596988717904055 -0.04503380034886004 0.0328033409298877 -0.025265147775809516 </vector>
                    <vector>-0.5844241669559322 0.18167594173853185 0.5313729806373236 0.18781161162008864 -0.11857471106481612 -0.35024043875166216 -0.015252309537785912 0.20860724122011579 0.1387731306427199 -0.13628090467186263 -0.2019067797874537 0.038322783760894465 0.17785280282641264 0.03419452135200793 -0.005519631397168747 -0.09772775692358265 0.009765544799668941 0.014845624257224826 0.04828912143292137 -0.05151025948906605 0.019624018404110082 -0.029698364112690185 </vector>
                    <vector>-0.6122117782283132 0.1914753912266854 0.5240716691601535 0.1871449142756605 -0.11202574370396082 -0.3490966495919845 -0.0037274860721485145 0.18545493469636948 0.126567923625061 -0.12895679285818415 -0.18711853351481122 0.03618884563424573 0.1606650673756411 0.02554412548073961 9.235888396339947E-4 -0.0874058816508207 0.019480142593182995 0.012203510738891093 0.053294066145045005 -0.04637154644032634 0.030081083780517038 -0.026180851511276613 </vector>
                    <vector>-0.6074314435929912 0.18978958069277063 0.5253277221470571 0.1872596069844222 -0.11315237006971131 -0.3492934169528748 -0.00571011467014954 0.18943785253979925 0.12866759938581201 -0.13021676821312578 -0.18966257248094748 0.03655594945747332 0.1636218932169375 0.027032263003153107 -1.8484572708997752E-4 -0.08918156569160401 0.01780892919360895 0.012658036557549596 0.05243305976631332 -0.04725556513941788 0.02828214283116132 -0.026785973238146018 </vector>
                    <vector>-0.5973457628966315 0.18623281154234508 0.5279777770762693 0.18750158879678822 -0.11552935717540463 -0.34970856211002377 -0.009893118686470383 0.19784112148918317 0.1330975527058884 -0.1328750986616526 -0.19503005543955815 0.03733047513944724 0.16986028520935326 0.030171976230012446 -0.002523451277877475 -0.09292795242374458 0.01428295747626573 0.013617007555389029 0.05061648497063865 -0.04912069195768882 0.024486688037527245 -0.028062675600055764 </vector>
                    <vector>-0.6025462046494318 0.1880667750944156 0.5266113391811985 0.1873768166214307 -0.11430372021916259 -0.3494945023679293 -0.007736251996604052 0.19350817540254378 0.13081335247168938 -0.1315043936915608 -0.19226244031017203 0.036931109363708664 0.16664360651761126 0.028553057661365722 -0.0013176048590001258 -0.09099621706839144 0.016101041063294505 0.013122536932430606 0.05155315862697609 -0.04815898360383377 0.02644372417360131 -0.027404374344180138 </vector>
                    <vector>-0.5930269275378872 0.18470975119250738 0.5291125691914932 0.18760520893298752 -0.1165472176717272 -0.3498863333123536 -0.011684341926164715 0.20143952363577672 0.13499452323393996 -0.1340134344747691 -0.19732848981270587 0.03766213831640781 0.1725316555144113 0.03151644715951269 -0.0035248762334129293 -0.09453220978360123 0.012773085035797657 0.014027652902804612 0.04983860118712811 -0.0499193664243709 0.022861419019127825 -0.028609378144902182 </vector>
                    <vector>-0.6516505098831983 0.20538367052930478 0.5137089769066077 0.18619867613362703 -0.10273084736221985 -0.34747327890005564 0.01262960254463967 0.1525950535345354 0.10924517214263298 -0.11856174027166905 -0.1661296953352303 0.03316016453171868 0.13627065363659885 0.013266688671532143 0.010068399144547118 -0.07275612766270922 0.03326799257272939 0.008453580418148542 0.06039754364493259 -0.039078212623535204 0.04492271198796274 -0.021188474360898383 </vector>
                    <vector>-0.6145232740263564 0.1922905525621802 0.5234643139386393 0.18708945545643685 -0.11148097177708469 -0.34900150417590226 -0.002768800535889776 0.18352902394714857 0.1255526407905984 -0.12834754100433574 -0.1858883821072443 0.036011335269476245 0.15923531589816067 0.024824547482046284 0.0014595642553416545 -0.08654726263938264 0.020288245591288043 0.011983728108577271 0.05371039947280433 -0.04594408567361703 0.03095094849974369 -0.02588824933262827 </vector>
                  </data>
                </datamatrix>
                <datamatrix visiblename="Regression scores, Regression Mock 3 DPI" covarfromorigin="false" matrixtype="20" iscoordinates="false" issymmetrycomponent="false" isasymmetrycomponent="false">
                  <data>
                    <vector>0.053102873439053525 </vector>
                    <vector>0.07108534219488914 </vector>
                    <vector>-0.018308531961344198 </vector>
                    <vector>0.05939268301849976 </vector>
                    <vector>0.08274861164770746 </vector>
                    <vector>0.05840785314101927 </vector>
                    <vector>-0.04551533543237985 </vector>
                    <vector>-0.0019618396735402405 </vector>
                    <vector>0.05458485459638661 </vector>
                    <vector>0.056407513769245625 </vector>
                    <vector>-9.859688985469027E-4 </vector>
                    <vector>-0.06615138911078676 </vector>
                    <vector>-0.10434007118613348 </vector>
                    <vector>0.017812001418382427 </vector>
                    <vector>-0.053258702491071 </vector>
                    <vector>0.05205489235358371 </vector>
                    <vector>-0.042937762665224935 </vector>
                    <vector>-0.03579029103305518 </vector>
                    <vector>0.06573574582571257 </vector>
                    <vector>-0.05579607190362204 </vector>
                    <vector>0.06818788744815908 </vector>
                    <vector>-0.16741672966838977 </vector>
                    <vector>-0.04705756482854476 </vector>
                  </data>
                </datamatrix>
              </datavector>
              <classifiernames>ID	Treatment	DPI	Digitization</classifiernames>
              <classifiermat>
                <vector>M1	Mock	3 DPI	1st</vector>
                <vector>M3	Mock	3 DPI	1st</vector>
                <vector>M4	Mock	3 DPI	1st</vector>
                <vector>M5	Mock	3 DPI	1st</vector>
                <vector>M6	Mock	3 DPI	1st</vector>
                <vector>M7	Mock	3 DPI	1st</vector>
                <vector>M8	Mock	3 DPI	1st</vector>
                <vector>M9	Mock	3 DPI	1st</vector>
                <vector>M10	Mock	3 DPI	1st</vector>
                <vector>M11	Mock	3 DPI	1st</vector>
                <vector>M12	Mock	3 DPI	1st</vector>
                <vector>M13	Mock	3 DPI	1st</vector>
                <vector>M14	Mock	3 DPI	1st</vector>
                <vector>M15	Mock	3 DPI	1st</vector>
                <vector>M16	Mock	3 DPI	1st</vector>
                <vector>M17	Mock	3 DPI	1st</vector>
                <vector>M18	Mock	3 DPI	1st</vector>
                <vector>M19	Mock	3 DPI	1st</vector>
                <vector>M20	Mock	3 DPI	1st</vector>
                <vector>M21	Mock	3 DPI	1st</vector>
                <vector>M22	Mock	3 DPI	1st</vector>
                <vector>M23	Mock	3 DPI	1st</vector>
                <vector>M24	Mock	3 DPI	1st</vector>
              </classifiermat>
              <idvec>M1	M3	M4	M5	M6	M7	M8	M9	M10	M11	M12	M13	M14	M15	M16	M17	M18	M19	M20	M21	M22	M23	M24</idvec>
              <meanconfig>-0.6057554850900536 0.18919854497786906 0.5257680872771437 0.1872998176046273 -0.11354735895257352 -0.349362402485634 -0.006405213133013413 0.19083424118942954 0.12940373392723956 -0.13065850850344002 -0.19055449826907045 0.03668465399825026 0.16465853976753883 0.02755399566927251 -5.734566672790861E-4 -0.0898041105537758 0.01722301115210958 0.012817390759440973 0.0521311957606313 -0.0475654971355068 0.027651444227327623 -0.026998125520533427 </meanconfig>
              <omitflag>false	false	false	false	false	false	false	false	false	false	false	false	false	false	false	false	false	false	false	false	false	false	false</omitflag>
              <uniquenumvec>2 5 7 9 10 12 14 16 18 19 21 23 25 27 29 31 33 34 36 38 39 41 42 </uniquenumvec>
              <linkedsets>6377 7534 </linkedsets>
              <linksetmatrix>
                <vector>0 0 </vector>
                <vector>2 1 </vector>
                <vector>3 2 </vector>
                <vector>4 3 </vector>
                <vector>5 4 </vector>
                <vector>6 5 </vector>
                <vector>7 6 </vector>
                <vector>8 7 </vector>
                <vector>9 8 </vector>
                <vector>10 9 </vector>
                <vector>11 10 </vector>
                <vector>12 11 </vector>
                <vector>13 12 </vector>
                <vector>14 13 </vector>
                <vector>15 14 </vector>
                <vector>16 15 </vector>
                <vector>17 16 </vector>
                <vector>18 17 </vector>
                <vector>19 18 </vector>
                <vector>20 19 </vector>
                <vector>21 20 </vector>
                <vector>22 21 </vector>
                <vector>23 22 </vector>
              </linksetmatrix>
            </morphojset_contents>
          </morphojset>
        </regression_analysis>
      </morphojset>
      <morphojset>
        <morphojset_contents visiblename="ORMV" uniqueid="6378" alignmentmethod="1" dimension="2" hasprocrustesfit="true" hasrawdata="true" linkedoutlinenumber="0" linkedwireframenumber="0" nincl="17" nlmk="11" nobs="17" objsymmetry="false" procsumsquare="0.2571960015574622" procrustesfitfromparentset="false">
          <alignmentvectors>
            <vector>0.0 </vector>
            <vector>0.0 </vector>
            <vector>0.0 </vector>
            <vector>0.0 </vector>
            <vector>0.0 </vector>
            <vector>0.0 </vector>
            <vector>0.0 </vector>
            <vector>0.0 </vector>
            <vector>0.0 </vector>
            <vector>0.0 </vector>
            <vector>0.0 </vector>
          </alignmentvectors>
          <datavector>
            <datamatrix visiblename="ORMV, Raw coordinates" covarfromorigin="false" matrixtype="0" iscoordinates="true" issymmetrycomponent="false" isasymmetrycomponent="false">
              <data>
                <vector>86.37039 37.155564000000005 59.789314000000005 51.568736 83.29220000000001 54.64692600000001 72.89878200000001 44.579434000000006 74.093844 54.17614400000001 78.801664 45.665854 70.79837 50.844456 76.918536 51.460094000000005 74.455984 48.852686000000006 74.564626 51.206596000000005 74.81812400000001 50.15639 </vector>
                <vector>85.68232400000001 38.20577 58.739108 54.031288 81.40907200000001 57.688902000000006 71.124296 47.548982 72.89878200000001 57.00083600000001 77.75145800000001 48.852686000000006 69.856806 53.343222000000004 75.035408 53.343222000000004 73.043638 51.78602000000001 73.043638 54.031288 73.36956400000001 52.872440000000005 </vector>
                <vector>94.627182 39.255976000000004 56.81976600000001 50.301246000000006 86.587674 61.38273 73.91277400000001 42.877376000000005 73.69549 57.833758 82.93006000000001 46.860916 70.146518 51.60495 79.48973000000001 54.50207 76.26668400000001 50.192604 75.614832 53.19836600000001 76.483968 51.713592000000006 </vector>
                <vector>62.867504000000004 37.336634000000004 82.02471000000001 59.463388 62.939932000000006 54.936638 76.26668400000001 47.838694000000004 71.196724 56.711124000000005 68.372032 48.454332 73.69549 54.936638 70.03787600000001 54.031288 71.739934 52.691370000000006 71.124296 54.212358 70.762156 53.41565000000001 </vector>
                <vector>65.873266 37.083136 76.882322 61.31030200000001 64.71441800000001 51.713592000000006 76.882322 48.52676 71.124296 54.936638 69.856806 47.548982 73.15228 53.95886 70.94322600000001 52.25680200000001 72.79014000000001 51.387666 71.631292 52.51030000000001 71.48643600000001 52.00330400000001 </vector>
                <vector>67.64775200000001 39.907828 87.63788000000001 62.72264800000001 63.48314200000001 58.66668000000001 77.13582000000001 51.27902400000001 71.99343200000001 58.92017800000001 70.40001600000001 50.409888 77.31689 57.218120000000006 69.96544800000001 55.11770800000001 72.536642 53.77779 71.739934 54.64692600000001 71.37779400000001 54.284786000000004 </vector>
                <vector>65.438698 40.813178 80.61236400000001 57.218120000000006 63.55557 53.596720000000005 73.40577800000001 48.635402000000006 71.37779400000001 54.39342800000001 68.879028 48.164620000000006 73.26092200000001 53.23458 69.53088000000001 52.365444000000004 71.37779400000001 51.025526000000006 70.762156 52.365444000000004 70.581086 52.00330400000001 </vector>
                <vector>61.56380000000001 33.063382000000004 86.080678 53.45186400000001 61.129232 52.582728 76.013186 43.42058600000001 71.232938 54.429642 67.57532400000001 42.587664000000004 74.999194 50.011534000000005 68.770386 48.997542 71.088082 47.367912000000004 70.94322600000001 49.504538000000004 70.581086 48.562974000000004 </vector>
                <vector>61.274088000000006 39.147334 88.10866200000001 55.081494000000006 64.78684600000001 58.883964000000006 74.78191000000001 47.657624000000006 73.36956400000001 58.01482800000001 68.58931600000001 49.43211 77.09960600000001 54.103716000000006 71.01565400000001 54.64692600000001 72.93499600000001 51.78602000000001 73.007424 53.741576 72.645284 53.089724000000004 </vector>
                <vector>83.618126 40.451038000000004 58.92017800000001 53.524292 80.322652 59.318532000000005 70.47244400000001 48.744044 72.24693 57.47161800000001 76.19425600000001 49.540752000000005 69.639522 54.13993000000001 73.76791800000001 54.719354 72.46421400000001 52.94486800000001 72.572856 54.574498000000006 72.89878200000001 53.995074 </vector>
                <vector>75.68726000000001 44.90536 65.69219600000001 59.282318000000004 77.20824800000001 55.516062000000005 71.81236200000001 52.98108200000001 73.80413200000001 56.167914 73.91277400000001 52.25680200000001 71.558864 55.986844000000005 73.985202 54.719354 73.116066 54.357214000000006 73.44199200000001 55.443634 73.29713600000001 54.86421000000001 </vector>
                <vector>63.44692800000001 41.320174 86.116892 58.558038 66.054336 56.05927200000001 74.81812400000001 49.39589600000001 72.645284 56.493840000000006 69.748164 49.576966000000006 76.339112 55.153922 72.102074 54.17614400000001 73.188494 52.98108200000001 72.89878200000001 54.13993000000001 72.717712 53.632934000000006 </vector>
                <vector>60.513594000000005 43.4568 85.501254 52.00330400000001 64.967916 56.457626000000005 72.645284 48.345690000000005 73.188494 55.190136 68.04610600000001 50.011534000000005 75.976972 52.47408600000001 70.97944000000001 53.41565000000001 72.174502 51.822234 72.39178600000001 53.19836600000001 71.95721800000001 52.800012 </vector>
                <vector>68.697958 42.153096000000005 82.96627400000001 59.065034000000004 69.16874 58.01482800000001 75.578618 51.677378000000004 73.84034600000001 56.602482 71.631292 50.735814000000005 75.65104600000001 55.33499200000001 72.717712 54.936638 73.84034600000001 53.741576 73.44199200000001 55.009066000000004 73.224708 54.357214000000006 </vector>
                <vector>83.29220000000001 42.73252 59.572030000000005 56.747338000000006 80.358866 58.739108 70.653514 52.00330400000001 72.42800000000001 59.318532000000005 75.86833 52.075732 69.34981 56.53005400000001 74.093844 56.457626000000005 72.35557200000001 55.37120600000001 72.717712 56.674910000000004 72.645284 56.09548600000001 </vector>
                <vector>63.70042600000001 41.465030000000006 87.529238 59.463388 66.851044 59.20989000000001 75.578618 49.721822 74.70948200000001 58.087256000000004 69.639522 50.482316000000004 78.51195200000001 56.023058000000006 72.97121 55.40742 74.166272 53.741576 74.38355600000001 55.40742 74.23870000000001 54.755568000000004 </vector>
                <vector>57.97861400000001 39.364618 95.89467200000001 54.936638 65.14898600000001 63.881496000000006 75.578618 43.42058600000001 78.294668 59.02882 68.51688800000001 48.780258 82.82141800000001 54.103716000000006 72.645284 56.385198 75.50619 51.713592000000006 76.375326 54.574498000000006 75.50619 53.307008 </vector>
              </data>
            </datamatrix>
            <datamatrix visiblename="ORMV, centroid size" covarfromorigin="false" matrixtype="1" iscoordinates="false" issymmetrycomponent="false" isasymmetrycomponent="false">
              <data>
                <vector>26.87769980549729 3.291296939281241 </vector>
                <vector>27.512839682414235 3.314652793252119 </vector>
                <vector>36.27494297339917 3.5911272267055883 </vector>
                <vector>25.44240453830751 3.2364172520206074 </vector>
                <vector>22.14531659774406 3.0976260338520616 </vector>
                <vector>27.252022089794174 3.30512772348625 </vector>
                <vector>19.48604456769805 2.969698546165578 </vector>
                <vector>29.049193799047746 3.3689907307285782 </vector>
                <vector>27.793179578069665 3.324790651677718 </vector>
                <vector>25.46453625583483 3.237286749129505 </vector>
                <vector>14.597946255593556 2.6808808513946016 </vector>
                <vector>23.621271251863387 3.162147630314288 </vector>
                <vector>22.823545226237194 3.127792688468962 </vector>
                <vector>18.778550259610128 2.9327152748264527 </vector>
                <vector>24.11301662864582 3.1827518037626437 </vector>
                <vector>25.56958798734885 3.2414036760465215 </vector>
                <vector>37.622351759908454 3.627598335473179 </vector>
              </data>
              <namesvector>Centroid Size	Log Centroid Size</namesvector>
            </datamatrix>
            <datamatrix visiblename="ORMV, Procrustes coordinates" covarfromorigin="false" matrixtype="2" iscoordinates="true" issymmetrycomponent="false" isasymmetrycomponent="false">
              <data>
                <vector>0.5803520931695867 -0.19124927916837786 -0.5467246945112291 -0.19434395015480052 0.16709281111533447 0.32600403468314687 0.00695877748513174 -0.1889910912945558 -0.12530561740886909 0.14627331713641556 0.18068881044194518 -0.047963816829795475 -0.17361070733100753 -0.021531708034775228 0.015566433486669265 0.1078305343575994 -0.018379148975715163 -0.02133754842544064 -0.05684058873619069 0.05754764129088407 -0.029798168735656452 0.02776186643969847 </vector>
                <vector>0.616002488745159 -0.22163781338760663 -0.522135220401404 -0.19070550741400144 0.1369882761260162 0.3247005533394466 -0.012721609532754835 -0.1798473103447635 -0.12245034025495816 0.1529204529414983 0.1757552640548477 -0.021659886670872555 -0.1552368212948779 -0.01722560131264373 0.010050045084448886 0.0739543100207756 -0.026028995101523244 -0.010835032745213172 -0.06549092195288636 0.06075524300853674 -0.0347321654720697 0.02958059256484543 </vector>
                <vector>0.5620964850387287 -0.1683074945926931 -0.5303772885099766 -0.17577477426097016 0.17160149977975608 0.3551224696900346 -0.016978025239046415 -0.23639880755857556 -0.14185579343841417 0.15823505366535173 0.1904176570120979 -0.059014233494773444 -0.18650968968016568 -0.03499542202406501 0.03795837117628895 0.11585303467176342 -0.012953787087503364 -0.023776267064748023 -0.0540975293903736 0.05069599565767252 -0.019301899661390655 0.018360445311001724 </vector>
                <vector>0.6479632370764212 -0.17111900071804154 -0.5104346447640064 -0.11931965859403804 0.14057685716589008 0.30722060478607416 -0.018209714157580575 -0.2686307051433124 -0.13527678956822461 0.11804796696419345 0.17900596898238352 -0.02617389311339846 -0.15284685533257902 -0.002749114307019823 -0.02629552924202131 0.0781857366503352 -0.034355622338261047 -0.00748835083916532 -0.0613943297875676 0.05171428378910499 -0.028732578034447887 0.04031213052526455 </vector>
                <vector>0.6954235623901879 -0.09671884074036396 -0.537733344247145 -0.009109960895457625 0.12930935231888752 0.2877404360914567 -0.01240894966727872 -0.2789026464314615 -0.14532334005217637 0.09713452425701678 0.18390820158239424 -0.019932228029796967 -0.1534104855937254 -0.011072562276751262 -0.03054549637410472 0.04478939444943475 -0.03724777052748494 -0.05050638021535774 -0.05802919904787786 0.021389160758759282 -0.03394253078167557 0.015189103032523025 </vector>
                <vector>0.5302599933391761 -0.20580697794159275 -0.5972224232419291 -0.20590673346498184 0.10669679438044286 0.3681760864746749 -0.02098148244154971 -0.19327205919548945 -0.10969549219020329 0.13734362848793905 0.16788627447179652 -0.026403624923845237 -0.1914814068573963 -0.05227743478605609 0.04556842226519899 0.100724658688287 0.020257807574090868 -0.0037792412855622596 0.01478752544285332 0.04019697124822034 0.03392398725751978 0.04100472669840762 </vector>
                <vector>0.5795543615082219 -0.17088502634088967 -0.5703626961091558 -0.15432260514908624 0.16956933633104376 0.3528908857327627 0.005137431388424651 -0.19020192642639439 -0.1374275912438118 0.08997266734395672 0.1833233353290491 -0.038131743094700146 -0.16118589632901176 -0.02159009656623568 0.0036320948793991115 0.08660103461185789 -0.01198348160904087 -0.02968457774224385 -0.04010527621202973 0.040758093819131536 -0.02015161793309397 0.03459329381183451 </vector>
                <vector>0.5716124001957457 -0.17931918464211258 -0.5318876625400654 -0.18231334572322652 0.14946558927925285 0.34812215850948325 -0.04151852428393191 -0.22484720331446986 -0.15912756213646032 0.17265672881025176 0.20023539946255509 -0.0597047449626389 -0.16142275734269376 -0.027723257885386175 0.026232995601124316 0.08359647396508822 9.650448461086675E-4 -0.011119116922210985 -0.04250601746614123 0.04879957421791411 -0.012048905615495056 0.03185191794730332 </vector>
                <vector>0.584807064052006 -0.21863800332237734 -0.5398840768277551 -0.18602139014460917 0.1287045785748932 0.3417890353838374 0.010057361546805976 -0.18691300487326715 -0.12661586765940272 0.16414390022069145 0.17424515209132352 -0.02264318915521782 -0.17573298271039522 -0.024268705195438972 0.0064913334750679105 0.09924902378174821 -0.003977732069429016 -0.024406882791944407 -0.04046220653010957 0.035964916979420364 -0.01763262394300092 0.02174429911715453 </vector>
                <vector>0.5927648443408591 -0.23922880580405959 -0.5115690028018522 -0.22232394827860263 0.1380738847637728 0.3645872403440474 -0.018544133437645924 -0.18400940228734133 -0.11308704701989786 0.15483077611848958 0.16843380668449023 -0.0529444953890057 -0.14523142550015752 -0.009111081295408732 -0.00985929803718873 0.08552246228692836 -0.023962798132312488 -4.654087899937983E-4 -0.049463639768958005 0.058859209263841396 -0.027555191091106653 0.04428345383110582 </vector>
                <vector>0.6279736735437614 -0.23141367054122974 -0.5817061310799989 -0.20427500468082987 0.09819930705396789 0.28598649959792805 0.018898304055053487 -0.12113920857432649 -0.07858230620569985 0.1216848067432861 0.14600371414655455 -0.03188612495906123 -0.15929835173354084 -0.011621466561742934 0.010537327952004176 0.07279068784366918 -0.004731762757103712 0.0087913749770651 -0.05187644123501147 0.07125775811165765 -0.025417333739985504 0.03982434804358925 </vector>
                <vector>0.6113269374426168 -0.15334683443519065 -0.5996914138975284 -0.15067569682341342 0.14439580055881612 0.28044654828726695 0.018179169569390925 -0.17132829579448264 -0.0905680062879744 0.1255180477840184 0.18561518217301454 -0.034753158277028046 -0.18101399295998502 -0.014944398812607493 -0.012119466238886614 0.06101837915105957 -0.01841316235782334 -0.007707200346179276 -0.038466434451258434 0.03918335647054325 -0.019244613550379996 0.026589252796011546 </vector>
                <vector>0.5865074202085208 -0.1758728366340371 -0.57653864759054 -0.19660827089425995 0.20592837285812987 0.29618399092510483 0.010416172925357223 -0.15580810380269666 -0.1148374920632884 0.1200533637443714 0.17603568810497575 -0.01753190925515076 -0.18924483506921475 -0.034312820942009666 0.0034100769912775303 0.07964587505927219 -0.022099147020281245 -0.004440856285804937 -0.05178492812254716 0.04937258730702011 -0.02779268122239184 0.03931898077819234 </vector>
                <vector>0.6321145798759588 -0.25545803011310664 -0.5556547210568603 -0.14839930906146473 0.017208801892471343 0.3341890897503504 0.007670891698398387 -0.15298975400098552 -0.11222259012831938 0.1039087932470346 0.19479451580315693 -0.03845606667899498 -0.13443530767557685 -0.014355356849168818 -0.005410464649836709 0.08174637400547312 -0.0038422035410713372 -0.006934517025701565 -0.036530807042748775 0.056788375797800446 -0.0036926951755696016 0.03996040092877312 </vector>
                <vector>0.6256268089369186 -0.21124517601343815 -0.5237489361943196 -0.21821994985235155 0.1771385191754722 0.29867025482748977 -0.0248546569980264 -0.15139249321796 -0.11864432840353388 0.14873797802434238 0.16012481591307715 -0.03640771995267986 -0.1689333573521622 -0.016945335044463723 0.002424606837472157 0.08232247797301986 -0.03624567464042183 0.005903218099443632 -0.05145369892023389 0.060402982287143546 -0.04143409835423887 0.038173762869452614 </vector>
                <vector>0.6044691429531273 -0.18597919606446103 -0.5660294337289566 -0.12106498511895972 0.11364743719420141 0.3235905837821806 0.036322584427640615 -0.1768683496743096 -0.11817977992698542 0.11512308510037017 0.21330647149204496 -0.02206796363567043 -0.19671249274905958 -0.03542019364628808 -0.002762329943076184 0.06581492955555981 -0.005400350759661716 -0.014778736915293095 -0.04884878008109106 0.034862507862845685 -0.029812468878180447 0.01678831875402531 </vector>
                <vector>0.5495108403480322 -0.18168893721599175 -0.549053464114422 -0.13437301510471286 0.14468616117170585 0.37067812279935985 0.06686126952869095 -0.2386180928001467 -0.1421737744584959 0.1295151646599236 0.1970053310855052 -0.03990655728534176 -0.21113648380582525 -0.03568386753727746 0.02369084581620591 0.11370172048959559 -0.005783768351699503 -0.029348976860058055 -0.05345749039997192 0.034832832118453116 -0.020149466819726774 0.010891606736195603 </vector>
              </data>
            </datamatrix>
          </datavector>
          <classifiernames>ID	Treatment	DPI	Digitization</classifiernames>
          <classifiermat>
            <vector>OR1	ORMV	3 DPI	1st</vector>
            <vector>OR3	ORMV	3 DPI	1st</vector>
            <vector>OR4	ORMV	3 DPI	1st</vector>
            <vector>OR6	ORMV	3 DPI	1st</vector>
            <vector>OR7	ORMV	3 DPI	1st</vector>
            <vector>OR8	ORMV	3 DPI	1st</vector>
            <vector>OR9	ORMV	3 DPI	1st</vector>
            <vector>OR11	ORMV	3 DPI	1st</vector>
            <vector>OR12	ORMV	3 DPI	1st</vector>
            <vector>OR13	ORMV	3 DPI	1st</vector>
            <vector>OR14	ORMV	3 DPI	1st</vector>
            <vector>OR15	ORMV	3 DPI	1st</vector>
            <vector>OR16	ORMV	3 DPI	1st</vector>
            <vector>OR17	ORMV	3 DPI	1st</vector>
            <vector>OR19	ORMV	3 DPI	1st</vector>
            <vector>OR20	ORMV	3 DPI	1st</vector>
            <vector>OR22	ORMV	3 DPI	1st</vector>
          </classifiermat>
          <idvec>OR1	OR3	OR4	OR6	OR7	OR8	OR9	OR11	OR12	OR13	OR14	OR15	OR16	OR17	OR19	OR20	OR22</idvec>
          <meanconfig>0.5999038784214723 -0.1916420651573866 -0.5500443412715968 -0.16551518268328044 0.13760490469059145 0.327417564412038 8.402862862987581E-4 -0.19412696792556114 -0.12302198343804212 0.13271177972053833 0.18098738757830662 -0.03503419739458656 -0.17043787348925737 -0.02269578959278465 0.005798233475296649 0.08431453573890986 -0.014363679579360782 -0.013642029481082849 -0.046236515511890834 0.04784596999934996 -0.02103029716181707 0.030366382363845822 </meanconfig>
          <omitflag>false	false	false	false	false	false	false	false	false	false	false	false	false	false	false	false	false</omitflag>
          <uniquenumvec>3 6 8 11 13 15 17 20 22 24 26 28 30 32 35 37 40 </uniquenumvec>
          <linkedsets>6410 </linkedsets>
          <linksetmatrix>
            <vector>0 </vector>
            <vector>1 </vector>
            <vector>2 </vector>
            <vector>3 </vector>
            <vector>4 </vector>
            <vector>5 </vector>
            <vector>6 </vector>
            <vector>7 </vector>
            <vector>8 </vector>
            <vector>9 </vector>
            <vector>10 </vector>
            <vector>11 </vector>
            <vector>12 </vector>
            <vector>13 </vector>
            <vector>14 </vector>
            <vector>15 </vector>
            <vector>16 </vector>
          </linksetmatrix>
        </morphojset_contents>
        <regression_analysis>
          <regression_contents visiblename="Regression ORMV 3 DPI" covarfromorigin="false" dependenttype="2" dependentisshape="true" dependentdim="2" groupanalysis="false" linkedoutlinenumber="0" linkedwireframenumber="0" nobs="17" totalss="0.2500411335349209" predictedss="0.040440897749799684" residualss="0.20960023578512121" haspermtest="true" uniqueid="6409" permiterations="10000" permutationpval="0.0202">
            <dependentvars>
              <variable_indicator datasetid="6378" matrixtype="2" variableindex="0" variablename="ProcCoord1"/>
              <variable_indicator datasetid="6378" matrixtype="2" variableindex="1" variablename="ProcCoord2"/>
              <variable_indicator datasetid="6378" matrixtype="2" variableindex="2" variablename="ProcCoord3"/>
              <variable_indicator datasetid="6378" matrixtype="2" variableindex="3" variablename="ProcCoord4"/>
              <variable_indicator datasetid="6378" matrixtype="2" variableindex="4" variablename="ProcCoord5"/>
              <variable_indicator datasetid="6378" matrixtype="2" variableindex="5" variablename="ProcCoord6"/>
              <variable_indicator datasetid="6378" matrixtype="2" variableindex="6" variablename="ProcCoord7"/>
              <variable_indicator datasetid="6378" matrixtype="2" variableindex="7" variablename="ProcCoord8"/>
              <variable_indicator datasetid="6378" matrixtype="2" variableindex="8" variablename="ProcCoord9"/>
              <variable_indicator datasetid="6378" matrixtype="2" variableindex="9" variablename="ProcCoord10"/>
              <variable_indicator datasetid="6378" matrixtype="2" variableindex="10" variablename="ProcCoord11"/>
              <variable_indicator datasetid="6378" matrixtype="2" variableindex="11" variablename="ProcCoord12"/>
              <variable_indicator datasetid="6378" matrixtype="2" variableindex="12" variablename="ProcCoord13"/>
              <variable_indicator datasetid="6378" matrixtype="2" variableindex="13" variablename="ProcCoord14"/>
              <variable_indicator datasetid="6378" matrixtype="2" variableindex="14" variablename="ProcCoord15"/>
              <variable_indicator datasetid="6378" matrixtype="2" variableindex="15" variablename="ProcCoord16"/>
              <variable_indicator datasetid="6378" matrixtype="2" variableindex="16" variablename="ProcCoord17"/>
              <variable_indicator datasetid="6378" matrixtype="2" variableindex="17" variablename="ProcCoord18"/>
              <variable_indicator datasetid="6378" matrixtype="2" variableindex="18" variablename="ProcCoord19"/>
              <variable_indicator datasetid="6378" matrixtype="2" variableindex="19" variablename="ProcCoord20"/>
              <variable_indicator datasetid="6378" matrixtype="2" variableindex="20" variablename="ProcCoord21"/>
              <variable_indicator datasetid="6378" matrixtype="2" variableindex="21" variablename="ProcCoord22"/>
            </dependentvars>
            <independentvars>
              <variable_indicator datasetid="6378" matrixtype="1" variableindex="1" variablename="Log Centroid Size"/>
            </independentvars>
            <dependentmean>0.5999038784214722 -0.1916420651573865 -0.5500443412715966 -0.16551518268328033 0.13760490469059147 0.327417564412038 8.40286286298792E-4 -0.19412696792556108 -0.1230219834380421 0.13271177972053827 0.18098738757830657 -0.035034197394586575 -0.17043787348925732 -0.022695789592784642 0.005798233475296642 0.08431453573890983 -0.01436367957936078 -0.013642029481082845 -0.046236515511890834 0.04784596999934996 -0.021030297161817067 0.03036638236384582 </dependentmean>
            <independentmean>3.2171944062697584 </independentmean>
            <displaymeanconfig>0.5999038784214723 -0.1916420651573866 -0.5500443412715968 -0.16551518268328044 0.13760490469059145 0.327417564412038 8.402862862987581E-4 -0.19412696792556114 -0.12302198343804212 0.13271177972053833 0.18098738757830662 -0.03503419739458656 -0.17043787348925737 -0.02269578959278465 0.005798233475296649 0.08431453573890986 -0.014363679579360782 -0.013642029481082849 -0.046236515511890834 0.04784596999934996 -0.02103029716181707 0.030366382363845822 </displaymeanconfig>
            <dependents>
              <vector>0.5803520931695867 -0.19124927916837786 -0.5467246945112291 -0.19434395015480052 0.16709281111533447 0.32600403468314687 0.00695877748513174 -0.1889910912945558 -0.12530561740886909 0.14627331713641556 0.18068881044194518 -0.047963816829795475 -0.17361070733100753 -0.021531708034775228 0.015566433486669265 0.1078305343575994 -0.018379148975715163 -0.02133754842544064 -0.05684058873619069 0.05754764129088407 -0.029798168735656452 0.02776186643969847 </vector>
              <vector>0.616002488745159 -0.22163781338760663 -0.522135220401404 -0.19070550741400144 0.1369882761260162 0.3247005533394466 -0.012721609532754835 -0.1798473103447635 -0.12245034025495816 0.1529204529414983 0.1757552640548477 -0.021659886670872555 -0.1552368212948779 -0.01722560131264373 0.010050045084448886 0.0739543100207756 -0.026028995101523244 -0.010835032745213172 -0.06549092195288636 0.06075524300853674 -0.0347321654720697 0.02958059256484543 </vector>
              <vector>0.5620964850387287 -0.1683074945926931 -0.5303772885099766 -0.17577477426097016 0.17160149977975608 0.3551224696900346 -0.016978025239046415 -0.23639880755857556 -0.14185579343841417 0.15823505366535173 0.1904176570120979 -0.059014233494773444 -0.18650968968016568 -0.03499542202406501 0.03795837117628895 0.11585303467176342 -0.012953787087503364 -0.023776267064748023 -0.0540975293903736 0.05069599565767252 -0.019301899661390655 0.018360445311001724 </vector>
              <vector>0.6479632370764212 -0.17111900071804154 -0.5104346447640064 -0.11931965859403804 0.14057685716589008 0.30722060478607416 -0.018209714157580575 -0.2686307051433124 -0.13527678956822461 0.11804796696419345 0.17900596898238352 -0.02617389311339846 -0.15284685533257902 -0.002749114307019823 -0.02629552924202131 0.0781857366503352 -0.034355622338261047 -0.00748835083916532 -0.0613943297875676 0.05171428378910499 -0.028732578034447887 0.04031213052526455 </vector>
              <vector>0.6954235623901879 -0.09671884074036396 -0.537733344247145 -0.009109960895457625 0.12930935231888752 0.2877404360914567 -0.01240894966727872 -0.2789026464314615 -0.14532334005217637 0.09713452425701678 0.18390820158239424 -0.019932228029796967 -0.1534104855937254 -0.011072562276751262 -0.03054549637410472 0.04478939444943475 -0.03724777052748494 -0.05050638021535774 -0.05802919904787786 0.021389160758759282 -0.03394253078167557 0.015189103032523025 </vector>
              <vector>0.5302599933391761 -0.20580697794159275 -0.5972224232419291 -0.20590673346498184 0.10669679438044286 0.3681760864746749 -0.02098148244154971 -0.19327205919548945 -0.10969549219020329 0.13734362848793905 0.16788627447179652 -0.026403624923845237 -0.1914814068573963 -0.05227743478605609 0.04556842226519899 0.100724658688287 0.020257807574090868 -0.0037792412855622596 0.01478752544285332 0.04019697124822034 0.03392398725751978 0.04100472669840762 </vector>
              <vector>0.5795543615082219 -0.17088502634088967 -0.5703626961091558 -0.15432260514908624 0.16956933633104376 0.3528908857327627 0.005137431388424651 -0.19020192642639439 -0.1374275912438118 0.08997266734395672 0.1833233353290491 -0.038131743094700146 -0.16118589632901176 -0.02159009656623568 0.0036320948793991115 0.08660103461185789 -0.01198348160904087 -0.02968457774224385 -0.04010527621202973 0.040758093819131536 -0.02015161793309397 0.03459329381183451 </vector>
              <vector>0.5716124001957457 -0.17931918464211258 -0.5318876625400654 -0.18231334572322652 0.14946558927925285 0.34812215850948325 -0.04151852428393191 -0.22484720331446986 -0.15912756213646032 0.17265672881025176 0.20023539946255509 -0.0597047449626389 -0.16142275734269376 -0.027723257885386175 0.026232995601124316 0.08359647396508822 9.650448461086675E-4 -0.011119116922210985 -0.04250601746614123 0.04879957421791411 -0.012048905615495056 0.03185191794730332 </vector>
              <vector>0.584807064052006 -0.21863800332237734 -0.5398840768277551 -0.18602139014460917 0.1287045785748932 0.3417890353838374 0.010057361546805976 -0.18691300487326715 -0.12661586765940272 0.16414390022069145 0.17424515209132352 -0.02264318915521782 -0.17573298271039522 -0.024268705195438972 0.0064913334750679105 0.09924902378174821 -0.003977732069429016 -0.024406882791944407 -0.04046220653010957 0.035964916979420364 -0.01763262394300092 0.02174429911715453 </vector>
              <vector>0.5927648443408591 -0.23922880580405959 -0.5115690028018522 -0.22232394827860263 0.1380738847637728 0.3645872403440474 -0.018544133437645924 -0.18400940228734133 -0.11308704701989786 0.15483077611848958 0.16843380668449023 -0.0529444953890057 -0.14523142550015752 -0.009111081295408732 -0.00985929803718873 0.08552246228692836 -0.023962798132312488 -4.654087899937983E-4 -0.049463639768958005 0.058859209263841396 -0.027555191091106653 0.04428345383110582 </vector>
              <vector>0.6279736735437614 -0.23141367054122974 -0.5817061310799989 -0.20427500468082987 0.09819930705396789 0.28598649959792805 0.018898304055053487 -0.12113920857432649 -0.07858230620569985 0.1216848067432861 0.14600371414655455 -0.03188612495906123 -0.15929835173354084 -0.011621466561742934 0.010537327952004176 0.07279068784366918 -0.004731762757103712 0.0087913749770651 -0.05187644123501147 0.07125775811165765 -0.025417333739985504 0.03982434804358925 </vector>
              <vector>0.6113269374426168 -0.15334683443519065 -0.5996914138975284 -0.15067569682341342 0.14439580055881612 0.28044654828726695 0.018179169569390925 -0.17132829579448264 -0.0905680062879744 0.1255180477840184 0.18561518217301454 -0.034753158277028046 -0.18101399295998502 -0.014944398812607493 -0.012119466238886614 0.06101837915105957 -0.01841316235782334 -0.007707200346179276 -0.038466434451258434 0.03918335647054325 -0.019244613550379996 0.026589252796011546 </vector>
              <vector>0.5865074202085208 -0.1758728366340371 -0.57653864759054 -0.19660827089425995 0.20592837285812987 0.29618399092510483 0.010416172925357223 -0.15580810380269666 -0.1148374920632884 0.1200533637443714 0.17603568810497575 -0.01753190925515076 -0.18924483506921475 -0.034312820942009666 0.0034100769912775303 0.07964587505927219 -0.022099147020281245 -0.004440856285804937 -0.05178492812254716 0.04937258730702011 -0.02779268122239184 0.03931898077819234 </vector>
              <vector>0.6321145798759588 -0.25545803011310664 -0.5556547210568603 -0.14839930906146473 0.017208801892471343 0.3341890897503504 0.007670891698398387 -0.15298975400098552 -0.11222259012831938 0.1039087932470346 0.19479451580315693 -0.03845606667899498 -0.13443530767557685 -0.014355356849168818 -0.005410464649836709 0.08174637400547312 -0.0038422035410713372 -0.006934517025701565 -0.036530807042748775 0.056788375797800446 -0.0036926951755696016 0.03996040092877312 </vector>
              <vector>0.6256268089369186 -0.21124517601343815 -0.5237489361943196 -0.21821994985235155 0.1771385191754722 0.29867025482748977 -0.0248546569980264 -0.15139249321796 -0.11864432840353388 0.14873797802434238 0.16012481591307715 -0.03640771995267986 -0.1689333573521622 -0.016945335044463723 0.002424606837472157 0.08232247797301986 -0.03624567464042183 0.005903218099443632 -0.05145369892023389 0.060402982287143546 -0.04143409835423887 0.038173762869452614 </vector>
              <vector>0.6044691429531273 -0.18597919606446103 -0.5660294337289566 -0.12106498511895972 0.11364743719420141 0.3235905837821806 0.036322584427640615 -0.1768683496743096 -0.11817977992698542 0.11512308510037017 0.21330647149204496 -0.02206796363567043 -0.19671249274905958 -0.03542019364628808 -0.002762329943076184 0.06581492955555981 -0.005400350759661716 -0.014778736915293095 -0.04884878008109106 0.034862507862845685 -0.029812468878180447 0.01678831875402531 </vector>
              <vector>0.5495108403480322 -0.18168893721599175 -0.549053464114422 -0.13437301510471286 0.14468616117170585 0.37067812279935985 0.06686126952869095 -0.2386180928001467 -0.1421737744584959 0.1295151646599236 0.1970053310855052 -0.03990655728534176 -0.21113648380582525 -0.03568386753727746 0.02369084581620591 0.11370172048959559 -0.005783768351699503 -0.029348976860058055 -0.05345749039997192 0.034832832118453116 -0.020149466819726774 0.010891606736195603 </vector>
            </dependents>
            <independents>
              <vector>3.291296939281241 </vector>
              <vector>3.314652793252119 </vector>
              <vector>3.5911272267055883 </vector>
              <vector>3.2364172520206074 </vector>
              <vector>3.0976260338520616 </vector>
              <vector>3.30512772348625 </vector>
              <vector>2.969698546165578 </vector>
              <vector>3.3689907307285782 </vector>
              <vector>3.324790651677718 </vector>
              <vector>3.237286749129505 </vector>
              <vector>2.6808808513946016 </vector>
              <vector>3.162147630314288 </vector>
              <vector>3.127792688468962 </vector>
              <vector>2.9327152748264527 </vector>
              <vector>3.1827518037626437 </vector>
              <vector>3.2414036760465215 </vector>
              <vector>3.627598335473179 </vector>
            </independents>
            <regcoefs>
              <vector>-0.0932493658972563 0.03324099901668863 0.04604075266100049 -0.005960210411411744 0.06799187310309796 0.07456177538054203 3.371425504098132E-4 -0.10294391577462451 -0.05219775268860353 0.06159666992645049 0.031481483674121485 -0.018750078435304535 -0.04936337159386872 -0.02679177536672588 0.03994604294367161 0.04837457578949301 0.005343202974323155 -0.021218362851258728 -0.002461934329704332 -0.017487748052857098 0.006131926602808311 -0.02462192922099846 </vector>
            </regcoefs>
          </regression_contents>
          <morphojset>
            <morphojset_contents visiblename="Regression ORMV 3 DPI, results" uniqueid="6410" alignmentmethod="-1" dimension="2" hasprocrustesfit="false" hasrawdata="false" linkedoutlinenumber="0" linkedwireframenumber="0" nincl="17" nlmk="11" nobs="17" objsymmetry="false" procsumsquare="0.0" procrustesfitfromparentset="false">
              <alignmentvectors>
                <vector>0.0 </vector>
                <vector>0.0 </vector>
                <vector>0.0 </vector>
                <vector>0.0 </vector>
                <vector>0.0 </vector>
                <vector>0.0 </vector>
                <vector>0.0 </vector>
                <vector>0.0 </vector>
                <vector>0.0 </vector>
                <vector>0.0 </vector>
                <vector>0.0 </vector>
              </alignmentvectors>
              <datavector>
                <datamatrix visiblename="Residuals, Regression ORMV 3 DPI" covarfromorigin="false" matrixtype="12" iscoordinates="true" issymmetrycomponent="false" isasymmetrycomponent="false">
                  <data>
                    <vector>0.587262107384288 -0.19371252139534667 -0.5501364309051644 -0.1939022834660335 0.16205444109419964 0.3204788182616155 0.0069337943681604215 -0.18136268637753541 -0.12143763171713665 0.14170884786979338 0.17835595275873314 -0.046574388523575434 -0.1699527564579148 -0.019546369616226203 0.012606330520757747 0.10424585575824204 -0.018775093850506994 -0.019765213991805627 -0.056658153166251675 0.058843527718267404 -0.030252560029165043 0.029586413762603892 </vector>
                    <vector>0.6250904215326335 -0.22487742753345533 -0.526622277891199 -0.19012463492122977 0.1303618978454789 0.3174338829803179 -0.012754466901900895 -0.16981456236372064 -0.11736323147382269 0.14691734084698158 0.1726871294361563 -0.019832534270775033 -0.15042594672332857 -0.014614518101008889 0.006156968172830551 0.06923980189337567 -0.02654973504472013 -0.008767125327323058 -0.06525098580425688 0.062459570725722106 -0.03532977314787362 0.03198020607111779 </vector>
                    <vector>0.5969654834325424 -0.1807373951091081 -0.547593437007493 -0.17354605597143996 0.14617710690359964 0.3272413747252857 -0.017104093903810087 -0.1979046987862617 -0.12233734055515273 0.13520203715029924 0.17864569703032912 -0.05200296378206699 -0.16805110491384842 -0.024977097896702015 0.023021234673111048 0.09776419310941148 -0.014951786045853135 -0.01584202479874601 -0.053176931342739465 0.057235238610148564 -0.021594828270684263 0.027567392749181054 </vector>
                    <vector>0.6497557552534287 -0.17175798731474345 -0.5113196790506618 -0.11920508638865686 0.13926985987691792 0.30578731527902453 -0.01821619499682315 -0.26665183012938837 -0.13427340021975062 0.11686390367943134 0.17840080527770802 -0.025813463247820283 -0.15189795085468824 -0.002234100141753856 -0.0270634058638843 0.07725583964167101 -0.03445833390485194 -0.007080473522990029 -0.061347004403698974 0.05205044807245477 -0.0288504511136892 0.04078543407276812 </vector>
                    <vector>0.6842738874808707 -0.09274426859040025 -0.5322283263865835 -0.009822613553617139 0.13743902992345552 0.29665566621828204 -0.012368638081253469 -0.29121148289093785 -0.15156454038501416 0.10449953782647256 0.18767239134660324 -0.022174144391010484 -0.15931278359225423 -0.014276011251531218 -0.025769213034802486 0.05057346374298095 -0.03660889244434772 -0.05304342532685087 -0.058323568528679856 0.019298179186828412 -0.033209346297993006 0.01224509902978451 </vector>
                    <vector>0.5384597194108562 -0.20872996925272033 -0.6012709393505549 -0.20538263239219814 0.1007180434347247 0.36161962222791294 -0.02101112850438207 -0.18421985919417158 -0.10510557064504833 0.13192722897181694 0.1651180031814342 -0.0247548683289595 -0.1871407218441571 -0.0499215451039408 0.042055834199489515 0.0964709217701763 0.019787962011997607 -0.0019134402541479008 0.015004011495233381 0.04173472694515431 0.033384786610406794 0.04316981461107969 </vector>
                    <vector>0.5564755294913111 -0.1626580166985321 -0.5589678004294777 -0.15579773255126048 0.1863970434447893 0.3713446164614647 0.0052208727739160455 -0.2156801194035274 -0.15034631894098302 0.10521758814695689 0.1911148722083315 -0.04277230988406669 -0.17340312643927858 -0.028220950054341498 0.01351857513550165 0.09857354185405333 -0.010661060993199545 -0.034936034706118724 -0.040714594766479914 0.036429948573504456 -0.018633991484436223 0.028499468261859243 </vector>
                    <vector>0.5857673111970648 -0.18436504611418517 -0.5388764795693228 -0.18140860768977302 0.1391446728491321 0.33680395506159283 -0.04156970128390279 -0.20922069527448353 -0.15120413513331982 0.16330658071651347 0.1954566259523131 -0.056858551972845096 -0.15392957897184958 -0.023656364858990836 0.02016933310560079 0.07625339116298857 1.5396627376897858E-4 -0.007898247430356345 -0.04213230488383313 0.0514541500953997 -0.012979709535652615 0.0355894363041361 </vector>
                    <vector>0.5948403457092238 -0.22221461001018272 -0.5448378889498353 -0.18538009388249982 0.12138890831074542 0.33376646830193946 0.010021086274214617 -0.1758366260483243 -0.12099958545137575 0.15751632980697197 0.17085786264811606 -0.0206257511144743 -0.17042166926621702 -0.021386010758165805 0.0021932892354237215 0.09404410105359598 -0.004552640647918831 -0.022123866615445235 -0.04019731163979242 0.03784653301054815 -0.01829239622258028 0.024393526256034498 </vector>
                    <vector>0.5946384425719208 -0.2398966953533034 -0.5124940693898379 -0.22220419368750033 0.13670776873770896 0.3630891195888701 -0.018550907421361368 -0.18194101783627267 -0.11203827187637017 0.1535931547073087 0.16780126992077626 -0.05256776238443641 -0.14423959971338043 -0.008572771758919157 -0.01066190762790315 0.08455050372447107 -0.024070155598441806 -3.9082168663792964E-5 -0.049414173740307404 0.059210579093564274 -0.02767839586280108 0.044778166074882546 </vector>
                    <vector>0.5779627746295497 -0.21358607219098788 -0.5570138513512499 -0.20747154631437803 0.13466427022051092 0.3259749904100695 0.01907911817476345 -0.17634942599618408 -0.10657666850661908 0.15471993576001242 0.16288766056856685 -0.04194204617888742 -0.1857725970336719 -0.025990258850088346 0.031960932246320364 0.09873462855090986 -0.0018661305755249494 -0.0025883206323244357 -0.05319680998724439 0.061878841786668755 -0.022128698385399836 0.02661927365519107 </vector>
                    <vector>0.6061938604900808 -0.15151702460978297 -0.5971570189009772 -0.15100378719057786 0.14813853396431514 0.28455093363148176 0.01819772817982839 -0.1769950264621072 -0.09344132428560302 0.12890874587306278 0.18734813635156972 -0.03578528964380375 -0.18373128741651934 -0.016419199668668946 -0.009920565362658722 0.06368124358648472 -0.01811903626081117 -0.008875202812194394 -0.03860195599872275 0.03822071232151191 -0.018907070760499817 0.025233894974591792 </vector>
                    <vector>0.578170766713471 -0.17290103422053058 -0.572422525213805 -0.19714112394349434 0.21200696311004058 0.3028499417264024 0.010446314048507602 -0.16501146671008857 -0.11950406081899069 0.1255602118466047 0.17885018682435994 -0.01920819847616665 -0.19365800528614563 -0.03670805168272802 0.0069813218497861455 0.08397064523273767 -0.021621455495818433 -0.006337814373628067 -0.05200502928073548 0.04780915259062716 -0.027244476450672378 0.03711773801026546 </vector>
                    <vector>0.6055870812578683 -0.24600165958453127 -0.5425570877288628 -0.1500948645425225 0.03655107089804411 0.35540035884947785 0.007766801718311551 -0.18227514974792353 -0.1270717614764658 0.12143176040751122 0.20375034093531763 -0.04379007270676427 -0.14847815675171377 -0.02197705783531915 0.005953350951375981 0.09550793131000646 -0.0023221737998105983 -0.012970698460276552 -0.03723117598253352 0.051813476420824296 -0.0019482900215285928 0.03295597588952493 </vector>
                    <vector>0.6224150580932789 -0.21010026949736696 -0.5221631728512884 -0.21842523501041056 0.17948033623447637 0.30123835641914654 -0.0248430449311744 -0.1549381495895113 -0.12044215485115213 0.15085952764238106 0.16120912014159913 -0.037053521451204274 -0.1706335603383808 -0.01786811351387977 0.003800452516313173 0.08398862425838767 -0.036061640824262386 0.005172402461905998 -0.051538494345750516 0.05980065873221442 -0.04122289884365554 0.037325719548335454 </vector>
                    <vector>0.606726642008646 -0.18678393637730517 -0.5671440467308521 -0.12092069277718358 0.11200140359562107 0.32178549764695863 0.03631442245268452 -0.17437615264544531 -0.11691611045040626 0.1136318747007705 0.2125443277608054 -0.021614037928494673 -0.195517441569053 -0.03477158432863658 -0.003729394473213693 0.06464381639993551 -0.005529705801939108 -0.014265055844805726 -0.04878917844873057 0.03528587347324537 -0.029960918343559143 0.01738439768096083 </vector>
                    <vector>0.5877807465079936 -0.1953311738230878 -0.5679487699099794 -0.13192692133299036 0.11678202929629408 0.34007767721480253 0.0667229049013011 -0.19636950527865482 -0.12075161165950461 0.10423564929626215 0.1840852064884924 -0.032211451422620455 -0.190877562144973 -0.02468841765643775 0.007296832835994513 0.093848604512039 -0.00797663984689313 -0.02064087737463758 -0.05244710287762047 0.04200987263226513 -0.022666033591106288 0.020996543233061885 </vector>
                  </data>
                </datamatrix>
                <datamatrix visiblename="Predicted values, Regression ORMV 3 DPI" covarfromorigin="false" matrixtype="13" iscoordinates="true" issymmetrycomponent="false" isasymmetrycomponent="false">
                  <data>
                    <vector>0.5929938642067709 -0.18917882293041766 -0.5466326048776613 -0.16595684937204735 0.1426432747117263 0.3329427808335694 8.652694032701104E-4 -0.20175537284258147 -0.12688996912977454 0.13727624898716045 0.1833202452615186 -0.036423625700806615 -0.17409582436235005 -0.024681128011333667 0.00875833644120816 0.0878992143382672 -0.013967734704568947 -0.015214363914717857 -0.04641895108182985 0.046550083571966626 -0.020575905868308476 0.0285418350409404 </vector>
                    <vector>0.5908159456339976 -0.1884024510115378 -0.5455572837818017 -0.166096055176052 0.14423128297112875 0.3346842347711667 8.731436554448514E-4 -0.20415971590660395 -0.12810909221917757 0.138714891815055 0.18405552219699797 -0.0368615497946841 -0.17524874806080665 -0.025306872804419484 0.009691310386914977 0.08902904386630976 -0.013842939636163894 -0.01570993689897296 -0.046476451660520314 0.046141642282164594 -0.020432689486013143 0.027966768857573463 </vector>
                    <vector>0.5650348800276584 -0.17921216464097148 -0.5328281927740802 -0.16774390097281053 0.16302929756674794 0.3552986593767869 9.663549510624623E-4 -0.23262107669787496 -0.14254043632130353 0.15574479623559076 0.19275934756007534 -0.04204546710729303 -0.18889645825557458 -0.03271411372014764 0.020735369978474548 0.10240337730126177 -0.012365680621011009 -0.02157627174708486 -0.04715711355952497 0.04130672704687391 -0.01873736855252346 0.02115943492566649 </vector>
                    <vector>0.5981113602444648 -0.19100307856068457 -0.5491593069849412 -0.1656297548886615 0.13891190197956363 0.32885085391908764 8.467671255413676E-4 -0.19610584293948508 -0.1240253727865161 0.13389584300530039 0.18159255128298207 -0.035394627260164756 -0.1713867779671481 -0.02321080375805061 0.006566110097159631 0.08524443274757401 -0.014260968012769888 -0.014049906797258135 -0.04628384089575946 0.04750980571600018 -0.020912424082575754 0.029893078816342244 </vector>
                    <vector>0.6110535533307894 -0.1956166373073502 -0.5555493591321582 -0.16480253002512082 0.12947522708602346 0.3185023342852127 7.999747002735393E-4 -0.18181813146608478 -0.11678078310520432 0.1253467661510825 0.17722319781409757 -0.032792281033373054 -0.16453557549072848 -0.019492340618004686 0.0010219501359944065 0.07853046644536363 -0.015002557662497997 -0.011104984369589718 -0.045942146031088836 0.04993695157128083 -0.021763481645499634 0.03331038636658434 </vector>
                    <vector>0.591704152349792 -0.1887190738462589 -0.5459958251629708 -0.16603928375606403 0.14358365563630965 0.3339740286588 8.699323491311551E-4 -0.20317916792687896 -0.12761190498319708 0.13812817923666038 0.1837556588686689 -0.036682953989472314 -0.17477855850249654 -0.02505167927489994 0.00931082154100612 0.08856827265702054 -0.01389383401726752 -0.015507830512497205 -0.046453001564270895 0.04630821430241599 -0.02049109651470408 0.028201294451173753 </vector>
                    <vector>0.622982710438383 -0.19986907479974406 -0.5614392369512747 -0.1640400552811061 0.12077719757684595 0.308963833683336 7.568449008073982E-4 -0.16864877494842806 -0.11010325574087088 0.1174668589175381 0.17319585069902416 -0.03039363060522003 -0.1582206433789905 -0.016064936104678823 -0.004088246780805896 0.0723420284967144 -0.015686100195202106 -0.008390572517207973 -0.04562719695744065 0.05217411524497703 -0.022547923610474814 0.03646020791382109 </vector>
                    <vector>0.585748967420153 -0.1865962036853139 -0.5430555242423392 -0.16641992071673384 0.14792582112071223 0.3387357678599284 8.91463286269674E-4 -0.20975347596554741 -0.1309454104411826 0.14206192781427657 0.18576616108854854 -0.03788039038438038 -0.1779310518601015 -0.02676268261917998 0.011861895970820168 0.09165761854100948 -0.013552601007021091 -0.016862898972937485 -0.04661022809419894 0.04519139412186437 -0.020099493241659508 0.026628864007013038 </vector>
                    <vector>0.5898705967642544 -0.18806545846958111 -0.5450905291495164 -0.16615647894538968 0.14492057495473926 0.335440131493936 8.765615588901517E-4 -0.20520334675050392 -0.1286382656460691 0.13933935013425774 0.18437467702151403 -0.0370516354353301 -0.17574918693343553 -0.02557848403005781 0.010096277714940831 0.08951945846706207 -0.013788771000870967 -0.015925045657582015 -0.04650141040220798 0.045964353968222176 -0.020370524882237707 0.027717155224965852 </vector>
                    <vector>0.5980302801904105 -0.19097417560814267 -0.549119274683611 -0.16563493727438264 0.13897102071665532 0.3289156851672153 8.470602700142354E-4 -0.19619535237662974 -0.1240707585815698 0.13394940113171916 0.18161992434202054 -0.03541093039915586 -0.1714296992760344 -0.023234099129274217 0.0066008430660110615 0.08528649430136713 -0.01425632211323146 -0.014068356102412851 -0.046285981540541435 0.04749460016962708 -0.02090709239012264 0.0298716701200691 </vector>
                    <vector>0.6499147773356839 -0.20946966350762836 -0.5747366210003456 -0.16231864104973218 0.10113994152404845 0.28742907359989656 6.594721665888284E-4 -0.1389167505037035 -0.09502762113712288 0.09967665070381194 0.16410344115629427 -0.02497827617476038 -0.14396362818912625 -0.00832699730443923 -0.01562537081901955 0.058370595031669144 -0.017229311760939545 -0.0022623338716933096 -0.04491614675965792 0.05722488632433885 -0.024318932516402735 0.043571456752244 </vector>
                    <vector>0.6050369553740081 -0.19347187498279417 -0.5525787362681479 -0.1651870923161159 0.13386217128509245 0.3233131790678232 8.21727675861327E-4 -0.1884602372579365 -0.12014866544041349 0.1293210816314939 0.1792544333997514 -0.03400206602781087 -0.167720579032723 -0.02122098873672319 0.003599332599068749 0.08165167130348469 -0.01465780567637295 -0.012474027015067729 -0.04610099396442652 0.0488086141483813 -0.021367839951697245 0.03172174018526557 </vector>
                    <vector>0.6082405319165219 -0.19461386757089302 -0.5541604636483316 -0.16498232963404594 0.13152631443868076 0.32075161361074045 8.101451631484131E-4 -0.18492360501816918 -0.11835541468233982 0.12720493161830496 0.17817288885892238 -0.033357908173570684 -0.16602470327232643 -0.020300558852066292 0.002226988616788027 0.07998976556544435 -0.014841371103823595 -0.011745071393259716 -0.04601641435370252 0.04940940471574291 -0.02157850193353653 0.0325676251317727 </vector>
                    <vector>0.6264313770395626 -0.20109843568596186 -0.5631419745995941 -0.16381962720222257 0.11826263568501871 0.30620629531291055 7.443762663856274E-4 -0.16484157217862308 -0.1081728120898957 0.11518881256006164 0.17203156244614587 -0.029700191366817286 -0.1563950244131204 -0.01507408860663431 -0.005565582125916048 0.0705529784343765 -0.015883709320621518 -0.0076058480465078585 -0.04553614657210609 0.05282086937632611 -0.022774702315858077 0.03737080740309401 </vector>
                    <vector>0.6031156292651119 -0.19278697167345768 -0.5516301046146278 -0.16530989752522132 0.1352630876315873 0.32484946282038124 8.286742194467918E-4 -0.19058131155400979 -0.12122415699042385 0.1305902301024996 0.17990308334978458 -0.03438839589606216 -0.1687376705030387 -0.021773011123368595 0.004422387796455626 0.08264838945354203 -0.014547713395520226 -0.01291121384354521 -0.04615172008637421 0.048448293554279084 -0.021241496672400394 0.031214425684962983 </vector>
                    <vector>0.5976463793659534 -0.19083732484454236 -0.5489297282697012 -0.16565947502505646 0.13925093828917182 0.32922265054725997 8.48448261254889E-4 -0.19661916495442536 -0.12428565291462126 0.13420299012013795 0.18174953130954613 -0.03548812310176233 -0.1716329246692639 -0.023344398910436145 0.006765298005434151 0.08548564889453414 -0.014234324537083388 -0.014155710551570215 -0.046296117144251324 0.04742260438895028 -0.02088184769643837 0.0297703034369103 </vector>
                    <vector>0.5616339722615108 -0.17799982855029045 -0.5311490354760392 -0.16796127645500283 0.16550903656600324 0.35801800999659533 9.786509136886416E-4 -0.23637555544705297 -0.1444441462370334 0.1579912950841997 0.19390751217531937 -0.04272930325730788 -0.19069679515010957 -0.03369123947362435 0.02219224645550804 0.10416765171646641 -0.012170808084167154 -0.02235012896650332 -0.04724690303424228 0.04066892948553794 -0.018513730390437553 0.020261445866979536 </vector>
                  </data>
                </datamatrix>
                <datamatrix visiblename="Regression scores, Regression ORMV 3 DPI" covarfromorigin="false" matrixtype="20" iscoordinates="false" issymmetrycomponent="false" isasymmetrycomponent="false">
                  <data>
                    <vector>0.0288007656463598 </vector>
                    <vector>-0.01613455143442283 </vector>
                    <vector>0.09801680319151225 </vector>
                    <vector>3.397004410257247E-4 </vector>
                    <vector>-0.02348517002735512 </vector>
                    <vector>0.03698753738250414 </vector>
                    <vector>0.01537411031345173 </vector>
                    <vector>0.06943014908869861 </vector>
                    <vector>0.019268942052230065 </vector>
                    <vector>0.0029786919291046694 </vector>
                    <vector>-0.11232942479328975 </vector>
                    <vector>-0.04956072870603137 </vector>
                    <vector>-0.009791196338052543 </vector>
                    <vector>-0.10019567284061866 </vector>
                    <vector>-0.030574921072023625 </vector>
                    <vector>-0.02026829786076851 </vector>
                    <vector>0.09114326302767482 </vector>
                  </data>
                </datamatrix>
              </datavector>
              <classifiernames>ID	Treatment	DPI	Digitization</classifiernames>
              <classifiermat>
                <vector>OR1	ORMV	3 DPI	1st</vector>
                <vector>OR3	ORMV	3 DPI	1st</vector>
                <vector>OR4	ORMV	3 DPI	1st</vector>
                <vector>OR6	ORMV	3 DPI	1st</vector>
                <vector>OR7	ORMV	3 DPI	1st</vector>
                <vector>OR8	ORMV	3 DPI	1st</vector>
                <vector>OR9	ORMV	3 DPI	1st</vector>
                <vector>OR11	ORMV	3 DPI	1st</vector>
                <vector>OR12	ORMV	3 DPI	1st</vector>
                <vector>OR13	ORMV	3 DPI	1st</vector>
                <vector>OR14	ORMV	3 DPI	1st</vector>
                <vector>OR15	ORMV	3 DPI	1st</vector>
                <vector>OR16	ORMV	3 DPI	1st</vector>
                <vector>OR17	ORMV	3 DPI	1st</vector>
                <vector>OR19	ORMV	3 DPI	1st</vector>
                <vector>OR20	ORMV	3 DPI	1st</vector>
                <vector>OR22	ORMV	3 DPI	1st</vector>
              </classifiermat>
              <idvec>OR1	OR3	OR4	OR6	OR7	OR8	OR9	OR11	OR12	OR13	OR14	OR15	OR16	OR17	OR19	OR20	OR22</idvec>
              <meanconfig>0.5999038784214723 -0.1916420651573866 -0.5500443412715968 -0.16551518268328044 0.13760490469059145 0.327417564412038 8.402862862987581E-4 -0.19412696792556114 -0.12302198343804212 0.13271177972053833 0.18098738757830662 -0.03503419739458656 -0.17043787348925737 -0.02269578959278465 0.005798233475296649 0.08431453573890986 -0.014363679579360782 -0.013642029481082849 -0.046236515511890834 0.04784596999934996 -0.02103029716181707 0.030366382363845822 </meanconfig>
              <omitflag>false	false	false	false	false	false	false	false	false	false	false	false	false	false	false	false	false</omitflag>
              <uniquenumvec>3 6 8 11 13 15 17 20 22 24 26 28 30 32 35 37 40 </uniquenumvec>
              <linkedsets>6378 </linkedsets>
              <linksetmatrix>
                <vector>0 </vector>
                <vector>1 </vector>
                <vector>2 </vector>
                <vector>3 </vector>
                <vector>4 </vector>
                <vector>5 </vector>
                <vector>6 </vector>
                <vector>7 </vector>
                <vector>8 </vector>
                <vector>9 </vector>
                <vector>10 </vector>
                <vector>11 </vector>
                <vector>12 </vector>
                <vector>13 </vector>
                <vector>14 </vector>
                <vector>15 </vector>
                <vector>16 </vector>
              </linksetmatrix>
            </morphojset_contents>
          </morphojset>
        </regression_analysis>
      </morphojset>
    </morphojset>
    <morphojset>
      <morphojset_contents visiblename="3DPI2nd" uniqueid="43" alignmentmethod="1" dimension="2" hasprocrustesfit="true" hasrawdata="true" linkedoutlinenumber="0" linkedwireframenumber="0" nincl="40" nlmk="11" nobs="41" objsymmetry="false" procsumsquare="0.6490782246589724" procrustesfitfromparentset="false">
        <alignmentvectors>
          <vector>0.0 </vector>
          <vector>0.0 </vector>
          <vector>0.0 </vector>
          <vector>0.0 </vector>
          <vector>0.0 </vector>
          <vector>0.0 </vector>
          <vector>0.0 </vector>
          <vector>0.0 </vector>
          <vector>0.0 </vector>
          <vector>0.0 </vector>
          <vector>0.0 </vector>
        </alignmentvectors>
        <datavector>
          <datamatrix visiblename="3DPI2nd, raw data" covarfromorigin="false" matrixtype="0" iscoordinates="true" issymmetrycomponent="false" isasymmetrycomponent="false">
            <data>
              <vector>51.168417999999996 49.178132999999995 87.02973499999999 59.274305999999996 70.311341 36.404121999999994 68.610552 55.691793 76.535505 45.885116 64.52142099999999 48.273458 76.24600899999999 51.38554 71.86738199999999 45.66799399999999 71.65025999999999 49.033384999999996 72.952992 47.766839999999995 72.15687799999999 48.345831999999994 </vector>
              <vector>86.595491 37.308797 59.527615 51.49410099999999 83.59196999999999 54.64236999999999 72.73586999999999 44.437636 73.85766699999999 54.35287399999999 78.598164 45.631806999999995 70.99889399999999 50.915108999999994 76.78881399999999 51.313165999999995 74.43665899999999 49.178132999999995 74.581407 50.915108999999994 74.72615499999999 50.046620999999995 </vector>
              <vector>80.44370099999999 36.512682999999996 62.133078999999995 57.89919999999999 79.97327 56.162223999999995 60.866533999999994 44.690945 69.58760099999999 56.560280999999996 73.93004099999999 46.572669 68.646739 54.569995999999996 72.120691 54.244313 67.524942 51.892157999999995 69.985658 52.65208499999999 69.58760099999999 53.77388199999999 </vector>
              <vector>80.76938399999999 31.193194 52.724458999999996 55.22136199999999 84.31571 58.840061999999996 67.271633 43.894830999999996 69.442853 57.50114299999999 75.05183799999999 44.365261999999994 64.666169 53.23107699999999 75.05183799999999 54.027190999999995 70.600837 50.299929999999996 71.252203 53.08632899999999 71.795008 52.036905999999995 </vector>
              <vector>86.052686 37.960162999999994 58.731500999999994 53.954817 81.456937 57.682078 71.179829 47.36878299999999 72.844431 57.030711999999994 77.982985 48.490579999999994 69.84091 53.375825 75.124212 53.62913399999999 73.38723599999999 51.892157999999995 73.242488 53.846256 73.712919 52.905393999999994 </vector>
              <vector>70.99889399999999 29.456217999999996 82.39779899999999 52.434962999999996 65.787966 47.911587999999995 78.23629399999999 42.121668 73.531984 49.286694 71.795008 39.841887 76.17363499999999 47.187847999999995 72.337813 45.704181 74.18334999999999 44.510009999999994 73.85766699999999 46.10223799999999 73.56817099999999 45.559433 </vector>
              <vector>94.520444 39.299082 56.668842 50.444677999999996 86.595491 61.373152 73.712919 42.845408 73.712919 58.04394799999999 83.26628699999999 46.500294999999994 69.84091 51.49410099999999 79.32190399999999 54.35287399999999 75.92032599999999 50.299929999999996 75.522269 53.23107699999999 75.9927 51.566475 </vector>
              <vector>62.60350999999999 36.187 88.73052399999999 51.38554 63.978615999999995 55.691793 75.522269 44.220513999999994 75.124212 55.293735999999996 68.646739 44.835693 78.20010699999999 50.842735 71.32457699999999 51.566475 73.56817099999999 48.888636999999996 74.002415 51.023669999999996 73.64054499999999 50.299929999999996 </vector>
              <vector>85.90793799999999 32.785422 59.92567199999999 49.178132999999995 84.243336 50.155181999999996 72.337813 38.575342 74.18334999999999 50.299929999999996 78.70672499999999 40.710375 70.854146 46.24698599999999 76.861188 46.10223799999999 74.400472 44.184326999999996 74.581407 46.029863999999996 74.72615499999999 45.306124 </vector>
              <vector>62.60350999999999 37.308797 82.035929 59.34667999999999 62.929193 55.040426999999994 76.390757 47.766839999999995 70.78177199999999 56.77740299999999 68.24868199999999 48.490579999999994 73.56817099999999 54.823305 69.84091 53.77388199999999 71.86738199999999 52.21784099999999 70.99889399999999 54.171938999999995 70.637024 53.448198999999995 </vector>
              <vector>83.30247399999999 28.949599999999997 53.23107699999999 58.47819199999999 85.25657199999999 57.682078 67.01832399999999 42.953968999999994 72.084504 58.76768799999999 77.512554 43.67770899999999 66.58408 54.678557 75.739391 53.194889999999994 72.084504 50.336116999999994 72.880618 53.194889999999994 73.242488 52.181653999999995 </vector>
              <vector>65.787966 36.91074 76.861188 61.409338999999996 64.666169 51.819784 77.00593599999999 48.454392999999996 70.99889399999999 54.895678999999994 69.804723 47.477343999999995 73.31486199999999 53.954817 70.78177199999999 52.254028 72.663496 51.38554 71.831195 52.688272 71.90356899999999 52.145467 </vector>
              <vector>70.419902 39.588578 87.753475 57.06689899999999 70.23896699999999 55.836541 81.02269299999999 50.010434 77.982985 57.79063899999999 75.08802499999999 49.64856399999999 79.792335 55.185174999999994 76.825001 55.185174999999994 78.344855 53.592946999999995 78.23629399999999 55.474670999999994 77.693489 54.64236999999999 </vector>
              <vector>67.30781999999999 39.914260999999996 87.500166 62.820631999999996 63.32724999999999 58.514379 77.25924499999999 51.38554 72.048317 58.840061999999996 70.383715 50.299929999999996 77.33161899999999 57.284020999999996 70.058032 55.040426999999994 72.51874799999999 53.77388199999999 71.57788599999999 55.040426999999994 71.57788599999999 54.425247999999996 </vector>
              <vector>85.437507 41.651236999999995 60.61322499999999 53.882442999999995 79.502839 56.92215099999999 72.880618 45.921302999999995 72.77205699999999 54.64236999999999 76.897375 48.309644999999996 70.52846299999999 51.711223 74.72615499999999 52.145467 73.133927 50.336116999999994 73.06155299999999 51.711223 73.206301 50.987483 </vector>
              <vector>65.426096 40.710375 80.660823 57.284020999999996 63.435810999999994 53.592946999999995 73.38723599999999 48.490579999999994 71.07126799999999 54.461434999999994 68.79148699999999 48.09252299999999 73.31486199999999 53.158702999999996 69.62378799999999 52.21784099999999 71.32457699999999 51.096044 71.07126799999999 52.434962999999996 70.890333 51.855971 </vector>
              <vector>56.958338 38.937211999999995 83.664344 50.878921999999996 62.35020099999999 55.655606 70.275154 43.134904 71.32457699999999 53.412012 64.304299 45.848929 73.93004099999999 49.79331199999999 68.103934 50.915108999999994 69.696162 48.490579999999994 70.347528 50.08280799999999 70.058032 49.35906799999999 </vector>
              <vector>57.718264999999995 34.884268 90.39512599999999 58.18869599999999 61.083656 59.129557999999996 75.232773 45.487058999999995 71.252203 59.34667999999999 66.149836 46.174611999999996 76.969749 54.968053 68.79148699999999 54.316686999999995 71.10745499999999 51.38554 71.10745499999999 53.846256 70.74558499999999 52.905393999999994 </vector>
              <vector>61.807396 32.821608999999995 86.052686 53.846256 61.156029999999994 52.50733699999999 75.9927 43.4244 71.32457699999999 54.461434999999994 67.63350299999999 42.628285999999996 75.01565099999999 49.974247 68.79148699999999 49.250507 71.143642 47.22403499999999 71.07126799999999 49.612376999999995 70.419902 48.38201899999999 </vector>
              <vector>64.702356 41.289367 83.26628699999999 60.432289999999995 64.304299 59.853297999999995 74.18334999999999 51.313165999999995 70.81795899999999 59.274305999999996 68.610552 50.51705199999999 74.653781 56.741215999999994 70.058032 56.017475999999995 71.68644699999999 54.64236999999999 71.57788599999999 56.126037 71.32457699999999 55.36610999999999 </vector>
              <vector>61.373152 38.901025 88.18771899999999 55.112801 64.52142099999999 58.695313999999996 74.834716 47.585905 73.242488 58.116322 68.574365 49.35906799999999 77.114497 54.027190999999995 71.07126799999999 54.49762199999999 73.133927 51.63884899999999 73.06155299999999 54.027190999999995 72.663496 53.158702999999996 </vector>
              <vector>85.220385 47.51353099999999 66.005088 57.609703999999994 80.69700999999999 60.396103 74.90709 53.412012 75.413708 59.34667999999999 78.923847 54.06337799999999 73.96622799999999 57.21164699999999 76.969749 57.428768999999996 75.84795199999999 56.451719999999995 75.95651299999999 57.21164699999999 76.13744799999999 56.81359 </vector>
              <vector>83.55578299999999 40.457066 58.91243599999999 53.665321 80.045644 59.708549999999995 70.347528 48.707702 72.22925199999999 57.428768999999996 76.17363499999999 49.467628999999995 69.62378799999999 54.099565 74.291911 54.678557 72.48256099999999 53.158702999999996 72.51874799999999 54.461434999999994 72.699683 53.846256 </vector>
              <vector>79.430465 42.881595 65.172787 53.62913399999999 78.598164 57.06689899999999 72.337813 51.168417999999996 73.09773999999999 55.547045 75.30514699999999 50.66179999999999 71.90356899999999 53.592946999999995 74.43665899999999 53.91862999999999 73.09773999999999 53.122516 73.31486199999999 53.954817 73.38723599999999 53.62913399999999 </vector>
              <vector>75.63082999999999 44.87188 65.570844 59.05718399999999 77.07830999999999 55.402297 71.758821 53.050141999999994 73.38723599999999 56.017475999999995 73.82148 52.21784099999999 71.57788599999999 55.90891499999999 73.85766699999999 54.64236999999999 73.06155299999999 54.569995999999996 73.423423 55.293735999999996 73.38723599999999 54.93186599999999 </vector>
              <vector>77.186871 47.51353099999999 61.119842999999996 60.359916 77.80205 60.287541999999995 71.07126799999999 54.49762199999999 73.56817099999999 59.817111 74.255724 55.112801 70.709398 58.442004999999995 74.72615499999999 57.75445199999999 73.170114 57.030711999999994 73.531984 57.75445199999999 73.785293 57.247834 </vector>
              <vector>63.399623999999996 41.10843199999999 86.12505999999999 58.550565999999996 66.113649 56.234598 74.979464 49.431442 72.73586999999999 56.306971999999995 69.84091 49.57619 76.535505 55.040426999999994 71.975943 54.171938999999995 73.133927 52.688272 72.989179 54.244313 72.591122 53.77388199999999 </vector>
              <vector>77.186871 35.825129999999994 60.975094999999996 56.415532999999996 78.634351 51.63884899999999 67.92299899999999 47.766839999999995 72.73586999999999 52.760645999999994 73.56817099999999 45.161376 69.11716999999999 51.964532 73.133927 50.951296 70.637024 49.684751 71.505512 50.697987 71.65025999999999 50.553239 </vector>
              <vector>60.577037999999995 43.496773999999995 85.36513299999999 52.036905999999995 65.06422599999999 56.48790699999999 72.916805 48.23727099999999 72.989179 55.148987999999996 68.103934 49.829499 76.101261 52.579710999999996 71.10745499999999 53.303450999999995 72.120691 51.819784 72.265439 53.158702999999996 71.975943 52.688272 </vector>
              <vector>60.540850999999996 40.16757 90.250378 57.35639499999999 64.991852 60.17898099999999 75.26895999999999 47.187847999999995 73.242488 59.165744999999994 68.24868199999999 49.250507 78.45341599999999 55.148987999999996 71.975943 55.148987999999996 73.45961 52.36258899999999 73.38723599999999 55.148987999999996 73.38723599999999 53.954817 </vector>
              <vector>68.972422 41.904545999999996 83.01297799999999 59.165744999999994 68.900048 57.971574 75.449895 51.421727 73.93004099999999 56.63265499999999 71.68644699999999 50.734173999999996 75.66701699999999 55.293735999999996 72.410187 55.040426999999994 73.60435799999999 53.520573 73.82148 55.402297 73.38723599999999 54.389061 </vector>
              <vector>82.832043 40.276131 64.847104 62.386388 82.651108 57.609703999999994 72.22925199999999 52.977768 77.25924499999999 58.369631 78.344855 50.37230399999999 73.242488 57.35639499999999 77.729676 55.836541 75.739391 54.823305 76.644066 56.08985 76.42694399999999 55.185174999999994 </vector>
              <vector>65.67940499999999 41.61505 86.884987 57.79063899999999 65.93271399999999 59.961859 76.644066 52.94158099999999 74.943277 60.03423299999999 69.985658 52.398776 77.44018 57.718264999999995 72.699683 57.971574 74.21953699999999 56.451719999999995 74.364285 57.64589099999999 73.93004099999999 57.103086 </vector>
              <vector>83.193913 42.628285999999996 59.599988999999994 56.705028999999996 80.51607499999999 58.62293999999999 70.383715 52.10928 72.51874799999999 59.093371 75.775578 51.964532 69.33429199999999 56.379346 74.255724 56.162223999999995 72.374 55.040426999999994 72.591122 56.63265499999999 72.73586999999999 55.76416699999999 </vector>
              <vector>76.46313099999999 38.647715999999996 87.174483 68.21249499999999 67.38019399999999 53.48438599999999 82.10830299999999 53.050141999999994 75.37752099999999 57.247834 76.46313099999999 49.286694 80.371327 58.76768799999999 74.834716 53.701508 77.25924499999999 53.448198999999995 76.24600899999999 54.171938999999995 76.17363499999999 53.448198999999995 </vector>
              <vector>63.76149399999999 41.361740999999995 87.60872699999999 59.274305999999996 66.76501499999999 58.91243599999999 75.55845599999999 49.64856399999999 74.834716 58.007760999999995 69.732349 50.37230399999999 78.52578999999999 56.017475999999995 72.952992 55.402297 74.18334999999999 53.882442999999995 74.54522 55.22136199999999 74.002415 54.64236999999999 </vector>
              <vector>89.02001999999999 44.401449 61.445525999999994 56.77740299999999 81.02269299999999 62.422574999999995 72.952992 51.132231 73.96622799999999 58.91243599999999 79.32190399999999 52.615897999999994 71.39695099999999 56.705028999999996 76.101261 57.103086 74.870903 55.329922999999994 74.870903 56.92215099999999 75.01565099999999 56.19841099999999 </vector>
              <vector>72.265439 35.173764 86.523117 60.75797299999999 62.712070999999995 52.50733699999999 78.99622099999999 48.09252299999999 73.64054499999999 57.284020999999996 72.120691 45.848929 77.25924499999999 55.438483999999995 71.39695099999999 53.050141999999994 74.581407 51.63884899999999 73.712919 53.23107699999999 73.64054499999999 52.36258899999999 </vector>
              <vector>58.152508999999995 38.901025 95.89554999999999 55.185174999999994 65.10041299999999 63.833867999999995 75.522269 43.315839 78.381042 59.05718399999999 68.610552 48.961011 82.904417 54.06337799999999 72.73586999999999 56.34315899999999 75.59464299999999 51.602661999999995 76.535505 54.461434999999994 75.37752099999999 53.194889999999994 </vector>
              <vector>99.18856699999999 47.65827899999999 85.437507 61.409338999999996 97.741087 61.77120899999999 88.839085 56.306971999999995 91.26361399999999 59.88948499999999 93.00058999999999 55.36610999999999 89.74376 58.876248999999994 91.444549 58.62293999999999 90.286565 58.080135 90.75699599999999 58.803875 90.539874 58.442004999999995 </vector>
              <vector>82.253051 42.917781999999995 56.741215999999994 54.171938999999995 74.581407 58.369631 68.646739 48.85245 67.995373 55.61941899999999 73.56817099999999 49.901872999999995 66.25839699999999 53.77388199999999 70.45608899999999 54.316686999999995 68.972422 52.905393999999994 69.04479599999999 54.099565 69.261918 53.62913399999999 </vector>
            </data>
          </datamatrix>
          <datamatrix visiblename="3DPI2nd, centroid size" covarfromorigin="false" matrixtype="1" iscoordinates="false" issymmetrycomponent="false" isasymmetrycomponent="false">
            <data>
              <vector>33.16793256282265 3.5015835224913645 </vector>
              <vector>27.126864088404822 3.300524531652538 </vector>
              <vector>36.333314190979685 3.592735066707125 </vector>
              <vector>27.90080635058368 3.328655589864293 </vector>
              <vector>23.261995819540584 3.1468209482048795 </vector>
              <vector>36.49908303648058 3.5972871379846727 </vector>
              <vector>28.42385245784194 3.347228667945401 </vector>
              <vector>27.514540244487026 3.314714601103977 </vector>
              <vector>25.54969010753026 3.240625187712372 </vector>
              <vector>39.22231639313333 3.6692458805522685 </vector>
              <vector>22.41804629892988 3.109866272853702 </vector>
              <vector>22.351164867757223 3.1068784390641504 </vector>
              <vector>27.31503840087648 3.307437407699758 </vector>
              <vector>23.351641907235642 3.150667298869132 </vector>
              <vector>19.65838734509092 2.978504084146615 </vector>
              <vector>26.070649656441926 3.260810147329662 </vector>
              <vector>35.55301639280764 3.57102500195517 </vector>
              <vector>29.147205673543773 3.372359047945825 </vector>
              <vector>23.704858005084063 3.165680006253208 </vector>
              <vector>28.001192712485295 3.3322471061424577 </vector>
              <vector>18.491386396918042 2.917305023492273 </vector>
              <vector>25.496513335620104 3.2385417108792507 </vector>
              <vector>16.567913125600647 2.807467880574022 </vector>
              <vector>14.483449398508675 2.673006576717189 </vector>
              <vector>18.141512372263698 2.898202813442353 </vector>
              <vector>23.75897838369598 3.1679604962508403 </vector>
              <vector>22.45466240964171 3.111498272342596 </vector>
              <vector>22.694408615531938 3.122118577650076 </vector>
              <vector>30.19668600563554 3.4077321834467775 </vector>
              <vector>19.038658174167843 2.9464715528340006 </vector>
              <vector>23.84933703471563 3.1717564196614423 </vector>
              <vector>24.72970199901552 3.208005031279383 </vector>
              <vector>24.06086961546968 3.1805868535122244 </vector>
              <vector>27.14866601064075 3.3013279111264464 </vector>
              <vector>25.554833530029423 3.240826478015086 </vector>
              <vector>25.89288183441325 3.253968098283942 </vector>
              <vector>28.016438473514956 3.332791426246086 </vector>
              <vector>37.737046155087576 3.630642268596614 </vector>
              <vector>17.246457899836273 2.8476067832524747 </vector>
              <vector>23.440305258001175 3.1544569875762827 </vector>
            </data>
            <namesvector>Centroid Size	Log Centroid Size</namesvector>
          </datamatrix>
          <datamatrix visiblename="3DPI2nd, Procrustes coordinates" covarfromorigin="false" matrixtype="2" iscoordinates="true" issymmetrycomponent="false" isasymmetrycomponent="false">
            <data>
              <vector>-0.5774602318351901 0.17871364387260796 0.5472220800808661 0.17050970011897226 -0.1294728131854153 -0.35236682747157266 -0.016900291035389134 0.22111649167306893 0.13056100474770121 -0.12970365376408305 -0.19774502946208145 0.04037551230981202 0.1683342559557833 0.03221565594499727 -0.006612118682837568 -0.09679626742902908 0.015330536046846567 0.002615816518420041 0.04249322720320976 -0.045067067139758055 0.024249380166503093 -0.021613004633436787 </vector>
              <vector>-0.5835354998851234 0.17176394890428173 0.5454402224340404 0.20662076819914557 -0.17163948888834676 -0.33174603615239356 -0.007801842062204772 0.19396989337605278 0.1361266208621048 -0.14547999180069832 -0.17489241667802596 0.04897843674885064 0.16575057028022663 0.01707375255760498 -0.013339392961535966 -0.10089109999636728 0.023499619668096404 0.010494362406591642 0.05042503683698335 -0.04803254992052663 0.029966570393785377 -0.022751484322543987 </vector>
              <vector>-0.5453503336697799 0.24394537147004333 0.4860764202854846 0.21770794740030486 -0.13434224473349526 -0.4130280622637195 -0.028143917376417797 0.20756519576605226 0.16253943884005623 -0.12461765506480514 -0.18869713576777494 0.06038163645332707 0.1910552401791748 0.0511981864132185 -0.01854099295017308 -0.14646641991549653 0.011919015526651977 0.010906128895179917 0.046769132998926745 -0.060415571806376606 0.016715376667347084 -0.04717675734772798 </vector>
              <vector>-0.6206805232920961 0.2112352779653445 0.5158047604368248 0.19925815727572022 -0.1262319968220755 -0.3216525185020416 0.010381876107104712 0.1829512927878591 0.1306027998959763 -0.1478440120902985 -0.1816721975043108 0.026816848079599557 0.15916897688096698 0.019538766181108856 -0.0010380859945924859 -0.08248973681944505 0.02215859842813444 0.002634052897451373 0.06145239456555979 -0.05569174544770287 0.030053397298506944 -0.03475638232759419 </vector>
              <vector>-0.6233488187671438 0.23400181317807528 0.4844740236571672 0.13648119897507166 -0.06059818784200213 -0.37510819598048434 0.008088444575068673 0.21512780538237125 0.1659296562453884 -0.12076485115417268 -0.22125102216607076 0.029147961250320348 0.14910074202078183 0.024570964312243405 0.006954978110551704 -0.08369501591495566 0.004962103655647639 0.011611511595665034 0.0561375937832977 -0.036604298932080635 0.02955048672731517 -0.03476889271205458 </vector>
              <vector>-0.5629902916203522 0.15260077795559573 0.5249994760952724 0.18271199481879705 -0.16593701951955012 -0.3587425073334383 0.013044633213435998 0.23610062419328715 0.1426681321135374 -0.1614359688555712 -0.20580164175476282 0.059050694710511956 0.1882444366808866 0.04270748197421966 -0.03526808852933062 -0.11258062267583906 0.018912890142326416 0.02223808530980612 0.05431873815641895 -0.05099807972711569 0.027808735022115266 -0.011652480370254226 </vector>
              <vector>-0.5558937318170523 0.20336941980481482 0.514003182811149 0.2089217477387934 -0.16292044026297486 -0.36602579108405137 -0.017259494076053247 0.1905874370512907 0.16876101026408208 -0.1538510091905714 -0.21562668632763676 0.04825515068474274 0.1828972873022788 0.03666023701241543 -0.013396715796796327 -0.10847505273994514 0.006914326598453558 0.013173034244340014 0.05827582467722966 -0.044095967948415915 0.03424543662731642 -0.02851920557341229 </vector>
              <vector>-0.5637436469506105 0.1441267901268944 0.5591289431243648 0.16185214029066458 -0.16455907340789497 -0.3543572029803632 -0.03202483752978071 0.23734598235564527 0.14543132264617578 -0.1574665072019209 -0.18453686831013547 0.045061476243781595 0.1664509153930928 0.032725425419101534 -0.020043640379928784 -0.08294796586070687 0.016695370049644026 0.024838352204619992 0.04808489764604773 -0.03519919923302944 0.02911661771902497 -0.015979291364685844 </vector>
              <vector>-0.6502723638398089 0.15772867522325423 0.5090634443861575 0.128781436413608 -0.12898978632365876 -0.3100740206185004 0.021403822993800732 0.274029292840153 0.13195433471673834 -0.12890411685326303 -0.17603863646382079 0.02060195419849898 0.15058707805834354 0.004633178600598205 0.019427862543746087 -0.07566652792260296 0.028982122088206674 0.024752659224701386 0.062224308472813857 -0.052488292223742336 0.03165781336748197 -0.04339423888270415 </vector>
              <vector>-0.5737223807137972 0.21555590165854427 0.5053224464998234 0.18600197244108296 -0.10950465224713152 -0.35699169444110135 -0.02385564137507408 0.2365726465875114 0.1563093226521236 -0.1477896505477249 -0.20804760638659592 0.04043245362340343 0.18826584553843986 0.024625843094432977 -0.009066110588401486 -0.10695595337414247 0.009664618504835581 0.010202909962991523 0.04454118347882961 -0.05719170145302249 0.020092974636949607 -0.044462727551974966 </vector>
              <vector>-0.6992256553258281 0.08825919832555759 0.5343249270096956 0.013162990179299089 -0.12214506661163478 -0.29245054647813057 0.0076944549838173365 0.28150844326633045 0.14004535359744852 -0.09942510497653992 -0.18771064750549582 0.016719960013236897 0.15387927668854107 0.018465947684005876 0.02621308075493883 -0.05129970344014473 0.03261968856062408 0.04462635035801029 0.06759714250950281 -0.017225447246841934 0.046707445338391454 -0.002342087684781502 </vector>
              <vector>-0.6541363037993897 0.21862752581207484 0.4584995296411496 0.18649105315114528 -0.15438855554072733 -0.319019178753313 0.01630430381460863 0.20784566977275093 0.15881445127992033 -0.14115471260834095 -0.1889080489943481 0.03516049084496935 0.13816809290584967 8.391641871491121E-4 0.039499639173168524 -0.0920111617066939 0.04008102089247569 0.007470028618577377 0.0946945936625722 -0.05736517433541437 0.05137127696471634 -0.04688370498290696 </vector>
              <vector>-0.5399206283170999 0.18698393589635082 0.5899532965465619 0.21251327402455983 -0.10689873028459287 -0.36822886892394785 0.022814775179901742 0.1955229035668706 0.11074240478807111 -0.12960696020954038 -0.17146972433519259 0.02688729640250191 0.19161542007967797 0.056457909398539556 -0.0437602942646942 -0.09528946783920952 -0.021085536265499125 0.004555992134408763 -0.007204155827885688 -0.0522467388247363 -0.024786827299251586 -0.03754927562579937 </vector>
              <vector>-0.6158882526903682 0.1491955495528613 0.5758655404008142 0.11667738540175845 -0.1091492986366618 -0.3428608084757583 -0.04675703809608917 0.20699031799307138 0.1139031312995149 -0.13252370919111534 -0.16208453375385684 0.04130611204519846 0.14915572861059018 0.022673416898977374 -0.007671634099071255 -0.07009642948870817 0.02204130758943406 0.029414063128628 0.049675572948976454 -0.023204862350698244 0.03090947642671929 0.002428964485787548 </vector>
              <vector>-0.5816827271051428 0.15844776663511675 0.5670679176538655 0.1624094778641048 -0.1641737343342814 -0.359845688937624 -0.014329052662605313 0.19068399104741313 0.13095184891057657 -0.10222911886220881 -0.187509527651402 0.03116524234598798 0.15911032406646672 0.027330588234786818 -0.0033890792287366925 -0.07947212519365174 0.012862238621797688 0.023205400267544137 0.05456004409015727 -0.03240895583474904 0.026531747639305908 -0.019286577566717915 </vector>
              <vector>-0.5808532549192226 0.16719441976986457 0.5454818176939104 0.14140586757636459 -0.13988161131180957 -0.3461732082942816 -0.044939773434071684 0.21630651321258434 0.14504445301279215 -0.132758891222025 -0.21658326870472785 0.03115345985343274 0.18362213290297952 0.03448474461481875 -0.006366336029069802 -0.09209391771037206 0.014021265665499452 0.017643705853587207 0.06077615853859576 -0.02925423815792625 0.03967841658512675 -0.007908455496049294 </vector>
              <vector>-0.5824705824872441 0.17268159650246728 0.5492664277906318 0.17394757606476932 -0.1076452071368014 -0.32840483505872187 -0.006727994763954595 0.21650650373407604 0.12922407150491766 -0.16638964022188263 -0.20372978862656402 0.051817582834089874 0.1884683919279851 0.0276245167045377 -0.00966705131582824 -0.09152568875696215 -0.00453961135528907 0.01365805941266723 0.035778539325593654 -0.042784008606739 0.012042805136553047 -0.027131662608301518 </vector>
              <vector>-0.5753942558369335 0.17107655374888092 0.5303165290761771 0.18763461716242977 -0.1397167545876251 -0.3495267340843603 0.032317170404804925 0.22410793456756228 0.16584109640809783 -0.16599402861444465 -0.20024125934389078 0.05271759584963328 0.15799151630990355 0.03364662403851686 -0.018427468152475597 -0.09060341394471223 -0.004504385606536405 0.015395161295618213 0.04831674439920421 -0.047547820438694474 0.003501066929273435 -0.030906489580431403 </vector>
              <vector>-0.5954573604317943 0.2164499964438574 0.5321781864208921 0.17012228289721626 -0.06702787951000388 -0.36456401335311117 -0.012271719303322277 0.18531790331610373 0.11643741651885675 -0.15697076382997646 -0.2064396309415809 0.04723360557164218 0.16032115989506998 0.0323393948427195 -0.0018704996683340663 -0.0793824721707474 0.008099574610327608 0.010333564181936108 0.047958680759947844 -0.03841298852198005 0.01807207164994122 -0.022466509377657828 </vector>
              <vector>-0.5876558373230267 0.20767477325512917 0.5334177737447965 0.19919689570349577 -0.12894468634119646 -0.34348289301077134 -0.01479749531912248 0.1867162799407922 0.12866339602695276 -0.1661512847206862 -0.17501100432161162 0.017793974566002648 0.17298890944654122 0.03024309808700932 -0.004249545610417332 -0.09464595169809073 0.006964839149798724 0.030883677760435994 0.04836455745621008 -0.04382684030103367 0.020259093091076572 -0.02440172958228417 </vector>
              <vector>-0.6386832489015783 0.20142861144627416 0.5378062972215267 0.18116050282366564 -0.10576067121020623 -0.3121769718141902 0.004350484546632068 0.1674956153653244 0.1245882681428414 -0.13236724825158513 -0.1743014992977972 0.03785867668510043 0.1427283924316765 0.00641023154193178 0.00242427040933562 -0.07749992809883299 0.032865976166407164 -0.00270615907729003 0.04624156611016404 -0.04223819849813423 0.027740164380989134 -0.027365132122268314 </vector>
              <vector>-0.594398203454105 0.22906950108306168 0.507423972887042 0.22707821835529793 -0.11526947492198426 -0.3742519340691315 0.0176063670223435 0.18774448978015745 0.11428125435469 -0.15014715516675264 -0.1707462452802886 0.053052373274394854 0.14317472821926844 0.013828267075740579 -0.00849575316139188 -0.09295232729198043 0.026063265130735314 -0.006452054949793289 0.04906206877901509 -0.05249129212657508 0.031298020424669795 -0.0344780859644217 </vector>
              <vector>-0.6308486934333457 0.2921631718235136 0.466391060018064 0.24118115833948572 -0.09965050029561012 -0.3936635722514558 0.014373622197312013 0.12307227488598098 0.12785804020025773 -0.12820393102326832 -0.15438206432710105 0.04331882236927522 0.12252522242448549 0.012896390829574583 0.0033116912928533825 -0.09160954083583579 0.04303250387279606 -0.004428348294015261 0.06133982669582281 -0.05442762152528595 0.04604929135446069 -0.040298804317963434 </vector>
              <vector>-0.6370706236792412 0.22469366935597535 0.5763182488952279 0.22144065326127851 -0.0980627607560836 -0.2853487460948522 -0.015180668275814522 0.11598215068718082 0.08822726231261363 -0.09970193993127269 -0.14747774889224424 0.03063279787805326 0.15480603594441592 0.008826930617932063 -0.009890636611710777 -0.07034855171011678 0.01809238591208416 -0.020905710540678125 0.0447487833967402 -0.0710056770840117 0.025489721754010885 -0.0542655764394933 </vector>
              <vector>-0.5376460560852441 0.23217134942203368 0.6202112599329019 0.28374648804327784 -0.08655339775573394 -0.330138292297196 -0.014936702590321205 0.1674424119664813 0.07912868051146976 -0.15109105905551473 -0.130076377426407 0.02221865690944235 0.14762667263257243 0.01326597565122472 -0.04694759172330754 -0.10693362880609691 -0.008866837788891335 -0.017859673444169156 0.0037232817574386207 -0.06252493454440577 -0.025662931464484173 -0.050297293845073816 </vector>
              <vector>-0.6182234172883181 0.14662163750241886 0.594064185732414 0.1585206559615141 -0.13268432709026717 -0.2879351090860238 -0.014811388691257275 0.17139968142217907 0.09030741269809121 -0.11687252620411251 -0.18253769550178606 0.03211435290167844 0.18322599064856154 0.02479717611214441 0.008587531065063509 -0.06564966266640948 0.008681355633960606 0.014300214366825794 0.04447034466564038 -0.04136135223016967 0.018920008127898298 -0.0359350680800491 </vector>
              <vector>-0.63324956656401 0.1753640524206143 0.5382772729519862 0.1795218325390855 -0.11624408014164563 -0.3113751409045832 0.041937942889220765 0.17302612140435522 0.0860649817820642 -0.1341780528537731 -0.20477769303233384 0.04562191929368028 0.15739314003533897 0.01529697369746126 0.01090771926395354 -0.09832751909268997 0.034994844911694835 0.024325598974046077 0.04695362630872723 -0.03415252230264309 0.037741811595003026 -0.035123263175548584 </vector>
              <vector>-0.5916491667881234 0.16032487684841587 0.5697779191174744 0.20662715373297905 -0.19565952148361027 -0.3047961429419447 -0.0052565118887150375 0.16355027453840024 0.10941032576571261 -0.12131531125043764 -0.17853100784520842 0.01996606238541606 0.19592668260221055 0.035025212503348224 0.0016134744169088444 -0.07546424746131146 0.01956323574021723 0.0024422665878432196 0.04720978479017611 -0.05057473564488907 0.027594785572959288 -0.035785409297819454 </vector>
              <vector>-0.5755634819538572 0.16849973554364828 0.5653583618733258 0.1656215672368202 -0.11546495186222913 -0.33452496640967117 -0.0343863459389721 0.21006660889885798 0.10568672706517951 -0.16824275264690886 -0.20259410028482644 0.03440652461725965 0.18892404634610627 0.033529462493859366 0.0024054947428015054 -0.07388623660329287 -8.57090233523209E-4 0.03094874945523859 0.04316195439797346 -0.0503474355190808 0.023329385848017897 -0.01607125706672926 </vector>
              <vector>-0.6290114824073337 0.2527613835275794 0.548575958821083 0.15902999619542021 -0.018165104384608527 -0.33915931986164394 -0.025743060665382136 0.15393120895692428 0.11802632963367929 -0.09766213547199457 -0.19091519562352408 0.03389772542938954 0.1311272479767575 0.01915340857331519 7.410428640260633E-4 -0.09647234819014641 -0.012900072435277373 0.005162421289977293 0.06621070513115081 -0.05556687589182257 0.012053631089430895 -0.03507546455699502 </vector>
              <vector>-0.6464591030369655 0.17007515933572329 0.5554990291757269 0.1615002888768051 -0.07855112066383119 -0.2905672355029246 0.05052921430021085 0.17399636455380652 0.09205966333912324 -0.13477623750056866 -0.19772259904227493 0.044559930308289995 0.16653017231151412 0.023170795231461372 -0.0034865673397140723 -0.08216615356944526 0.01698957290069538 0.009926454366213044 0.034121386780565255 -0.053450313270783784 0.010490351274953071 -0.022269052828581 </vector>
              <vector>-0.6096953313336192 0.2571247500300545 0.4805278956786336 0.2438334807900609 -0.153747427395828 -0.3367454601027546 0.02504224715174424 0.15527374937076652 0.14240893571111754 -0.11965131925329406 -0.2054826312324889 0.010523180433506224 0.1680897850320869 0.01750829301196681 0.01846587439432783 -0.10613046828009887 0.03137801754845839 -0.019030490173135274 0.06521180915759633 -0.05505109519727926 0.03780082528797675 -0.04765462062979276 </vector>
              <vector>-0.6286695173238335 0.19471513687928496 0.5198617849742325 0.22894110956683583 -0.1739037703873069 -0.3092443203319044 0.03554931873018691 0.14945274742478953 0.11809315884462337 -0.14522041733275237 -0.157684043278936 0.03266242746223175 0.16912726985318116 0.022010301447663014 -0.009168644146486882 -0.08124968267949981 0.0316510293364664 8.764029558771761E-4 0.059899668120667486 -0.060084761699923175 0.0352437452772082 -0.03285894369259718 </vector>
              <vector>-0.553521720393687 0.14809935165318314 0.617651456222015 0.18828958424119085 -0.12958361876706043 -0.3451721135588442 0.022917491568571806 0.18270310698523437 0.09621021274121946 -0.10520177913728165 -0.17497760175945962 0.025451265060812096 0.20561388635703948 0.054556838837716747 -0.03583971582573685 -0.08330832012126002 -0.01702883971361513 0.005894901684774141 -0.0024828215731705922 -0.03865299151435856 -0.02895872885611766 -0.03265984413116081 </vector>
              <vector>-0.6072438292000156 0.17586235082620308 0.5637801910322788 0.1365173371824151 -0.11530861094245412 -0.32184330277780343 -0.040470764512087906 0.17481795649714957 0.12422460364067739 -0.11095335539134954 -0.21186054473680238 0.020258028959531403 0.19795529866225456 0.03635017015823321 0.004855077784497799 -0.0694365456983393 0.010354735373310994 0.0073985096737434145 0.052092997383948285 -0.027736012831286905 0.021620845514392757 -0.021235136598498065 </vector>
              <vector>-0.6469384892518872 0.19037843570377258 0.5231868639805518 0.15505023582525967 -0.09459478541476789 -0.33668591574386225 0.027426680871143496 0.18695689488519737 0.10647950964530514 -0.10679776032363933 -0.17855513363486072 0.03960973108163432 0.1657246938301854 0.010469754147029914 0.0031134332640458673 -0.07351504334298735 0.020966258900791748 0.008272519626674243 0.0445644335242612 -0.04873557389606742 0.0286265342852268 -0.02500327796300758 </vector>
              <vector>-0.5452192829294026 0.22176165681745563 0.5094993768550844 0.2200368687264155 -0.16722986530823797 -0.3813243141813478 -0.020347995167590678 0.20655182489994792 0.17318289662790798 -0.12286261835985463 -0.21137694091356407 0.030391521960954182 0.17929871909859707 0.02329809323425651 0.0015171507851825874 -0.11837091834366845 0.013243960876938625 0.005983075947203782 0.047955411948578386 -0.04924883276137725 0.019476568126507166 -0.03621635793998358 </vector>
              <vector>-0.554074002158815 0.17676430785216274 0.5450756673307782 0.14202463224245376 -0.1357767255312149 -0.37496615448780973 -0.07652946505610986 0.23618680195795483 0.14717168191680818 -0.12667407707965891 -0.1943208554914891 0.028919026600895393 0.21033111276175478 0.041673411592239126 -0.019210626734576575 -0.11394555306753307 0.005354889558719263 0.031167803659848857 0.0564543577109571 -0.030623099546425163 0.015523965693187095 -0.010527099724127714 </vector>
              <vector>-0.7273961463601482 0.17507392425688198 0.43561773424459815 0.07906652763249578 -0.12471362253224316 -0.4148277233770632 0.06886221056980504 0.17660855763697533 0.10275555729374292 -0.08678782400019153 -0.15617069798122313 0.05637329205426054 0.13429022142590002 0.02222603888967302 0.04033141966749488 -0.03598514582897768 0.0718460236422611 0.03582944137890573 0.08001097510390978 -0.016030759299838465 0.07456632492590577 0.00845367065687682 </vector>
              <vector>-0.6493145245901031 0.18643420709603523 0.5444109692496111 0.145783364914283 -0.09843966231809392 -0.30623067356159855 -0.013785581569946373 0.16750836329971597 0.11997434002934261 -0.09187053135116643 -0.19286333503421743 0.046966815449834 0.15964653821745017 0.009732398118025468 0.0012153154514162913 -0.07901006449140711 0.03758247494604437 9.561062813521516E-4 0.05389437367005409 -0.047767346511443785 0.037679091948445674 -0.03250263924362565 </vector>
            </data>
          </datamatrix>
        </datavector>
        <classifiernames>ID	Treatment	DPI	Digitization</classifiernames>
        <classifiermat>
          <vector>M1	Mock	3 DPI	2nd</vector>
          <vector>OR1	ORMV	3 DPI	2nd</vector>
          <vector>M2	Mock	3 DPI	2nd</vector>
          <vector>M3	Mock	3 DPI	2nd</vector>
          <vector>OR3	ORMV	3 DPI	2nd</vector>
          <vector>M4	Mock	3 DPI	2nd</vector>
          <vector>OR4	ORMV	3 DPI	2nd</vector>
          <vector>M5	Mock	3 DPI	2nd</vector>
          <vector>M6	Mock	3 DPI	2nd</vector>
          <vector>OR6	ORMV	3 DPI	2nd</vector>
          <vector>M7	Mock	3 DPI	2nd</vector>
          <vector>OR7	ORMV	3 DPI	2nd</vector>
          <vector>M8	Mock	3 DPI	2nd</vector>
          <vector>OR8	ORMV	3 DPI	2nd</vector>
          <vector>M9	Mock	3 DPI	2nd</vector>
          <vector>OR9	ORMV	3 DPI	2nd</vector>
          <vector>M10	Mock	3 DPI	2nd</vector>
          <vector>M11	Mock	3 DPI	2nd</vector>
          <vector>OR11	ORMV	3 DPI	2nd</vector>
          <vector>M12	Mock	3 DPI	2nd</vector>
          <vector>OR12	ORMV	3 DPI	2nd</vector>
          <vector>M13	Mock	3 DPI	2nd</vector>
          <vector>OR13	ORMV	3 DPI	2nd</vector>
          <vector>M14	Mock	3 DPI	2nd</vector>
          <vector>OR14	ORMV	3 DPI	2nd</vector>
          <vector>M15	Mock	3 DPI	2nd</vector>
          <vector>OR15	ORMV	3 DPI	2nd</vector>
          <vector>M16	Mock	3 DPI	2nd</vector>
          <vector>OR16	ORMV	3 DPI	2nd</vector>
          <vector>M17	Mock	3 DPI	2nd</vector>
          <vector>OR17	ORMV	3 DPI	2nd</vector>
          <vector>M18	Mock	3 DPI	2nd</vector>
          <vector>M19	Mock	3 DPI	2nd</vector>
          <vector>OR19	ORMV	3 DPI	2nd</vector>
          <vector>M20	Mock	3 DPI	2nd</vector>
          <vector>OR20	ORMV	3 DPI	2nd</vector>
          <vector>M21	Mock	3 DPI	2nd</vector>
          <vector>M22	Mock	3 DPI	2nd</vector>
          <vector>OR22	ORMV	3 DPI	2nd</vector>
          <vector>M23	Mock	3 DPI	2nd</vector>
          <vector>M24	Mock	3 DPI	2nd</vector>
        </classifiermat>
        <idvec>M1	OR1	M2	M3	OR3	M4	OR4	M5	M6	OR6	M7	OR7	M8	OR8	M9	OR9	M10	M11	OR11	M12	OR12	M13	OR13	M14	OR14	M15	OR15	M16	OR16	M17	OR17	M18	M19	OR19	M20	OR20	M21	M22	OR22	M23	M24</idvec>
        <meanconfig>-0.603113964194016 0.19072550513814773 0.5356805612996051 0.17718450350460865 -0.12373828066727247 -0.3411406760388574 -0.0021653130067642093 0.1937660081962057 0.12691727771468747 -0.13154099156413118 -0.186783767140418 0.03649651439362959 0.1672310539483735 0.025352025499144983 -0.0038540383452708785 -0.08814117201944384 0.016215182321293767 0.01106887365101557 0.049252118738560176 -0.045303324508659655 0.024359169331220995 -0.028467266251659774 </meanconfig>
        <omitflag>false	false	true	false	false	false	false	false	false	false	false	false	false	false	false	false	false	false	false	false	false	false	false	false	false	false	false	false	false	false	false	false	false	false	false	false	false	false	false	false	false</omitflag>
        <uniquenumvec>44 45 46 47 48 49 50 51 52 53 54 55 56 57 58 59 60 61 62 63 64 65 66 67 68 69 70 71 72 73 74 75 76 77 78 79 80 81 82 83 84 </uniquenumvec>
        <linkedsets>764 </linkedsets>
        <linksetmatrix>
          <vector>0 </vector>
          <vector>1 </vector>
          <vector>2 </vector>
          <vector>3 </vector>
          <vector>4 </vector>
          <vector>5 </vector>
          <vector>6 </vector>
          <vector>7 </vector>
          <vector>8 </vector>
          <vector>9 </vector>
          <vector>10 </vector>
          <vector>11 </vector>
          <vector>12 </vector>
          <vector>13 </vector>
          <vector>14 </vector>
          <vector>15 </vector>
          <vector>16 </vector>
          <vector>17 </vector>
          <vector>18 </vector>
          <vector>19 </vector>
          <vector>20 </vector>
          <vector>21 </vector>
          <vector>22 </vector>
          <vector>23 </vector>
          <vector>24 </vector>
          <vector>25 </vector>
          <vector>26 </vector>
          <vector>27 </vector>
          <vector>28 </vector>
          <vector>29 </vector>
          <vector>30 </vector>
          <vector>31 </vector>
          <vector>32 </vector>
          <vector>33 </vector>
          <vector>34 </vector>
          <vector>35 </vector>
          <vector>36 </vector>
          <vector>37 </vector>
          <vector>38 </vector>
          <vector>39 </vector>
          <vector>40 </vector>
        </linksetmatrix>
      </morphojset_contents>
    </morphojset>
    <morphojset>
      <morphojset_contents visiblename="4DPI1st" uniqueid="85" alignmentmethod="1" dimension="2" hasprocrustesfit="true" hasrawdata="true" linkedoutlinenumber="0" linkedwireframenumber="0" nincl="40" nlmk="11" nobs="41" objsymmetry="false" procsumsquare="0.5750077467528439" procrustesfitfromparentset="false">
        <alignmentvectors>
          <vector>0.0 </vector>
          <vector>0.0 </vector>
          <vector>0.0 </vector>
          <vector>0.0 </vector>
          <vector>0.0 </vector>
          <vector>0.0 </vector>
          <vector>0.0 </vector>
          <vector>0.0 </vector>
          <vector>0.0 </vector>
          <vector>0.0 </vector>
          <vector>0.0 </vector>
        </alignmentvectors>
        <datavector>
          <datamatrix visiblename="4DPI1st, raw data" covarfromorigin="false" matrixtype="0" iscoordinates="true" issymmetrycomponent="false" isasymmetrycomponent="false">
            <data>
              <vector>47.09905199999999 44.354352 93.17341599999999 58.84636799999999 72.13071599999999 26.019755999999997 67.117064 54.418251999999995 81.60907999999999 40.804539999999996 64.628536 44.134775999999995 80.620988 48.599487999999994 73.70434399999999 39.121123999999995 73.11880799999999 45.92798 75.79031599999999 43.073491999999995 74.03370799999999 43.878603999999996 </vector>
              <vector>85.890812 22.835904 61.737452 56.687203999999994 92.551284 46.074363999999996 71.435392 38.169627999999996 79.523108 50.978227999999994 80.65758399999999 36.449616 73.33838399999999 48.12374 82.30440399999999 44.939887999999996 77.58352 43.219876 78.461824 46.001172 78.05926799999999 44.793504 </vector>
              <vector>93.17341599999999 25.287836 67.73919599999999 51.636956 92.22192 50.648863999999996 68.654096 31.728731999999997 79.48651199999999 50.392692 85.23208399999999 37.291323999999996 76.26606399999999 47.35522399999999 82.81674799999999 47.35522399999999 75.534144 41.792632 79.04736 47.062456 78.60820799999999 45.56202 </vector>
              <vector>88.01338 27.886152 49.514388 50.209711999999996 89.733392 63.67703999999999 69.60559199999999 36.925363999999995 69.27622799999999 57.748487999999995 79.85247199999999 41.316883999999995 64.40896 49.843751999999995 79.12055199999999 54.235271999999995 73.11880799999999 46.550112 73.045616 51.56376399999999 74.1069 49.843751999999995 </vector>
              <vector>96.65003599999999 33.521936 59.614883999999996 52.771432 90.86786799999999 58.40721599999999 75.0218 44.134775999999995 77.72990399999999 57.01656799999999 85.378468 45.196059999999996 73.55796 51.636956 82.12142399999999 52.69824 79.376724 49.587579999999996 78.93757199999999 52.112703999999994 79.376724 50.905035999999996 </vector>
              <vector>70.37410799999999 28.727859999999996 95.11300399999999 51.05141999999999 67.775792 52.917815999999995 81.71886799999999 39.304103999999995 79.77927999999999 53.24717999999999 74.948608 40.694751999999994 83.36568799999999 48.709275999999996 76.083084 49.185024 78.93757199999999 46.257343999999996 79.193744 49.038639999999994 78.535016 47.721183999999994 </vector>
              <vector>93.466184 29.386587999999996 49.038639999999994 50.17311599999999 88.23295599999999 61.48127999999999 68.690692 37.5109 70.557088 59.21232799999999 82.048232 42.158592 65.32386 49.99013599999999 79.44991599999999 53.430159999999994 74.54605199999999 47.391819999999996 73.74094 51.710148 74.143496 49.916943999999994 </vector>
              <vector>60.01743999999999 29.130415999999997 92.80745599999999 45.452231999999995 59.980844 55.772304 74.802224 37.181535999999994 75.680528 54.418251999999995 66.714508 39.63346799999999 79.44991599999999 47.135647999999996 69.16644 49.587579999999996 72.82603999999999 44.939887999999996 73.66774799999999 48.196932 72.82603999999999 46.989264 </vector>
              <vector>87.75720799999999 28.325303999999996 53.75952399999999 51.12461199999999 85.890812 53.430159999999994 68.690692 37.364515999999995 72.020928 52.844623999999996 78.461824 39.962832 67.775792 47.208839999999995 76.595428 47.135647999999996 73.33838399999999 43.951795999999995 73.48476799999999 47.135647999999996 73.74094 45.34244399999999 </vector>
              <vector>65.98258799999999 39.267508 93.283204 62.54256399999999 66.42174 62.322987999999995 82.377596 49.441196 77.620116 63.274483999999994 73.33838399999999 52.18589599999999 82.59717199999999 59.871055999999996 75.351164 59.28551999999999 78.38863199999999 56.83358799999999 77.620116 59.28551999999999 77.32734799999999 58.187639999999995 </vector>
              <vector>93.53937599999999 30.118508 45.59861599999999 56.431031999999995 87.75720799999999 63.823423999999996 69.09324799999999 35.241947999999994 69.568996 61.810643999999996 81.06013999999999 43.219876 62.65235199999999 53.576544 76.412448 54.308463999999994 71.36219999999999 47.53820399999999 71.691564 53.100795999999995 71.76475599999999 51.56376399999999 </vector>
              <vector>61.33489599999999 34.290451999999995 84.463568 60.52978399999999 60.96893599999999 53.356967999999995 76.44904399999999 44.610524 71.25241199999999 56.979972 67.483024 46.550112 74.948608 54.52804 69.78857199999999 53.137392 72.533272 50.831844 71.618372 53.283775999999996 71.837948 52.259088 </vector>
              <vector>72.82603999999999 40.219004 94.52746799999998 62.396179999999994 70.37410799999999 60.60297599999999 84.975912 51.12461199999999 81.169928 63.054908 77.656712 51.710148 84.57335599999999 59.46849999999999 78.535016 58.73658 81.316312 56.357839999999996 81.06013999999999 58.882963999999994 80.584392 57.748487999999995 </vector>
              <vector>69.31282399999999 41.792632 91.92915199999999 67.592812 61.48127999999999 63.823423999999996 79.63289599999999 53.137392 73.33838399999999 64.262576 71.618372 52.991007999999994 79.77927999999999 61.078723999999994 69.71538 59.21232799999999 73.92392 56.54082 72.82603999999999 58.77317599999999 71.91113999999999 57.419124 </vector>
              <vector>88.08657199999999 34.034279999999995 56.101668 54.894 83.69505199999999 56.76039599999999 71.691564 41.280288 72.167312 54.71102 78.60820799999999 44.061583999999996 68.25153999999999 50.648863999999996 76.192872 51.05141999999999 72.899232 47.53820399999999 72.82603999999999 50.575672 73.55796 49.331407999999996 </vector>
              <vector>63.78682799999999 36.815576 85.92740799999999 54.52804 61.627663999999996 52.478663999999995 74.802224 44.830099999999995 73.265192 53.722927999999996 68.873672 45.196059999999996 75.93669999999999 51.344187999999995 69.934956 50.831844 72.13071599999999 48.453103999999996 72.203908 50.831844 71.691564 49.80715599999999 </vector>
              <vector>61.92043199999999 29.057223999999998 94.454276 50.063328 63.713635999999994 54.82080799999999 79.559704 36.559403999999994 78.05926799999999 52.112703999999994 69.89836 39.413892 82.30440399999999 47.318628 72.42348399999999 48.782467999999994 76.009892 44.28115999999999 76.412448 47.135647999999996 75.60733599999999 45.745 </vector>
              <vector>52.734835999999994 38.242819999999995 97.19897599999999 67.00727599999999 57.931467999999995 66.165568 77.473732 48.23352799999999 73.192 68.324732 65.39705199999999 50.61226799999999 80.65758399999999 61.444683999999995 68.361328 61.005531999999995 72.899232 56.32124399999999 72.97242399999999 59.797864 72.46007999999999 58.26083199999999 </vector>
              <vector>63.31108 32.460651999999996 94.08831599999999 55.223364 61.11532 58.26083199999999 79.99885599999999 43.110088 73.99711199999999 60.01743999999999 69.861764 44.02498799999999 80.14523999999999 53.06419999999999 70.4473 53.283775999999996 74.802224 49.80715599999999 74.28988 52.991007999999994 74.143496 51.49057199999999 </vector>
              <vector>63.933212 34.034279999999995 93.063628 52.51526 65.43364799999999 57.27273999999999 79.5963 43.54924 76.26606399999999 56.504223999999994 70.557088 44.46413999999999 80.91375599999999 51.380784 73.00901999999999 52.295683999999994 75.680528 49.331407999999996 75.863508 51.380784 75.27797199999999 50.648863999999996 </vector>
              <vector>63.78682799999999 37.364515999999995 97.71131999999999 53.68633199999999 65.32386 60.52978399999999 78.86438 44.866696 79.193744 59.28551999999999 72.42348399999999 47.79437599999999 83.585264 52.844623999999996 74.143496 54.491443999999994 77.40053999999999 50.831844 77.986076 53.430159999999994 77.473732 52.112703999999994 </vector>
              <vector>89.184452 40.548367999999996 61.48127999999999 52.259088 82.59717199999999 55.735707999999995 73.92392 45.269251999999994 75.09499199999999 54.235271999999995 79.925664 46.989264 71.54517999999999 51.49057199999999 77.107772 51.56376399999999 75.0218 49.514388 74.948608 51.636956 75.09499199999999 50.539075999999994 </vector>
              <vector>83.036324 36.083656 54.12548399999999 51.12461199999999 79.925664 62.90852399999999 69.568996 45.269251999999994 69.49580399999999 56.979972 76.083084 46.769687999999995 66.568124 52.222491999999995 73.777536 54.454848 71.984332 51.380784 71.471988 53.027604 71.58177599999999 52.405471999999996 </vector>
              <vector>80.108644 41.024116 61.04212799999999 55.113575999999995 79.04736 61.2983 70.776664 50.465883999999996 71.837948 57.565507999999994 75.20478 50.17311599999999 69.42261199999999 54.930595999999994 73.85072799999999 55.845496 72.496676 53.832716 72.203908 55.552727999999995 72.313696 54.63782799999999 </vector>
              <vector>76.888196 39.63346799999999 62.066815999999996 58.91956 79.26693599999999 52.991007999999994 71.17921999999999 49.514388 74.21668799999999 54.674423999999995 74.143496 48.453103999999996 70.00814799999999 54.308463999999994 74.28988 52.478663999999995 72.82603999999999 51.710148 73.411576 52.844623999999996 73.265192 52.405471999999996 </vector>
              <vector>81.499292 41.133903999999994 59.10254 58.480408 81.645676 59.431903999999996 70.959644 51.12461199999999 75.79031599999999 59.13913599999999 77.107772 50.539075999999994 70.52049199999999 56.687203999999994 76.44904399999999 55.44293999999999 74.36307199999999 54.38165599999999 74.802224 55.735707999999995 74.802224 55.07697999999999 </vector>
              <vector>64.77492 35.900676 91.41680799999999 57.748487999999995 65.25066799999999 55.333152 78.31544 45.415636 74.69243599999999 56.211456 70.593684 45.56202 79.925664 53.430159999999994 72.93582799999999 52.1493 75.168184 50.24630799999999 74.69243599999999 52.36887599999999 74.619244 51.673551999999994 </vector>
              <vector>92.14872799999999 35.937272 61.627663999999996 49.587579999999996 86.36655999999999 56.028476 75.0218 42.817319999999995 77.473732 53.356967999999995 83.402284 43.73222 72.60646399999999 49.441196 79.63289599999999 51.05141999999999 77.254156 48.013951999999996 77.473732 49.95354 77.40053999999999 49.36800399999999 </vector>
              <vector>65.25066799999999 37.913456 94.89342799999999 52.62504799999999 66.202164 56.39443599999999 77.803096 44.793504 78.13246 54.857403999999995 72.862636 47.574799999999996 83.18270799999999 51.12461199999999 74.36307199999999 52.222491999999995 77.18096399999999 49.80715599999999 77.32734799999999 51.819936 77.03457999999999 50.86843999999999 </vector>
              <vector>53.869311999999994 43.183279999999996 92.002344 65.543436 61.15191599999999 68.54430799999999 73.66774799999999 49.73396399999999 72.203908 68.105156 64.51874799999999 54.308463999999994 77.87628799999999 62.249795999999996 67.958772 62.871928 71.03283599999999 58.69998399999999 71.39879599999999 61.59106799999999 70.923048 60.237016 </vector>
              <vector>65.58003199999999 45.488828 84.792932 63.933212 64.18938399999999 62.579159999999995 74.619244 54.857403999999995 71.106028 62.322987999999995 69.020056 54.088888 74.83882 60.639571999999994 70.117936 59.614883999999996 71.72815999999999 58.004659999999994 71.58177599999999 59.980844 71.25241199999999 59.10254 </vector>
              <vector>81.09673599999999 40.036024 58.77317599999999 66.714508 82.45078799999999 62.65235199999999 68.43451999999999 54.308463999999994 74.21668799999999 63.274483999999994 76.229468 52.478663999999995 68.43451999999999 61.188511999999996 75.27797199999999 58.882963999999994 72.679656 57.89487199999999 73.81413199999999 59.688075999999995 73.55796 58.626791999999995 </vector>
              <vector>64.51874799999999 39.560275999999995 91.45340399999999 62.322987999999995 62.35958399999999 63.018311999999995 77.656712 52.222491999999995 76.52223599999999 63.60384799999999 69.82516799999999 52.222491999999995 80.072048 60.383399999999995 71.39879599999999 60.639571999999994 74.54605199999999 58.33402399999999 74.76562799999999 60.09063199999999 74.47286 59.28551999999999 </vector>
              <vector>83.54866799999999 39.560275999999995 53.613139999999994 53.50335199999999 80.73077599999999 60.383399999999995 68.361328 48.892255999999996 69.31282399999999 59.72467199999999 74.58264799999999 50.539075999999994 64.445556 54.52804 72.679656 56.32124399999999 70.15453199999999 53.722927999999996 69.861764 55.88209199999999 70.593684 54.747615999999994 </vector>
              <vector>76.30265999999999 32.460651999999996 82.67036399999999 71.142624 60.566379999999995 48.892255999999996 81.133332 50.905035999999996 69.861764 56.32124399999999 73.92392 44.830099999999995 76.375852 58.77317599999999 69.568996 51.05141999999999 74.21668799999999 50.905035999999996 72.05752399999999 52.478663999999995 72.533272 51.417379999999994 </vector>
              <vector>65.031092 35.205352 92.22192 58.992751999999996 64.445556 57.19954799999999 78.90097599999999 45.196059999999996 76.15627599999999 57.345932 70.15453199999999 45.78159599999999 81.279716 54.674423999999995 72.46007999999999 53.796119999999995 75.497548 51.12461199999999 75.0218 53.210584 75.168184 52.259088 </vector>
              <vector>88.159764 35.937272 56.870183999999995 58.187639999999995 85.12229599999999 60.932339999999996 69.861764 46.696495999999996 73.48476799999999 59.28551999999999 78.90097599999999 47.79437599999999 68.507712 56.248051999999994 76.741812 56.32124399999999 73.411576 53.06419999999999 73.92392 55.589324 73.85072799999999 54.308463999999994 </vector>
              <vector>68.873672 29.349991999999997 88.306148 62.10341199999999 58.15104399999999 52.405471999999996 80.584392 43.183279999999996 73.045616 56.83358799999999 70.959644 41.463268 78.717996 54.34506 69.056652 50.831844 74.28988 49.148427999999996 72.899232 51.344187999999995 73.045616 50.099923999999994 </vector>
              <vector>51.453976 41.90242 97.455148 61.517875999999994 59.065943999999995 71.837948 74.28988 44.28115999999999 76.63202399999999 66.78769999999999 64.92130399999999 52.1493 82.048232 59.505095999999995 68.61749999999999 62.396179999999994 73.15540399999999 54.967192 73.74094 59.688075999999995 73.192 58.07785199999999 </vector>
              <vector>84.86612399999999 37.657284 68.39792399999999 59.358712 86.403156 57.52891199999999 72.569868 50.539075999999994 77.21755999999999 56.54082 78.97416799999999 48.087143999999995 74.509456 54.747615999999994 78.31544 54.71102 75.57073999999999 53.356967999999995 76.046488 54.894 75.863508 53.94250399999999 </vector>
              <vector>91.49 30.887023999999997 60.822551999999995 49.221619999999994 84.53675999999999 53.576544 74.87541599999999 39.267508 74.802224 49.075236 82.231212 40.694751999999994 72.13071599999999 46.91607199999999 78.827784 47.79437599999999 76.52223599999999 44.537332 76.66861999999999 46.550112 76.888196 45.854788 </vector>
            </data>
          </datamatrix>
          <datamatrix visiblename="4DPI1st, centroid size" covarfromorigin="false" matrixtype="1" iscoordinates="false" issymmetrycomponent="false" isasymmetrycomponent="false">
            <data>
              <vector>45.10589163407607 3.8090128728785455 </vector>
              <vector>37.463233244340856 3.6233600052064157 </vector>
              <vector>47.06788325726002 3.8515908842990405 </vector>
              <vector>37.27105830263789 3.6182171086511516 </vector>
              <vector>32.22145410480487 3.4726325072334223 </vector>
              <vector>47.58757361608034 3.862571668669969 </vector>
              <vector>37.68597857025839 3.629288104060812 </vector>
              <vector>37.215002872838866 3.616711983007595 </vector>
              <vector>32.98590416997383 3.496080323849056 </vector>
              <vector>51.83584915141206 3.9480819784565035 </vector>
              <vector>30.552294639041598 3.419439793731178 </vector>
              <vector>28.986476671006248 3.366829399535262 </vector>
              <vector>32.94995621304384 3.494989932056703 </vector>
              <vector>33.60043686356027 3.514539068776309 </vector>
              <vector>25.812703599031764 3.2508667583039657 </vector>
              <vector>36.721505358392385 3.6033625605109143 </vector>
              <vector>46.800421874004414 3.845892217284775 </vector>
              <vector>37.47529491196995 3.623681913523272 </vector>
              <vector>32.49162773512941 3.4809824479991485 </vector>
              <vector>35.23708512602841 3.5620990827214967 </vector>
              <vector>25.63640332597759 3.2440133463149756 </vector>
              <vector>32.164975188579135 3.4708781334831897 </vector>
              <vector>22.865182290932324 3.129615329565985 </vector>
              <vector>20.577865155121398 3.0242159910660487 </vector>
              <vector>25.53229440362161 3.2399440980974092 </vector>
              <vector>30.263743450339994 3.4099504102375677 </vector>
              <vector>30.20223740587326 3.4079160079237645 </vector>
              <vector>29.987330900604363 3.4007749891538106 </vector>
              <vector>39.27403570261989 3.670563631392653 </vector>
              <vector>23.760677587701725 3.168032012088728 </vector>
              <vector>30.37681235363014 3.413679565843902 </vector>
              <vector>33.28606146900501 3.5051387348552834 </vector>
              <vector>30.83625479519629 3.4286911014762356 </vector>
              <vector>35.144023972552475 3.559454588796865 </vector>
              <vector>32.754916145615425 3.4890530621321862 </vector>
              <vector>34.815501354109514 3.5500627288109876 </vector>
              <vector>36.61783464446858 3.6005354070903537 </vector>
              <vector>47.17969346849136 3.853963576893806 </vector>
              <vector>24.68155848752039 3.2060563448360098 </vector>
              <vector>31.068062262700114 3.4361803546335477 </vector>
            </data>
            <namesvector>Centroid Size	Log Centroid Size</namesvector>
          </datamatrix>
          <datamatrix visiblename="4DPI1st, Procrustes coordinates" covarfromorigin="false" matrixtype="2" iscoordinates="true" issymmetrycomponent="false" isasymmetrycomponent="false">
            <data>
              <vector>-0.5412470220152847 0.19585347542057366 0.5307559826515901 0.14554919207065745 -0.1593455792551515 -0.3781055416741032 -0.046470586126991786 0.25238504372845116 0.15139006687437281 -0.14236283791637366 -0.1772883013541667 0.05705409682748311 0.19048187581760778 0.027826261274640003 -0.02627692551667041 -0.11692013436698898 0.013555348919357094 0.02945591979568097 0.047451578296563254 -0.05047161407897034 0.016993561708777236 -0.020263861081052444 </vector>
              <vector>-0.5639098840440966 0.16646068241132034 0.5478238515644797 0.14583284797588755 -0.17087770661108337 -0.34698921275337424 -0.004344769084990527 0.2324504329779127 0.14189416763621712 -0.14526902775212389 -0.1881919341325536 0.06179674294616571 0.17916291366838655 0.0330396044448473 -0.032035794252959264 -0.10879492536445343 0.0061982262687434436 0.01999119071299829 0.05191368923190065 -0.043193962534892646 0.03236723975595755 -0.015324373064288337 </vector>
              <vector>-0.47625545298630256 0.2506147146009784 0.4862598438712397 0.1925976996647602 -0.16058256808391574 -0.4521858259978544 -0.03058944418445196 0.2545027070248141 0.1751481893403991 -0.14309420979972862 -0.18657830021136582 0.07120491342782012 0.193619486823481 0.0558442031493419 -0.04665701083894858 -0.1684444432042644 -0.005555139532668984 0.03542109919120236 0.04397450015888399 -0.05970093811886702 0.007215895643648128 -0.03675991993820209 </vector>
              <vector>-0.598718936537127 0.1944698042973303 0.524776352399631 0.16938599774799737 -0.163414222794593 -0.33839472781755897 0.049313439220014105 0.195189644341491 0.13740933276609013 -0.14846272505991784 -0.18791509837149695 0.046301078687073824 0.17437534020158452 0.031122114236479495 -0.020027597290892842 -0.09640389848314919 0.009318091459004144 0.011530572856132949 0.04992821695855432 -0.04434882257812239 0.02495508198923272 -0.0203890382277571 </vector>
              <vector>-0.5378124387422271 0.26807474889656646 0.5003873347550621 0.19053719857450852 -0.13926042271888442 -0.3777578608824417 -0.05474445357191418 0.22465825342550516 0.16311930209182804 -0.15645075397068778 -0.19575261735201482 0.06080944765547898 0.16545228274884338 0.024136901981990554 -0.00564404406506179 -0.1267421620148666 0.009003150487446843 1.1743240209991434E-4 0.06825871199091402 -0.06367539931896493 0.026993194376005804 -0.043707806749190274 </vector>
              <vector>-0.5285362744313612 0.20644720239435338 0.5070304419772313 0.18118692806431272 -0.15492928418880186 -0.3695070763170215 0.019269796876889442 0.2591309081080072 0.1671794391302401 -0.17559729633576476 -0.19918682324819642 0.056336917099522515 0.19038406750500886 0.04666414911884575 -0.05317368068032087 -0.13920195871108368 -0.009713249235304366 0.018827142305597285 0.04234417798242071 -0.05773415390959881 0.019331388312196086 -0.02655276181716909 </vector>
              <vector>-0.4901897872992041 0.24872590093727573 0.4943025487690541 0.22674445347409988 -0.18453832729594605 -0.3965269262978388 -0.03738737969999892 0.2230969342455759 0.17927186942277093 -0.18431614161783114 -0.205905275513291 0.07085913231127222 0.18844037874634956 0.03462366061316654 -0.03277707504270412 -0.1415698184620247 0.002792325939351848 0.012443334125659128 0.06001777058910465 -0.05692735812976158 0.025972951384511316 -0.037153171199591634 </vector>
              <vector>-0.5561398541839971 0.17766906412927133 0.545593543453951 0.14462151999150036 -0.154020800201467 -0.36816519856044966 0.008021935555780915 0.24438224262055513 0.15377578656722574 -0.15617341084492262 -0.177559025206042 0.045325518492201185 0.17000884325802257 0.033097527149370566 -0.032172694763390935 -0.09160901577335863 -0.0034984623951732664 0.027672835108826718 0.03874491721418949 -0.046992946253661926 0.007245810700903726 -0.009828136059331017 </vector>
              <vector>-0.5938003963586718 0.20917486866105722 0.4966887989176449 0.15201411008902385 -0.1567753502537841 -0.34002080532347806 -0.009616642302694683 0.2663576386574723 0.13143394710156867 -0.15555580939298586 -0.17737636005550503 0.03327560546614573 0.18867261389742138 0.01884026530079124 0.002562932282323842 -0.10126318196268937 0.030600075569578084 0.01429702228899803 0.057495226653185204 -0.05912685077953134 0.030115154548931135 -0.03799286300480644 </vector>
              <vector>-0.5324402241230911 0.17403621030155542 0.5294461993828965 0.11899942804380864 -0.1460007401485749 -0.36733649526869966 -0.060176355824021005 0.2895136067349609 0.1550511582052038 -0.1780011613459619 -0.20273317907443478 0.04979716186964325 0.20646814252785145 0.024238454801396983 -0.027737649543773113 -0.1050600786567727 0.00337667521364967 0.05561985898432281 0.044596071934821804 -0.044023673702550184 0.030149901449470894 -0.017783311761700137 </vector>
              <vector>-0.6208377713369015 0.1543363751973595 0.5358770963852406 0.09538455048082703 -0.1779407694090326 -0.2992061720200488 -0.027004999224054915 0.2710113148423627 0.14529150711777514 -0.13783929808621787 -0.1892516347687156 0.01567477960916719 0.1733586708148852 0.007580997866373694 0.01940601930969502 -0.08390553701753517 0.028827885896961968 0.034864022816831194 0.06583375318514201 -0.04335786858094 0.04644024202900517 -0.014543165108177752 </vector>
              <vector>-0.5789480330473815 0.22787152595923804 0.4934902327784014 0.1708739623304635 -0.16421983444123078 -0.34897056890105177 -0.0140756914393496 0.2344574514837388 0.16802500717541277 -0.1585480138636846 -0.186947201519696 0.04827867440318018 0.17108857966863514 0.012594873006379473 -1.58599480649807E-4 -0.11024236424539707 0.015113952638807975 0.015511374294411526 0.06761904541606113 -0.054818469447160054 0.02901254225099155 -0.03700844502011388 </vector>
              <vector>-0.4709909340308523 0.21969878977231125 0.5874131289430589 0.20721086698818658 -0.12448104233600867 -0.4111945393345997 0.003930813143807513 0.22356423276964776 0.13041249138287603 -0.14959009692603265 -0.16464261854266476 0.04299674618866839 0.1895212493713705 0.0627191026430356 -0.05898649842441332 -0.12830854381666768 -0.033640771853965704 0.02250570394985884 -0.004682821976937722 -0.04847965171605229 -0.053852995676272344 -0.041122610518355085 </vector>
              <vector>-0.5805166605187531 0.1748950132669153 0.5585033707838654 0.09913150462823123 -0.13382691249358486 -0.35399234276288744 -0.046728622284276114 0.22543169038647062 0.137003717984647 -0.1319538465899288 -0.186835614686333 0.051734552944159545 0.17977192379763376 0.031456405701673844 -0.021519946076540224 -0.0953738785748415 0.012926894471043046 0.044333609407015265 0.05920413273147937 -0.03371258903812352 0.022017716290818203 -0.011950119368684163 </vector>
              <vector>-0.5415255643327098 0.17354315061833994 0.5628834072748021 0.17543642854919958 -0.22388465568275778 -0.35521156131200066 -0.011266253837314985 0.19883644433319717 0.15878183188549488 -0.10938925660452913 -0.18247092130930803 0.042918221114185945 0.1821579842701282 0.02850293834810854 -0.012723554380633117 -0.10249601599655113 -0.0038690256757488092 0.023336410795281117 0.05615872994403216 -0.04707294442950506 0.01575802184401775 -0.028403815415726088 </vector>
              <vector>-0.5371261165138087 0.19771489250634386 0.5187684506374148 0.13496233515969439 -0.14854441430584323 -0.39080842698172136 -0.01677130974547683 0.2558229994764907 0.15616271013377708 -0.13408789587611894 -0.2081612117066064 0.05841553945115091 0.19284449282863395 0.036958488322378476 -0.022444255054580434 -0.13033589379302554 0.002448164584032855 0.024699699256854033 0.050285406526700605 -0.03780725695537032 0.012538082615749287 -0.01553448056667854 </vector>
              <vector>-0.5728792066216454 0.1369974054524429 0.565574541568397 0.12116848776399783 -0.15890423838994047 -0.31385431382645274 -0.008131599074024082 0.2367877116801676 0.14357975400255102 -0.17760023234620065 -0.20077891116039068 0.0554903187998676 0.20079881564640353 0.03272469694510398 -0.027939060525772164 -0.10002488311582416 0.0011503756936813159 0.037090088908755856 0.042215590082760414 -0.025470266666111477 0.015313938777978542 -0.003309013595745762 </vector>
              <vector>-0.519451527904597 0.21477184406762184 0.5084772864163171 0.20864295086404686 -0.15791885526184496 -0.378619911693673 0.010897290206124358 0.24812815010716321 0.14871434622016116 -0.21214933547675752 -0.19394085259728144 0.06790774395241252 0.17208832680486555 0.03508407626071373 -0.03451739389388267 -0.12305266619167919 0.00464910253501425 0.021039654501994052 0.043961712778835225 -0.055932294575630884 0.017040564696286734 -0.025820211816212246 </vector>
              <vector>-0.5463692207588009 0.22689025309601704 0.5172522672095783 0.1946944913345228 -0.1410638257355737 -0.36592777678272526 0.018751286530013497 0.22088521168907985 0.1342768282290896 -0.1750763242913705 -0.20648429808938007 0.05443808200074708 0.1770316751809919 0.03382580588292217 -0.018339577466447488 -0.11473628019964768 0.005933586073797181 0.005951993264523369 0.043026240510278896 -0.04560514825798883 0.01598503831645416 -0.035340307736079615 </vector>
              <vector>-0.5162989219057605 0.20376167119696673 0.5572653640938413 0.196844286981614 -0.1931814748547162 -0.3743234477667974 -0.035580146839273026 0.19466653394642564 0.14851016404699377 -0.17288174309037874 -0.16629524782386904 0.04048324006583022 0.1832134561873849 0.046317277593095126 -0.039833903093121 -0.11118702675980091 -6.643114546122496E-4 0.022804360123460023 0.046057266674033204 -0.037071625447877364 0.016807754969097654 -0.009413526842538832 </vector>
              <vector>-0.6191053365505003 0.15087163621242278 0.5625606478918235 0.13108415715767202 -0.1560993226675085 -0.30816584813201076 0.005861476626330728 0.20266249019245416 0.09610993695522516 -0.14213718417084711 -0.18757217309111304 0.051237720264382745 0.18454637359160078 0.010747277681982338 -0.017410844575219395 -0.07478566829406925 0.028228745679426154 0.031079771133853656 0.06223122949090011 -0.04512563900985788 0.040649266649032074 -0.007468713035980974 </vector>
              <vector>-0.5174951749195197 0.2946130770140789 0.5075311394890901 0.21354678970262161 -0.09873610015469651 -0.4411641808640212 -0.012994411054063314 0.19613465417933768 0.13265895693467838 -0.14354157147558366 -0.18387561164150437 0.07158979918145114 0.15989972499540858 0.030544198937619907 -0.02256090325908587 -0.12227005541221588 -0.007836665782579666 -0.010671519148686723 0.02730530139920985 -0.05283230699749838 0.016103743993064603 -0.0359488851171022 </vector>
              <vector>-0.5718540764058379 0.31571355754311925 0.478459286001633 0.20024569721471372 -0.08210186674825702 -0.4353497514183736 -0.0025821288431927755 0.16574136548720617 0.11571477325421084 -0.13401865676844327 -0.17987977046298914 0.07551043278354047 0.15062382481022785 0.02221473877826128 -0.0015985728299289792 -0.11195729965864055 0.006476118850110687 -0.0035214835735645836 0.05570400497992928 -0.06353432864660608 0.031038407394093456 -0.031044271741214054 </vector>
              <vector>-0.5870997071830222 0.20710563150976566 0.6083568646207631 0.19807839088796553 -0.14110770592536717 -0.29176799407307435 -0.03047851822147677 0.13221126663881244 0.0790590726179405 -0.14465208901806237 -0.1628327444909937 0.0468403441158856 0.19057394191567417 0.030123516263884757 -0.010350014103892764 -0.08165649409351024 0.0045004499618417244 -2.1412155011808114E-4 0.03118578832676175 -0.05759014888507331 0.018192572481770003 -0.0384783017964741 </vector>
              <vector>-0.5467743466089445 0.23310096666675756 0.5745975438422343 0.23825796330239876 -0.10513409670465695 -0.34084092292445395 0.025327603216735647 0.1805732335303378 0.07271162259806728 -0.18732808948151364 -0.18010178758837284 0.04783539586890352 0.17591505884383887 0.017287739827325968 -0.03912433323886607 -0.0895021230958891 -2.422135271993571E-4 -0.004493434646167017 0.019567223347419324 -0.0577481412758303 0.0032577258197435763 -0.03714258777186524 </vector>
              <vector>-0.5612586721178848 0.17517694494529573 0.5807799435376245 0.15601155886759704 -0.14864945686089098 -0.3205467470648942 -0.013378775933715878 0.20669367952876108 0.11496682789998437 -0.14859078746932725 -0.21091324821677288 0.04379302470559266 0.19347156990666026 0.03148468693067553 -0.014549956807590405 -0.07942099908675718 0.004335707815022774 0.01624505405699255 0.035744977657619435 -0.048729308632048475 0.019451083119944236 -0.032117106781884563 </vector>
              <vector>-0.5835178602152133 0.19314876843889317 0.5269811184203308 0.16912747899485037 -0.14732342372559468 -0.3474883681056978 0.02918847643290788 0.20364390377631733 0.09077145109309417 -0.15078186152182874 -0.21512407987780735 0.06722088316906537 0.18889524130182742 0.03191551341075132 -0.005515109229627783 -0.10809410322027214 0.028063473451625263 0.015633232883661793 0.04652107035219293 -0.046614566265311005 0.04105964199626025 -0.027710881560427492 </vector>
              <vector>-0.5288406086870321 0.19093495241519978 0.5848721677418917 0.19379173937110875 -0.21981662851752137 -0.35161393844456124 -0.04601039353022801 0.17354823376264905 0.1152436647547916 -0.12581780750885085 -0.15423711701742587 0.01517331508955179 0.21017818658420154 0.06250117060303173 -0.038002972065493065 -0.10296628225402282 0.01006721063999336 0.012444385646834403 0.04487526962751806 -0.0461091336943548 0.021671220469303726 -0.021886634986587654 </vector>
              <vector>-0.5726248096726515 0.17737299263065684 0.5574592135491375 0.11464373411620915 -0.11044520135457184 -0.3160354199319046 -0.04464478941289732 0.2591161187925648 0.13665689113426552 -0.1757643649169699 -0.19982744994031357 0.04829378347741191 0.19720675500485846 0.02380838935072678 -0.021305209322193396 -0.10659681093412926 -2.571500791417533E-5 0.02439700380152891 0.04211628970068958 -0.03724678090107987 0.015434025321593495 -0.011988645485012734 </vector>
              <vector>-0.5537470068105729 0.22562451169543152 0.5712695393979071 0.1921250541314985 -0.1130235629930793 -0.3495043505724368 -0.004739385361858223 0.1886912893582825 0.09719750954289763 -0.1452701803967939 -0.2019134186015055 0.05372105550589242 0.16631373432703359 0.01353413942438611 -0.010989920803245574 -0.08854382875275597 -0.0059626438763523675 0.007866259410720496 0.0453721744123579 -0.05824260434867258 0.01022298076642131 -0.04000134545554941 </vector>
              <vector>-0.6071151076141763 0.21222934791705034 0.5418340820272712 0.14488343712175267 -0.09404004249233483 -0.33399339171352915 0.023291849989878294 0.1937604519443724 0.10877608488940263 -0.1493750702113879 -0.19728393317470186 0.0472103780295589 0.18941055079149943 0.03723284391243506 -0.02143017926555841 -0.07565414259135356 0.01366485653023828 0.009857867086709906 0.031359885028709955 -0.058169861729718 0.01153195328976999 -0.027981859765887764 </vector>
              <vector>-0.562891968622185 0.24970933885556734 0.502054383839073 0.19529503640566614 -0.18507095480135885 -0.35368016299441846 -0.01506952254957919 0.18654958254731094 0.16553317525139616 -0.10891830558478127 -0.20337065086656833 0.04288827015105855 0.19226718324272138 0.03399149837507056 -0.011717584491973132 -0.1306319971359791 0.02173235441609001 -0.01738348395689407 0.05918232246542614 -0.05597295622094382 0.037351262116959404 -0.04184682044165469 </vector>
              <vector>-0.5701345649192416 0.2374004446351387 0.5098087938732342 0.22968795899362598 -0.20230831382258305 -0.3431084192511475 0.00788150377014981 0.16803277573644645 0.1274420864948887 -0.1675141785025846 -0.15496020224645754 0.033836868761471156 0.2010325765741952 0.05255704288735326 -0.019133182749480126 -0.1124094062569526 0.020398219052671897 -5.378548494235462E-4 0.05849436657779937 -0.060854623986192014 0.021478717394822565 -0.03709060816773857 </vector>
              <vector>-0.5309693107507095 0.17061762318534585 0.59043807164457 0.16327619351381398 -0.1431748887680809 -0.3529624319277122 0.012597018475572486 0.21755094198935446 0.11152921462012726 -0.12675913812761752 -0.19322905170923343 0.043566926650766155 0.21153507240386188 0.045236756095303726 -0.0385884511654336 -0.10935446087936436 -0.020187770027192586 0.022391891746589974 0.013835196562419699 -0.046078474403761865 -0.013785101285902018 -0.02748582784271353 </vector>
              <vector>-0.5488383450735175 0.1950902708260694 0.555310594745392 0.14189945866598302 -0.14463070326462465 -0.3434691069143207 -0.026227941160809953 0.21926731935087668 0.13891417142228205 -0.12432237909956238 -0.22470002323802693 0.03896669948060806 0.2108434736803373 0.037233501404411895 -0.017200977866020553 -0.10939073829176267 0.004850420367278751 0.012440960954322728 0.03315741353269986 -0.046650774964815594 0.018521916855005892 -0.021065211411810336 </vector>
              <vector>-0.598820149041092 0.20535377690150652 0.5052272494655481 0.14873208087869594 -0.13882132827373014 -0.35488400108827717 0.011708258449390996 0.22688538925931356 0.11854700099552754 -0.13497392524129861 -0.19078141886493907 0.060440721444034784 0.19236105906806078 0.01591265881156246 -0.006562286614531343 -0.11323905281843431 0.02396400135857879 0.017356038355541416 0.05062201027498045 -0.05189293679153545 0.03255560318220561 -0.01969074971111265 </vector>
              <vector>-0.5220014042204789 0.1986165021047669 0.5208978908044773 0.14157156394026998 -0.16012783936030253 -0.3971747552625929 -0.027826356221875112 0.2539548868914639 0.16766222592184551 -0.12594546296530731 -0.21381700025236347 0.06116959666534422 0.19768759735876873 0.041321288993433555 -0.029583178064893897 -0.12492512328477282 0.011825524261686576 0.019821390061913035 0.0406938333572073 -0.0453694698536488 0.014588706415929017 -0.023040417290871446 </vector>
              <vector>-0.5325248785191878 0.16172734281364554 0.5351153765979749 0.10714979513589523 -0.1588373313346817 -0.38311411000919127 -0.055748215612811514 0.2804402264318703 0.15587004259783172 -0.15274342773843702 -0.18656763114279862 0.05456144944011348 0.21081445765347642 0.033132670672454484 -0.03664525915005441 -0.12349371955471648 -4.386796773398066E-4 0.058059419191551595 0.04594010965883565 -0.031951677357600225 0.023022008928756138 -0.0037679690255849243 </vector>
              <vector>-0.6728826673145848 0.20443569360038782 0.4524294322748888 0.08155546493242616 -0.12606133881185605 -0.4102716270089942 0.05831611929179401 0.2055223946801213 0.11083232106126101 -0.10998455429796535 -0.19548693124284888 0.08055354466155672 0.13600864217858416 0.025643190430792127 0.020439753425373974 -0.08942539241414434 0.05801108669409622 0.032503759887230255 0.09097048788530043 -0.026447195350682674 0.06742309455798566 0.005914720879271675 </vector>
              <vector>-0.6120039339539797 0.2130131899678524 0.5407120505646567 0.10470589678842154 -0.09373856221430332 -0.3544469926141958 -0.009486732965862471 0.1996785105310656 0.12949656100470092 -0.08773508312939762 -0.20475771273440135 0.05496598873894466 0.17764764656593285 0.013932580153785172 -0.006548955361605047 -0.1054808898511902 0.015651415143410126 0.022036864547568532 0.039649905174617084 -0.03903178222564031 0.023378318776834828 -0.021638282907213882 </vector>
            </data>
          </datamatrix>
        </datavector>
        <classifiernames>ID	Treatment	DPI	Digitization</classifiernames>
        <classifiermat>
          <vector>M1	Mock	4 DPI	1st</vector>
          <vector>OR1	ORMV	4 DPI	1st</vector>
          <vector>M2	Mock	4 DPI	1st</vector>
          <vector>M3	Mock	4 DPI	1st</vector>
          <vector>OR3	ORMV	4 DPI	1st</vector>
          <vector>M4	Mock	4 DPI	1st</vector>
          <vector>OR4	ORMV	4 DPI	1st</vector>
          <vector>M5	Mock	4 DPI	1st</vector>
          <vector>M6	Mock	4 DPI	1st</vector>
          <vector>OR6	ORMV	4 DPI	1st</vector>
          <vector>M7	Mock	4 DPI	1st</vector>
          <vector>OR7	ORMV	4 DPI	1st</vector>
          <vector>M8	Mock	4 DPI	1st</vector>
          <vector>OR8	ORMV	4 DPI	1st</vector>
          <vector>M9	Mock	4 DPI	1st</vector>
          <vector>OR9	ORMV	4 DPI	1st</vector>
          <vector>M10	Mock	4 DPI	1st</vector>
          <vector>M11	Mock	4 DPI	1st</vector>
          <vector>OR11	ORMV	4 DPI	1st</vector>
          <vector>M12	Mock	4 DPI	1st</vector>
          <vector>OR12	ORMV	4 DPI	1st</vector>
          <vector>M13	Mock	4 DPI	1st</vector>
          <vector>OR13	ORMV	4 DPI	1st</vector>
          <vector>M14	Mock	4 DPI	1st</vector>
          <vector>OR14	ORMV	4 DPI	1st</vector>
          <vector>M15	Mock	4 DPI	1st</vector>
          <vector>OR15	ORMV	4 DPI	1st</vector>
          <vector>M16	Mock	4 DPI	1st</vector>
          <vector>OR16	ORMV	4 DPI	1st</vector>
          <vector>M17	Mock	4 DPI	1st</vector>
          <vector>OR17	ORMV	4 DPI	1st</vector>
          <vector>M18	Mock	4 DPI	1st</vector>
          <vector>M19	Mock	4 DPI	1st</vector>
          <vector>OR19	ORMV	4 DPI	1st</vector>
          <vector>M20	Mock	4 DPI	1st</vector>
          <vector>OR20	ORMV	4 DPI	1st</vector>
          <vector>M21	Mock	4 DPI	1st</vector>
          <vector>M22	Mock	4 DPI	1st</vector>
          <vector>OR22	ORMV	4 DPI	1st</vector>
          <vector>M23	Mock	4 DPI	1st</vector>
          <vector>M24	Mock	4 DPI	1st</vector>
        </classifiermat>
        <idvec>M1	OR1	M2	M3	OR3	M4	OR4	M5	M6	OR6	M7	OR7	M8	OR8	M9	OR9	M10	M11	OR11	M12	OR12	M13	OR13	M14	OR14	M15	OR15	M16	OR16	M17	OR17	M18	M19	OR19	M20	OR20	M21	M22	OR22	M23	M24</idvec>
        <meanconfig>-0.5576123539223228 0.20584660407656982 0.5343816358540804 0.16343721727251312 -0.14957399233146837 -0.36141703131476466 -0.010192963908045333 0.22029794667971017 0.13530313020897783 -0.14826433837035194 -0.19063818457811119 0.051761867787432754 0.18515434476410644 0.0316888301896476 -0.020984361158451564 -0.10888678236478883 0.007650719798162224 0.01857063315326672 0.046223319417387936 -0.0482929136515138 0.020288705855683875 -0.024742033457720372 </meanconfig>
        <omitflag>false	false	true	false	false	false	false	false	false	false	false	false	false	false	false	false	false	false	false	false	false	false	false	false	false	false	false	false	false	false	false	false	false	false	false	false	false	false	false	false	false</omitflag>
        <uniquenumvec>86 87 88 89 90 91 92 93 94 95 96 97 98 99 100 101 102 103 104 105 106 107 108 109 110 111 112 113 114 115 116 117 118 119 120 121 122 123 124 125 126 </uniquenumvec>
      </morphojset_contents>
      <morphojset>
        <morphojset_contents visiblename="Mock" uniqueid="6381" alignmentmethod="1" dimension="2" hasprocrustesfit="true" hasrawdata="true" linkedoutlinenumber="0" linkedwireframenumber="0" nincl="23" nlmk="11" nobs="24" objsymmetry="false" procsumsquare="0.3256841268378993" procrustesfitfromparentset="false">
          <alignmentvectors>
            <vector>0.0 </vector>
            <vector>0.0 </vector>
            <vector>0.0 </vector>
            <vector>0.0 </vector>
            <vector>0.0 </vector>
            <vector>0.0 </vector>
            <vector>0.0 </vector>
            <vector>0.0 </vector>
            <vector>0.0 </vector>
            <vector>0.0 </vector>
            <vector>0.0 </vector>
          </alignmentvectors>
          <datavector>
            <datamatrix visiblename="Mock, Raw coordinates" covarfromorigin="false" matrixtype="0" iscoordinates="true" issymmetrycomponent="false" isasymmetrycomponent="false">
              <data>
                <vector>47.09905199999999 44.354352 93.17341599999999 58.84636799999999 72.13071599999999 26.019755999999997 67.117064 54.418251999999995 81.60907999999999 40.804539999999996 64.628536 44.134775999999995 80.620988 48.599487999999994 73.70434399999999 39.121123999999995 73.11880799999999 45.92798 75.79031599999999 43.073491999999995 74.03370799999999 43.878603999999996 </vector>
                <vector>93.17341599999999 25.287836 67.73919599999999 51.636956 92.22192 50.648863999999996 68.654096 31.728731999999997 79.48651199999999 50.392692 85.23208399999999 37.291323999999996 76.26606399999999 47.35522399999999 82.81674799999999 47.35522399999999 75.534144 41.792632 79.04736 47.062456 78.60820799999999 45.56202 </vector>
                <vector>88.01338 27.886152 49.514388 50.209711999999996 89.733392 63.67703999999999 69.60559199999999 36.925363999999995 69.27622799999999 57.748487999999995 79.85247199999999 41.316883999999995 64.40896 49.843751999999995 79.12055199999999 54.235271999999995 73.11880799999999 46.550112 73.045616 51.56376399999999 74.1069 49.843751999999995 </vector>
                <vector>70.37410799999999 28.727859999999996 95.11300399999999 51.05141999999999 67.775792 52.917815999999995 81.71886799999999 39.304103999999995 79.77927999999999 53.24717999999999 74.948608 40.694751999999994 83.36568799999999 48.709275999999996 76.083084 49.185024 78.93757199999999 46.257343999999996 79.193744 49.038639999999994 78.535016 47.721183999999994 </vector>
                <vector>60.01743999999999 29.130415999999997 92.80745599999999 45.452231999999995 59.980844 55.772304 74.802224 37.181535999999994 75.680528 54.418251999999995 66.714508 39.63346799999999 79.44991599999999 47.135647999999996 69.16644 49.587579999999996 72.82603999999999 44.939887999999996 73.66774799999999 48.196932 72.82603999999999 46.989264 </vector>
                <vector>87.75720799999999 28.325303999999996 53.75952399999999 51.12461199999999 85.890812 53.430159999999994 68.690692 37.364515999999995 72.020928 52.844623999999996 78.461824 39.962832 67.775792 47.208839999999995 76.595428 47.135647999999996 73.33838399999999 43.951795999999995 73.48476799999999 47.135647999999996 73.74094 45.34244399999999 </vector>
                <vector>93.53937599999999 30.118508 45.59861599999999 56.431031999999995 87.75720799999999 63.823423999999996 69.09324799999999 35.241947999999994 69.568996 61.810643999999996 81.06013999999999 43.219876 62.65235199999999 53.576544 76.412448 54.308463999999994 71.36219999999999 47.53820399999999 71.691564 53.100795999999995 71.76475599999999 51.56376399999999 </vector>
                <vector>72.82603999999999 40.219004 94.52746799999998 62.396179999999994 70.37410799999999 60.60297599999999 84.975912 51.12461199999999 81.169928 63.054908 77.656712 51.710148 84.57335599999999 59.46849999999999 78.535016 58.73658 81.316312 56.357839999999996 81.06013999999999 58.882963999999994 80.584392 57.748487999999995 </vector>
                <vector>88.08657199999999 34.034279999999995 56.101668 54.894 83.69505199999999 56.76039599999999 71.691564 41.280288 72.167312 54.71102 78.60820799999999 44.061583999999996 68.25153999999999 50.648863999999996 76.192872 51.05141999999999 72.899232 47.53820399999999 72.82603999999999 50.575672 73.55796 49.331407999999996 </vector>
                <vector>61.92043199999999 29.057223999999998 94.454276 50.063328 63.713635999999994 54.82080799999999 79.559704 36.559403999999994 78.05926799999999 52.112703999999994 69.89836 39.413892 82.30440399999999 47.318628 72.42348399999999 48.782467999999994 76.009892 44.28115999999999 76.412448 47.135647999999996 75.60733599999999 45.745 </vector>
                <vector>52.734835999999994 38.242819999999995 97.19897599999999 67.00727599999999 57.931467999999995 66.165568 77.473732 48.23352799999999 73.192 68.324732 65.39705199999999 50.61226799999999 80.65758399999999 61.444683999999995 68.361328 61.005531999999995 72.899232 56.32124399999999 72.97242399999999 59.797864 72.46007999999999 58.26083199999999 </vector>
                <vector>63.933212 34.034279999999995 93.063628 52.51526 65.43364799999999 57.27273999999999 79.5963 43.54924 76.26606399999999 56.504223999999994 70.557088 44.46413999999999 80.91375599999999 51.380784 73.00901999999999 52.295683999999994 75.680528 49.331407999999996 75.863508 51.380784 75.27797199999999 50.648863999999996 </vector>
                <vector>89.184452 40.548367999999996 61.48127999999999 52.259088 82.59717199999999 55.735707999999995 73.92392 45.269251999999994 75.09499199999999 54.235271999999995 79.925664 46.989264 71.54517999999999 51.49057199999999 77.107772 51.56376399999999 75.0218 49.514388 74.948608 51.636956 75.09499199999999 50.539075999999994 </vector>
                <vector>80.108644 41.024116 61.04212799999999 55.113575999999995 79.04736 61.2983 70.776664 50.465883999999996 71.837948 57.565507999999994 75.20478 50.17311599999999 69.42261199999999 54.930595999999994 73.85072799999999 55.845496 72.496676 53.832716 72.203908 55.552727999999995 72.313696 54.63782799999999 </vector>
                <vector>81.499292 41.133903999999994 59.10254 58.480408 81.645676 59.431903999999996 70.959644 51.12461199999999 75.79031599999999 59.13913599999999 77.107772 50.539075999999994 70.52049199999999 56.687203999999994 76.44904399999999 55.44293999999999 74.36307199999999 54.38165599999999 74.802224 55.735707999999995 74.802224 55.07697999999999 </vector>
                <vector>92.14872799999999 35.937272 61.627663999999996 49.587579999999996 86.36655999999999 56.028476 75.0218 42.817319999999995 77.473732 53.356967999999995 83.402284 43.73222 72.60646399999999 49.441196 79.63289599999999 51.05141999999999 77.254156 48.013951999999996 77.473732 49.95354 77.40053999999999 49.36800399999999 </vector>
                <vector>53.869311999999994 43.183279999999996 92.002344 65.543436 61.15191599999999 68.54430799999999 73.66774799999999 49.73396399999999 72.203908 68.105156 64.51874799999999 54.308463999999994 77.87628799999999 62.249795999999996 67.958772 62.871928 71.03283599999999 58.69998399999999 71.39879599999999 61.59106799999999 70.923048 60.237016 </vector>
                <vector>81.09673599999999 40.036024 58.77317599999999 66.714508 82.45078799999999 62.65235199999999 68.43451999999999 54.308463999999994 74.21668799999999 63.274483999999994 76.229468 52.478663999999995 68.43451999999999 61.188511999999996 75.27797199999999 58.882963999999994 72.679656 57.89487199999999 73.81413199999999 59.688075999999995 73.55796 58.626791999999995 </vector>
                <vector>64.51874799999999 39.560275999999995 91.45340399999999 62.322987999999995 62.35958399999999 63.018311999999995 77.656712 52.222491999999995 76.52223599999999 63.60384799999999 69.82516799999999 52.222491999999995 80.072048 60.383399999999995 71.39879599999999 60.639571999999994 74.54605199999999 58.33402399999999 74.76562799999999 60.09063199999999 74.47286 59.28551999999999 </vector>
                <vector>76.30265999999999 32.460651999999996 82.67036399999999 71.142624 60.566379999999995 48.892255999999996 81.133332 50.905035999999996 69.861764 56.32124399999999 73.92392 44.830099999999995 76.375852 58.77317599999999 69.568996 51.05141999999999 74.21668799999999 50.905035999999996 72.05752399999999 52.478663999999995 72.533272 51.417379999999994 </vector>
                <vector>88.159764 35.937272 56.870183999999995 58.187639999999995 85.12229599999999 60.932339999999996 69.861764 46.696495999999996 73.48476799999999 59.28551999999999 78.90097599999999 47.79437599999999 68.507712 56.248051999999994 76.741812 56.32124399999999 73.411576 53.06419999999999 73.92392 55.589324 73.85072799999999 54.308463999999994 </vector>
                <vector>68.873672 29.349991999999997 88.306148 62.10341199999999 58.15104399999999 52.405471999999996 80.584392 43.183279999999996 73.045616 56.83358799999999 70.959644 41.463268 78.717996 54.34506 69.056652 50.831844 74.28988 49.148427999999996 72.899232 51.344187999999995 73.045616 50.099923999999994 </vector>
                <vector>84.86612399999999 37.657284 68.39792399999999 59.358712 86.403156 57.52891199999999 72.569868 50.539075999999994 77.21755999999999 56.54082 78.97416799999999 48.087143999999995 74.509456 54.747615999999994 78.31544 54.71102 75.57073999999999 53.356967999999995 76.046488 54.894 75.863508 53.94250399999999 </vector>
                <vector>91.49 30.887023999999997 60.822551999999995 49.221619999999994 84.53675999999999 53.576544 74.87541599999999 39.267508 74.802224 49.075236 82.231212 40.694751999999994 72.13071599999999 46.91607199999999 78.827784 47.79437599999999 76.52223599999999 44.537332 76.66861999999999 46.550112 76.888196 45.854788 </vector>
              </data>
            </datamatrix>
            <datamatrix visiblename="Mock, centroid size" covarfromorigin="false" matrixtype="1" iscoordinates="false" issymmetrycomponent="false" isasymmetrycomponent="false">
              <data>
                <vector>45.10589163407607 3.8090128728785455 </vector>
                <vector>47.06788325726002 3.8515908842990405 </vector>
                <vector>32.22145410480487 3.4726325072334223 </vector>
                <vector>37.68597857025839 3.629288104060812 </vector>
                <vector>37.215002872838866 3.616711983007595 </vector>
                <vector>51.83584915141206 3.9480819784565035 </vector>
                <vector>28.986476671006248 3.366829399535262 </vector>
                <vector>33.60043686356027 3.514539068776309 </vector>
                <vector>36.721505358392385 3.6033625605109143 </vector>
                <vector>46.800421874004414 3.845892217284775 </vector>
                <vector>32.49162773512941 3.4809824479991485 </vector>
                <vector>25.63640332597759 3.2440133463149756 </vector>
                <vector>22.865182290932324 3.129615329565985 </vector>
                <vector>25.53229440362161 3.2399440980974092 </vector>
                <vector>30.20223740587326 3.4079160079237645 </vector>
                <vector>39.27403570261989 3.670563631392653 </vector>
                <vector>30.37681235363014 3.413679565843902 </vector>
                <vector>33.28606146900501 3.5051387348552834 </vector>
                <vector>35.144023972552475 3.559454588796865 </vector>
                <vector>34.815501354109514 3.5500627288109876 </vector>
                <vector>36.61783464446858 3.6005354070903537 </vector>
                <vector>24.68155848752039 3.2060563448360098 </vector>
                <vector>31.068062262700114 3.4361803546335477 </vector>
              </data>
              <namesvector>Centroid Size	Log Centroid Size</namesvector>
            </datamatrix>
            <datamatrix visiblename="Mock, Procrustes coordinates" covarfromorigin="false" matrixtype="2" iscoordinates="true" issymmetrycomponent="false" isasymmetrycomponent="false">
              <data>
                <vector>-0.5472217224749338 0.17859748451658847 0.5258422983186319 0.16228221814098043 -0.14723048369333572 -0.3829950850058691 -0.05445264173120257 0.2508035884041007 0.15583789108584292 -0.13748246895187066 -0.17903419464733691 0.05142183483856298 0.18950068783847684 0.03384450602596103 -0.02254591573422153 -0.11770310314032474 0.012626821422036312 0.029877552590688722 0.04904008326850505 -0.04893748270376965 0.017637176347540674 -0.019709044715049997 </vector>
                <vector>-0.48456820629885955 0.23435696549481505 0.47908480508156304 0.20872515325810823 -0.14481534896574694 -0.45747080054835426 -0.03920934205290677 0.25340585585784453 0.17992998691500103 -0.13697973403977137 -0.18901344050802202 0.06496646666167175 0.19154453399870178 0.06230539413568026 -0.04084477772940158 -0.16997267247791784 -0.006669809780587102 0.03525448872160575 0.046043085393382824 -0.058139770067624025 0.008518513946873621 -0.036451346996057614 </vector>
                <vector>-0.5462111992755361 0.2502395062120889 0.49357010337917673 0.2067380097102011 -0.12660875966953544 -0.38206816985664016 -0.06210538597231023 0.22271112398613488 0.16815267742190526 -0.1509375585737976 -0.19764331566215865 0.054383979336326035 0.16448915997059144 0.029516528861031503 -0.0014405054221691346 -0.12684644959744598 0.009027268477567069 4.17903924899946E-4 0.07033489847324609 -0.06137566400669313 0.02843505827922062 -0.04277920999610709 </vector>
                <vector>-0.49880182495388137 0.23219641670666985 0.48651351508906965 0.2431682231130558 -0.17090410922774213 -0.40282011594480593 -0.04487680959760487 0.22192478292104 0.1854722951824827 -0.17818442952909908 -0.20839645505385276 0.06399557646683865 0.18724417542621613 0.040919437108229734 -0.027941040889945985 -0.1426741966557453 0.002445188559184878 0.012577750608539818 0.06197796213522222 -0.05487186279496895 0.027267103330850005 -0.03623158199975322 </vector>
                <vector>-0.5616571386922008 0.16015618278149238 0.5408884393351123 0.16174267644104828 -0.1423520858027096 -0.372961742085668 3.173955599069245E-4 0.24459258805075917 0.15865822370691718 -0.15128905174163523 -0.17898504928279843 0.039753477464763196 0.1689381158347929 0.03843005477937595 -0.029265712851401567 -0.09262237390006553 -0.004347654833169323 0.02755910017283712 0.04023334655060844 -0.04576047093022273 0.007572120474944928 -0.009600441032683128 </vector>
                <vector>-0.5374365883004241 0.15746718985619604 0.5252109542705565 0.135101174500156 -0.13440126279663756 -0.3716078097039658 -0.06909724986281185 0.28752020355212027 0.16045167475541056 -0.17306116717009412 -0.20418334726270704 0.043561749216272524 0.20554722125528924 0.030550559460083997 -0.02444770347379751 -0.10584880745286186 0.001694862505773942 0.05572463340132083 0.04595140116945771 -0.04259444446655644 0.030710037739889364 -0.016813281192667895 </vector>
                <vector>-0.5858630285430235 0.20903175881497926 0.4874914397004091 0.18660893332673123 -0.15278007192301302 -0.35399523841717007 -0.021628752886678843 0.23383914185610255 0.17302795555384917 -0.15299015802007715 -0.18837522556636901 0.042232112703855865 0.1705243526767851 0.018076262445156643 0.0034224572571538575 -0.1101645418410799 0.01462257585095185 0.015992580758451665 0.06935847945268139 -0.05258959105310501 0.03019981842725603 -0.03604126057384083 </vector>
                <vector>-0.5853985893427802 0.15716011229969076 0.5549753971127372 0.11584784066801257 -0.12289279617806674 -0.357785145721273 -0.053544234930077546 0.22386653810348814 0.14089971832540937 -0.12766377129021675 -0.18828958462181297 0.046073300285669326 0.17865371970949767 0.03685232973338868 -0.01859518688710753 -0.09594973857289275 0.011603179961921332 0.044720818562172755 0.06020733570021936 -0.03187124637977111 0.02238104115005949 -0.011251037688268312 </vector>
                <vector>-0.5428675743660499 0.1804659595120246 0.5139058198984282 0.1512300655034851 -0.1359402029636662 -0.3951808938932682 -0.024883216336468977 0.2550865547550709 0.16028913439808123 -0.12897087341770327 -0.20984743351144727 0.051775479009254 0.1914785794452643 0.04303725739174932 -0.018274959852629974 -0.13094588020405779 0.0016697544660146104 0.02476526637885917 0.051450013012908476 -0.03615758505329915 0.013020085809558355 -0.015105349982117197 </vector>
                <vector>-0.5770865213034884 0.11986680320544922 0.561787499715156 0.13811084047009256 -0.149316294058782 -0.31875285123390723 -0.01525321887926856 0.23659009883901136 0.14893663658822975 -0.17322988416023521 -0.20251668482529178 0.04951529827929338 0.1997867460486219 0.038727196965468245 -0.024894389810685702 -0.10089833908550579 8.418057519892115E-5 0.037129032709248125 0.04302268156396277 -0.024209233708656613 0.015449364386346056 -0.0028489622802570615 </vector>
                <vector>-0.5535732243157003 0.209075648423101 0.5107161197278849 0.21137124867068055 -0.129093198575996 -0.3703975752716335 0.01156454777829672 0.22143397492111555 0.13991985911808086 -0.1706372560724979 -0.208196591673646 0.04773574554710053 0.1758684759941422 0.039548626994578936 -0.01459989786107566 -0.11529626436593275 0.005752327887375306 0.006153623893333007 0.044503906221337194 -0.044188902148825565 0.017137675699301837 -0.03479887059101943 </vector>
                <vector>-0.6235924765276962 0.13223350966738626 0.5583141986647007 0.14789537995221597 -0.14659433023916746 -0.3129093429730765 -2.5608071966909396E-4 0.20287187383378213 0.10041786561812144 -0.1391747223050043 -0.18916710756007668 0.04565143168149828 0.184159020784783 0.01627464161630715 -0.015116257814402076 -0.07533735241641208 0.02732810794196902 0.031943648124504356 0.06361399881006567 -0.0432238908882884 0.04089306104136923 -0.006225176292911616 </vector>
                <vector>-0.5816662134921532 0.296177367484785 0.4703454060526716 0.21584473742384885 -0.06673757909187793 -0.437622740562124 -0.008133163266920776 0.16531879742641706 0.12000542911665601 -0.12975942099622056 -0.1822251908821025 0.0695114210002253 0.14945415564194153 0.027139899668641256 0.00230289927480809 -0.1118517166039819 0.006679653556070006 -0.0033091967172640888 0.057849861619852484 -0.0615417011736982 0.03212474147105363 -0.029907446950629912 </vector>
                <vector>-0.5548960984125435 0.2157473831230568 0.5671267382685488 0.2564809040517658 -0.09417324374295166 -0.34467950079682524 0.0194626880436526 0.18174937698948251 0.07898860520352047 -0.18499719524592817 -0.18194862431193795 0.0422275018799466 0.17550648708113942 0.022919903340632868 -0.03618493082506174 -0.09092575005025046 -3.3266495948985984E-6 -0.004403738573841913 0.02157107469297585 -0.05711896211445497 0.004550630652251775 -0.03699992260357957 </vector>
                <vector>-0.5893230972241447 0.17459189119472607 0.5212580318145423 0.18564032556498145 -0.13617975699330837 -0.35196860448526357 0.02273976480229549 0.2044699184192295 0.09548688230842889 -0.14780926341027223 -0.21716132052653142 0.060411376682918586 0.18776571561864208 0.03785306221313204 -0.0020764295556824977 -0.10821425240281948 0.02757634551897817 0.016521061963590905 0.047984194568243446 -0.04510879158640339 0.04192966966853188 -0.026386724153818 </vector>
                <vector>-0.5776099532433693 0.16009641752055756 0.5535426328329515 0.131154932466965 -0.10076461653340416 -0.3191498655559431 -0.05239488072526981 0.25765983225240796 0.14184464740609692 -0.1715366219113092 -0.20119642430235615 0.042321574600451224 0.19634605531309232 0.02966856978205406 -0.018072242486741746 -0.10717638888323541 -7.271776311582791E-4 0.024398570826570494 0.04322844813173528 -0.035941755407381384 0.015803511238425938 -0.011495265691135128 </vector>
                <vector>-0.6132787741735458 0.19333397504955144 0.5368400185174508 0.16140870885211558 -0.08351104521511823 -0.3366598449549561 0.017312785092751144 0.19435040413072516 0.11330042265034337 -0.1458768938709135 -0.1986423845736016 0.04112461997096307 0.18809885363131423 0.043030070814381205 -0.019055791520520997 -0.07625043711545743 0.013384669586488016 0.01028194355802171 0.03314790180771854 -0.057151522092696 0.012403344196718794 -0.02759102434173252 </vector>
                <vector>-0.5710135038486284 0.23123620091726632 0.4954627581886678 0.21155841143020485 -0.1733082840592679 -0.3597232883261944 -0.021164790508626685 0.186088925687832 0.1690595564564676 -0.10347791129575547 -0.20478778959117236 0.036289574137524 0.19109256869401597 0.04024086856990501 -0.007419613502899124 -0.13099303025913317 0.022326011427073626 -0.016626441092198015 0.0610244694303534 -0.05400688906044539 0.03872861731401776 -0.04058642070900372 </vector>
                <vector>-0.5368175112076856 0.1544653416229514 0.5856008219024387 0.18153960784558568 -0.1322638196229868 -0.35775338542921975 0.00582839526666868 0.2181739662206128 0.11561711276494648 -0.12344080436133541 -0.19479400951332732 0.03771559481473814 0.21022251753815513 0.05173739158308689 -0.0351666408738885 -0.11065303258525654 -0.020783281389227252 0.02179835357340059 0.015387189464226616 -0.04567797333944241 -0.01283077432932096 -0.027905059945116693 </vector>
                <vector>-0.6046713057659806 0.1861550472193146 0.49983241466934 0.16449184413531742 -0.12736937988278882 -0.3588524932099349 0.004544322305154863 0.22700461047794432 0.12265526298161204 -0.13103219720317222 -0.19248129069393616 0.05435752086936513 0.1916299581721663 0.02195046787055302 -0.002941771527732784 -0.11332002331276965 0.02341954520801128 0.018097742697247714 0.05221819851727439 -0.050229017961384556 0.03316404601687944 -0.01862350158248448 </vector>
                <vector>-0.5279600153158835 0.18179091575357695 0.515894089364289 0.15803780592120129 -0.1472435042838091 -0.40203213828466516 -0.03592965655424195 0.2529123270203989 0.17158244890875818 -0.12046095631914105 -0.2156533585174644 0.054326073339535916 0.19620921209821718 0.04759363497911699 -0.02555706205070913 -0.12579242678214822 0.011206335102485716 0.020195026814779807 0.04212618043014697 -0.04402497318918652 0.015325330818211942 -0.0225452892534705 </vector>
                <vector>-0.6779978312250785 0.18233243016371775 0.44731841776742415 0.09477397206930482 -0.11191807723744995 -0.4133411937436442 0.05200127782187863 0.20676240598206036 0.11384441006606429 -0.10573697946304952 -0.19763733296019548 0.07443524384319841 0.13434332116661005 0.02971278781289683 0.023567281174075628 -0.08839601652578079 0.057220045690444275 0.034406276315467374 0.09187894264891626 -0.023260915516500506 0.06737954508730545 0.008311989062328756 </vector>
                <vector>-0.6176544233915117 0.19403738876017584 0.5365021869817356 0.12075738244776305 -0.0825121643127571 -0.35672924980259846 -0.015549962857568503 0.1990438067420162 0.13194574891894983 -0.08346091938186198 -0.20618079211620188 0.048696472473875624 0.176884376867412 0.01924477079652103 -0.003261073783857593 -0.10550878745952524 0.015010085485594016 0.02250369303773491 0.04078470593405657 -0.03772148545701767 0.024031312274149126 -0.020863072157083273 </vector>
              </data>
            </datamatrix>
          </datavector>
          <classifiernames>ID	Treatment	DPI	Digitization</classifiernames>
          <classifiermat>
            <vector>M1	Mock	4 DPI	1st</vector>
            <vector>M2	Mock	4 DPI	1st</vector>
            <vector>M3	Mock	4 DPI	1st</vector>
            <vector>M4	Mock	4 DPI	1st</vector>
            <vector>M5	Mock	4 DPI	1st</vector>
            <vector>M6	Mock	4 DPI	1st</vector>
            <vector>M7	Mock	4 DPI	1st</vector>
            <vector>M8	Mock	4 DPI	1st</vector>
            <vector>M9	Mock	4 DPI	1st</vector>
            <vector>M10	Mock	4 DPI	1st</vector>
            <vector>M11	Mock	4 DPI	1st</vector>
            <vector>M12	Mock	4 DPI	1st</vector>
            <vector>M13	Mock	4 DPI	1st</vector>
            <vector>M14	Mock	4 DPI	1st</vector>
            <vector>M15	Mock	4 DPI	1st</vector>
            <vector>M16	Mock	4 DPI	1st</vector>
            <vector>M17	Mock	4 DPI	1st</vector>
            <vector>M18	Mock	4 DPI	1st</vector>
            <vector>M19	Mock	4 DPI	1st</vector>
            <vector>M20	Mock	4 DPI	1st</vector>
            <vector>M21	Mock	4 DPI	1st</vector>
            <vector>M22	Mock	4 DPI	1st</vector>
            <vector>M23	Mock	4 DPI	1st</vector>
            <vector>M24	Mock	4 DPI	1st</vector>
          </classifiermat>
          <idvec>M1	M2	M3	M4	M5	M6	M7	M8	M9	M10	M11	M12	M13	M14	M15	M16	M17	M18	M19	M20	M21	M22	M23	M24</idvec>
          <meanconfig>-0.569442035725874 0.19090486505652884 0.5203488742023257 0.1717613215636445 -0.12864827891609215 -0.37032422068726095 -0.016726443922218337 0.22383394332303033 0.14114454110657287 -0.1420952277709114 -0.19723291078975427 0.05054275761321082 0.18283860916547257 0.03474670534556229 -0.015583011597734547 -0.11101485137785218 0.010049813432147888 0.020259986619563942 0.050127754739004216 -0.04590017961306052 0.023123088306149342 -0.02271510007245471 </meanconfig>
          <omitflag>false	true	false	false	false	false	false	false	false	false	false	false	false	false	false	false	false	false	false	false	false	false	false	false</omitflag>
          <uniquenumvec>86 88 89 91 93 94 96 98 100 102 103 105 107 109 111 113 115 117 118 120 122 123 125 126 </uniquenumvec>
          <linkedsets>6384 </linkedsets>
          <linksetmatrix>
            <vector>0 </vector>
            <vector>-1 </vector>
            <vector>1 </vector>
            <vector>2 </vector>
            <vector>3 </vector>
            <vector>4 </vector>
            <vector>5 </vector>
            <vector>6 </vector>
            <vector>7 </vector>
            <vector>8 </vector>
            <vector>9 </vector>
            <vector>10 </vector>
            <vector>11 </vector>
            <vector>12 </vector>
            <vector>13 </vector>
            <vector>14 </vector>
            <vector>15 </vector>
            <vector>16 </vector>
            <vector>17 </vector>
            <vector>18 </vector>
            <vector>19 </vector>
            <vector>20 </vector>
            <vector>21 </vector>
            <vector>22 </vector>
          </linksetmatrix>
        </morphojset_contents>
        <regression_analysis>
          <regression_contents visiblename="Regression Mock 4 DPI" covarfromorigin="false" dependenttype="2" dependentisshape="true" dependentdim="2" groupanalysis="false" linkedoutlinenumber="0" linkedwireframenumber="0" nobs="23" totalss="0.3184878460740246" predictedss="0.06643828967844825" residualss="0.25204955639557636" haspermtest="true" uniqueid="6383" permiterations="10000" permutationpval="0.0">
            <dependentvars>
              <variable_indicator datasetid="6381" matrixtype="2" variableindex="0" variablename="ProcCoord1"/>
              <variable_indicator datasetid="6381" matrixtype="2" variableindex="1" variablename="ProcCoord2"/>
              <variable_indicator datasetid="6381" matrixtype="2" variableindex="2" variablename="ProcCoord3"/>
              <variable_indicator datasetid="6381" matrixtype="2" variableindex="3" variablename="ProcCoord4"/>
              <variable_indicator datasetid="6381" matrixtype="2" variableindex="4" variablename="ProcCoord5"/>
              <variable_indicator datasetid="6381" matrixtype="2" variableindex="5" variablename="ProcCoord6"/>
              <variable_indicator datasetid="6381" matrixtype="2" variableindex="6" variablename="ProcCoord7"/>
              <variable_indicator datasetid="6381" matrixtype="2" variableindex="7" variablename="ProcCoord8"/>
              <variable_indicator datasetid="6381" matrixtype="2" variableindex="8" variablename="ProcCoord9"/>
              <variable_indicator datasetid="6381" matrixtype="2" variableindex="9" variablename="ProcCoord10"/>
              <variable_indicator datasetid="6381" matrixtype="2" variableindex="10" variablename="ProcCoord11"/>
              <variable_indicator datasetid="6381" matrixtype="2" variableindex="11" variablename="ProcCoord12"/>
              <variable_indicator datasetid="6381" matrixtype="2" variableindex="12" variablename="ProcCoord13"/>
              <variable_indicator datasetid="6381" matrixtype="2" variableindex="13" variablename="ProcCoord14"/>
              <variable_indicator datasetid="6381" matrixtype="2" variableindex="14" variablename="ProcCoord15"/>
              <variable_indicator datasetid="6381" matrixtype="2" variableindex="15" variablename="ProcCoord16"/>
              <variable_indicator datasetid="6381" matrixtype="2" variableindex="16" variablename="ProcCoord17"/>
              <variable_indicator datasetid="6381" matrixtype="2" variableindex="17" variablename="ProcCoord18"/>
              <variable_indicator datasetid="6381" matrixtype="2" variableindex="18" variablename="ProcCoord19"/>
              <variable_indicator datasetid="6381" matrixtype="2" variableindex="19" variablename="ProcCoord20"/>
              <variable_indicator datasetid="6381" matrixtype="2" variableindex="20" variablename="ProcCoord21"/>
              <variable_indicator datasetid="6381" matrixtype="2" variableindex="21" variablename="ProcCoord22"/>
            </dependentvars>
            <independentvars>
              <variable_indicator datasetid="6381" matrixtype="1" variableindex="1" variablename="Log Centroid Size"/>
            </independentvars>
            <dependentmean>-0.5694420357258739 0.19090486505652876 0.5203488742023255 0.17176132156364438 -0.12864827891609212 -0.3703242206872609 -0.016726443922218344 0.22383394332303033 0.14114454110657285 -0.1420952277709114 -0.1972329107897542 0.0505427576132108 0.18283860916547254 0.03474670534556229 -0.015583011597734552 -0.1110148513778522 0.010049813432147892 0.020259986619563942 0.05012775473900421 -0.04590017961306052 0.02312308830614935 -0.022715100072454718 </dependentmean>
            <independentmean>3.5261775722697424 </independentmean>
            <displaymeanconfig>-0.569442035725874 0.19090486505652884 0.5203488742023257 0.1717613215636445 -0.12864827891609215 -0.37032422068726095 -0.016726443922218337 0.22383394332303033 0.14114454110657287 -0.1420952277709114 -0.19723291078975427 0.05054275761321082 0.18283860916547257 0.03474670534556229 -0.015583011597734547 -0.11101485137785218 0.010049813432147888 0.020259986619563942 0.050127754739004216 -0.04590017961306052 0.023123088306149342 -0.02271510007245471 </displaymeanconfig>
            <dependents>
              <vector>-0.5472217224749338 0.17859748451658847 0.5258422983186319 0.16228221814098043 -0.14723048369333572 -0.3829950850058691 -0.05445264173120257 0.2508035884041007 0.15583789108584292 -0.13748246895187066 -0.17903419464733691 0.05142183483856298 0.18950068783847684 0.03384450602596103 -0.02254591573422153 -0.11770310314032474 0.012626821422036312 0.029877552590688722 0.04904008326850505 -0.04893748270376965 0.017637176347540674 -0.019709044715049997 </vector>
              <vector>-0.48456820629885955 0.23435696549481505 0.47908480508156304 0.20872515325810823 -0.14481534896574694 -0.45747080054835426 -0.03920934205290677 0.25340585585784453 0.17992998691500103 -0.13697973403977137 -0.18901344050802202 0.06496646666167175 0.19154453399870178 0.06230539413568026 -0.04084477772940158 -0.16997267247791784 -0.006669809780587102 0.03525448872160575 0.046043085393382824 -0.058139770067624025 0.008518513946873621 -0.036451346996057614 </vector>
              <vector>-0.5462111992755361 0.2502395062120889 0.49357010337917673 0.2067380097102011 -0.12660875966953544 -0.38206816985664016 -0.06210538597231023 0.22271112398613488 0.16815267742190526 -0.1509375585737976 -0.19764331566215865 0.054383979336326035 0.16448915997059144 0.029516528861031503 -0.0014405054221691346 -0.12684644959744598 0.009027268477567069 4.17903924899946E-4 0.07033489847324609 -0.06137566400669313 0.02843505827922062 -0.04277920999610709 </vector>
              <vector>-0.49880182495388137 0.23219641670666985 0.48651351508906965 0.2431682231130558 -0.17090410922774213 -0.40282011594480593 -0.04487680959760487 0.22192478292104 0.1854722951824827 -0.17818442952909908 -0.20839645505385276 0.06399557646683865 0.18724417542621613 0.040919437108229734 -0.027941040889945985 -0.1426741966557453 0.002445188559184878 0.012577750608539818 0.06197796213522222 -0.05487186279496895 0.027267103330850005 -0.03623158199975322 </vector>
              <vector>-0.5616571386922008 0.16015618278149238 0.5408884393351123 0.16174267644104828 -0.1423520858027096 -0.372961742085668 3.173955599069245E-4 0.24459258805075917 0.15865822370691718 -0.15128905174163523 -0.17898504928279843 0.039753477464763196 0.1689381158347929 0.03843005477937595 -0.029265712851401567 -0.09262237390006553 -0.004347654833169323 0.02755910017283712 0.04023334655060844 -0.04576047093022273 0.007572120474944928 -0.009600441032683128 </vector>
              <vector>-0.5374365883004241 0.15746718985619604 0.5252109542705565 0.135101174500156 -0.13440126279663756 -0.3716078097039658 -0.06909724986281185 0.28752020355212027 0.16045167475541056 -0.17306116717009412 -0.20418334726270704 0.043561749216272524 0.20554722125528924 0.030550559460083997 -0.02444770347379751 -0.10584880745286186 0.001694862505773942 0.05572463340132083 0.04595140116945771 -0.04259444446655644 0.030710037739889364 -0.016813281192667895 </vector>
              <vector>-0.5858630285430235 0.20903175881497926 0.4874914397004091 0.18660893332673123 -0.15278007192301302 -0.35399523841717007 -0.021628752886678843 0.23383914185610255 0.17302795555384917 -0.15299015802007715 -0.18837522556636901 0.042232112703855865 0.1705243526767851 0.018076262445156643 0.0034224572571538575 -0.1101645418410799 0.01462257585095185 0.015992580758451665 0.06935847945268139 -0.05258959105310501 0.03019981842725603 -0.03604126057384083 </vector>
              <vector>-0.5853985893427802 0.15716011229969076 0.5549753971127372 0.11584784066801257 -0.12289279617806674 -0.357785145721273 -0.053544234930077546 0.22386653810348814 0.14089971832540937 -0.12766377129021675 -0.18828958462181297 0.046073300285669326 0.17865371970949767 0.03685232973338868 -0.01859518688710753 -0.09594973857289275 0.011603179961921332 0.044720818562172755 0.06020733570021936 -0.03187124637977111 0.02238104115005949 -0.011251037688268312 </vector>
              <vector>-0.5428675743660499 0.1804659595120246 0.5139058198984282 0.1512300655034851 -0.1359402029636662 -0.3951808938932682 -0.024883216336468977 0.2550865547550709 0.16028913439808123 -0.12897087341770327 -0.20984743351144727 0.051775479009254 0.1914785794452643 0.04303725739174932 -0.018274959852629974 -0.13094588020405779 0.0016697544660146104 0.02476526637885917 0.051450013012908476 -0.03615758505329915 0.013020085809558355 -0.015105349982117197 </vector>
              <vector>-0.5770865213034884 0.11986680320544922 0.561787499715156 0.13811084047009256 -0.149316294058782 -0.31875285123390723 -0.01525321887926856 0.23659009883901136 0.14893663658822975 -0.17322988416023521 -0.20251668482529178 0.04951529827929338 0.1997867460486219 0.038727196965468245 -0.024894389810685702 -0.10089833908550579 8.418057519892115E-5 0.037129032709248125 0.04302268156396277 -0.024209233708656613 0.015449364386346056 -0.0028489622802570615 </vector>
              <vector>-0.5535732243157003 0.209075648423101 0.5107161197278849 0.21137124867068055 -0.129093198575996 -0.3703975752716335 0.01156454777829672 0.22143397492111555 0.13991985911808086 -0.1706372560724979 -0.208196591673646 0.04773574554710053 0.1758684759941422 0.039548626994578936 -0.01459989786107566 -0.11529626436593275 0.005752327887375306 0.006153623893333007 0.044503906221337194 -0.044188902148825565 0.017137675699301837 -0.03479887059101943 </vector>
              <vector>-0.6235924765276962 0.13223350966738626 0.5583141986647007 0.14789537995221597 -0.14659433023916746 -0.3129093429730765 -2.5608071966909396E-4 0.20287187383378213 0.10041786561812144 -0.1391747223050043 -0.18916710756007668 0.04565143168149828 0.184159020784783 0.01627464161630715 -0.015116257814402076 -0.07533735241641208 0.02732810794196902 0.031943648124504356 0.06361399881006567 -0.0432238908882884 0.04089306104136923 -0.006225176292911616 </vector>
              <vector>-0.5816662134921532 0.296177367484785 0.4703454060526716 0.21584473742384885 -0.06673757909187793 -0.437622740562124 -0.008133163266920776 0.16531879742641706 0.12000542911665601 -0.12975942099622056 -0.1822251908821025 0.0695114210002253 0.14945415564194153 0.027139899668641256 0.00230289927480809 -0.1118517166039819 0.006679653556070006 -0.0033091967172640888 0.057849861619852484 -0.0615417011736982 0.03212474147105363 -0.029907446950629912 </vector>
              <vector>-0.5548960984125435 0.2157473831230568 0.5671267382685488 0.2564809040517658 -0.09417324374295166 -0.34467950079682524 0.0194626880436526 0.18174937698948251 0.07898860520352047 -0.18499719524592817 -0.18194862431193795 0.0422275018799466 0.17550648708113942 0.022919903340632868 -0.03618493082506174 -0.09092575005025046 -3.3266495948985984E-6 -0.004403738573841913 0.02157107469297585 -0.05711896211445497 0.004550630652251775 -0.03699992260357957 </vector>
              <vector>-0.5893230972241447 0.17459189119472607 0.5212580318145423 0.18564032556498145 -0.13617975699330837 -0.35196860448526357 0.02273976480229549 0.2044699184192295 0.09548688230842889 -0.14780926341027223 -0.21716132052653142 0.060411376682918586 0.18776571561864208 0.03785306221313204 -0.0020764295556824977 -0.10821425240281948 0.02757634551897817 0.016521061963590905 0.047984194568243446 -0.04510879158640339 0.04192966966853188 -0.026386724153818 </vector>
              <vector>-0.5776099532433693 0.16009641752055756 0.5535426328329515 0.131154932466965 -0.10076461653340416 -0.3191498655559431 -0.05239488072526981 0.25765983225240796 0.14184464740609692 -0.1715366219113092 -0.20119642430235615 0.042321574600451224 0.19634605531309232 0.02966856978205406 -0.018072242486741746 -0.10717638888323541 -7.271776311582791E-4 0.024398570826570494 0.04322844813173528 -0.035941755407381384 0.015803511238425938 -0.011495265691135128 </vector>
              <vector>-0.6132787741735458 0.19333397504955144 0.5368400185174508 0.16140870885211558 -0.08351104521511823 -0.3366598449549561 0.017312785092751144 0.19435040413072516 0.11330042265034337 -0.1458768938709135 -0.1986423845736016 0.04112461997096307 0.18809885363131423 0.043030070814381205 -0.019055791520520997 -0.07625043711545743 0.013384669586488016 0.01028194355802171 0.03314790180771854 -0.057151522092696 0.012403344196718794 -0.02759102434173252 </vector>
              <vector>-0.5710135038486284 0.23123620091726632 0.4954627581886678 0.21155841143020485 -0.1733082840592679 -0.3597232883261944 -0.021164790508626685 0.186088925687832 0.1690595564564676 -0.10347791129575547 -0.20478778959117236 0.036289574137524 0.19109256869401597 0.04024086856990501 -0.007419613502899124 -0.13099303025913317 0.022326011427073626 -0.016626441092198015 0.0610244694303534 -0.05400688906044539 0.03872861731401776 -0.04058642070900372 </vector>
              <vector>-0.5368175112076856 0.1544653416229514 0.5856008219024387 0.18153960784558568 -0.1322638196229868 -0.35775338542921975 0.00582839526666868 0.2181739662206128 0.11561711276494648 -0.12344080436133541 -0.19479400951332732 0.03771559481473814 0.21022251753815513 0.05173739158308689 -0.0351666408738885 -0.11065303258525654 -0.020783281389227252 0.02179835357340059 0.015387189464226616 -0.04567797333944241 -0.01283077432932096 -0.027905059945116693 </vector>
              <vector>-0.6046713057659806 0.1861550472193146 0.49983241466934 0.16449184413531742 -0.12736937988278882 -0.3588524932099349 0.004544322305154863 0.22700461047794432 0.12265526298161204 -0.13103219720317222 -0.19248129069393616 0.05435752086936513 0.1916299581721663 0.02195046787055302 -0.002941771527732784 -0.11332002331276965 0.02341954520801128 0.018097742697247714 0.05221819851727439 -0.050229017961384556 0.03316404601687944 -0.01862350158248448 </vector>
              <vector>-0.5279600153158835 0.18179091575357695 0.515894089364289 0.15803780592120129 -0.1472435042838091 -0.40203213828466516 -0.03592965655424195 0.2529123270203989 0.17158244890875818 -0.12046095631914105 -0.2156533585174644 0.054326073339535916 0.19620921209821718 0.04759363497911699 -0.02555706205070913 -0.12579242678214822 0.011206335102485716 0.020195026814779807 0.04212618043014697 -0.04402497318918652 0.015325330818211942 -0.0225452892534705 </vector>
              <vector>-0.6779978312250785 0.18233243016371775 0.44731841776742415 0.09477397206930482 -0.11191807723744995 -0.4133411937436442 0.05200127782187863 0.20676240598206036 0.11384441006606429 -0.10573697946304952 -0.19763733296019548 0.07443524384319841 0.13434332116661005 0.02971278781289683 0.023567281174075628 -0.08839601652578079 0.057220045690444275 0.034406276315467374 0.09187894264891626 -0.023260915516500506 0.06737954508730545 0.008311989062328756 </vector>
              <vector>-0.6176544233915117 0.19403738876017584 0.5365021869817356 0.12075738244776305 -0.0825121643127571 -0.35672924980259846 -0.015549962857568503 0.1990438067420162 0.13194574891894983 -0.08346091938186198 -0.20618079211620188 0.048696472473875624 0.176884376867412 0.01924477079652103 -0.003261073783857593 -0.10550878745952524 0.015010085485594016 0.02250369303773491 0.04078470593405657 -0.03772148545701767 0.024031312274149126 -0.020863072157083273 </vector>
            </dependents>
            <independents>
              <vector>3.8090128728785455 </vector>
              <vector>3.8515908842990405 </vector>
              <vector>3.4726325072334223 </vector>
              <vector>3.629288104060812 </vector>
              <vector>3.616711983007595 </vector>
              <vector>3.9480819784565035 </vector>
              <vector>3.366829399535262 </vector>
              <vector>3.514539068776309 </vector>
              <vector>3.6033625605109143 </vector>
              <vector>3.845892217284775 </vector>
              <vector>3.4809824479991485 </vector>
              <vector>3.2440133463149756 </vector>
              <vector>3.129615329565985 </vector>
              <vector>3.2399440980974092 </vector>
              <vector>3.4079160079237645 </vector>
              <vector>3.670563631392653 </vector>
              <vector>3.413679565843902 </vector>
              <vector>3.5051387348552834 </vector>
              <vector>3.559454588796865 </vector>
              <vector>3.5500627288109876 </vector>
              <vector>3.6005354070903537 </vector>
              <vector>3.2060563448360098 </vector>
              <vector>3.4361803546335477 </vector>
            </independents>
            <regcoefs>
              <vector>0.1196616774422923 -0.06707887937704121 0.03018055437680893 -0.03101110196766138 -0.061221907315523155 -0.008333975084876983 -0.0929383005860737 0.11240544286064713 0.08433644124975052 -0.031892266336015274 -0.00895857876914583 -0.008770632299825554 0.05630115265079891 0.026054771113352276 -0.04098137451050016 -0.04543548168724812 -0.035537895649838995 0.041337278243477237 -0.021109360787262065 0.008431293751093446 -0.02973240810130361 0.004293550784098171 </vector>
            </regcoefs>
          </regression_contents>
          <morphojset>
            <morphojset_contents visiblename="Regression Mock 4 DPI, results" uniqueid="6384" alignmentmethod="-1" dimension="2" hasprocrustesfit="false" hasrawdata="false" linkedoutlinenumber="0" linkedwireframenumber="0" nincl="23" nlmk="11" nobs="23" objsymmetry="false" procsumsquare="0.0" procrustesfitfromparentset="false">
              <alignmentvectors>
                <vector>0.0 </vector>
                <vector>0.0 </vector>
                <vector>0.0 </vector>
                <vector>0.0 </vector>
                <vector>0.0 </vector>
                <vector>0.0 </vector>
                <vector>0.0 </vector>
                <vector>0.0 </vector>
                <vector>0.0 </vector>
                <vector>0.0 </vector>
                <vector>0.0 </vector>
              </alignmentvectors>
              <datavector>
                <datamatrix visiblename="Residuals, Regression Mock 4 DPI" covarfromorigin="false" matrixtype="12" iscoordinates="true" issymmetrycomponent="false" isasymmetrycomponent="false">
                  <data>
                    <vector>-0.5810662689856783 0.19756975952969558 0.5173061721489268 0.17105325248821418 -0.12991476713390543 -0.38063794265747164 -0.028166409546869105 0.21901136118254394 0.13198456837269307 -0.12846221021562776 -0.1765003923281379 0.05390247926161342 0.17357673440386603 0.026475297005822476 -0.010954936355182276 -0.10485234501900614 0.0226781928211628 0.0181859110723451 0.055010555672429996 -0.05132215020638129 0.026046550930696494 -0.020923412441749566 </vector>
                    <vector>-0.5235077090783374 0.25618532580011183 0.4692636509229253 0.2188165786590832 -0.12489292533745183 -0.4547588141136148 -0.008965981844818068 0.21682762840644132 0.1524857862431554 -0.12660156602324815 -0.18609819971967892 0.06782054716694912 0.1732233894435382 0.05382682477351901 -0.027508892918426668 -0.15518736189842391 0.004894694545378591 0.021802788098119173 0.05291235240198716 -0.06088342529185927 0.018193835341725563 -0.03784852557707699 </vector>
                    <vector>-0.5398039069745334 0.24664776325328175 0.49518612312611515 0.2050775182384947 -0.12988689067839268 -0.38251441309457096 -0.06708177332155661 0.2287298807345446 0.17266847765355495 -0.15264523204891517 -0.19812300334498556 0.053914355259422224 0.16750380885089824 0.030911633274802383 -0.003634855785611655 -0.1292792954193462 0.007124389543742484 0.002631311176871393 0.069204596377017 -0.06092420983445051 0.02684303455374991 -0.04254931154013581 </vector>
                    <vector>-0.5111402041499675 0.23911295563118556 0.4834015820775276 0.24636579432836844 -0.16459148580717498 -0.40196079534187074 -0.03529389200041655 0.21033459793146803 0.17677631987585465 -0.17489600098717012 -0.20747273123287396 0.0648999210274176 0.18143893363594207 0.038232915803037386 -0.023715429570639338 -0.13798931997678973 0.006109519878375311 0.008315441866059476 0.06415455955176635 -0.05574121797733092 0.03033282774160452 -0.03667429230437355 </vector>
                    <vector>-0.5724906381473417 0.16622912959884828 0.5381560606288662 0.16455024828402195 -0.1368093964996513 -0.37220723056225474 0.00873150983844452 0.23441602751764312 0.1510228736946435 -0.14840170420180945 -0.17817398963288517 0.04054752149182628 0.16384092415569093 0.03607120142971898 -0.025555488258866187 -0.08850889933892003 -0.0011302523916478574 0.023816654045557255 0.042144470090535936 -0.046523793141735714 0.010263926522213803 -0.009989155122894501 </vector>
                    <vector>-0.5879223772650262 0.18576806462744 0.5124776453978217 0.14818489506101926 -0.10857147034506083 -0.3680916688946055 -0.029886171342037707 0.240095851929839 0.12486975859002988 -0.15960567947964757 -0.20040368340683323 0.04726211762861285 0.18179351687852374 0.019557936725173128 -0.007157480996227671 -0.08667937753179399 0.016688457267046347 0.038284253570629645 0.05485753349738961 -0.04615164444999767 0.04325427172437231 -0.018624749186665537 </vector>
                    <vector>-0.5667951588962514 0.1983428619571711 0.49230065589246724 0.18166737089370175 -0.16253567098506136 -0.3553232421185599 -0.03643830126211759 0.25175074378135676 0.18646681336192578 -0.15807213238508258 -0.1898027587235303 0.04083452847315265 0.17949583847453496 0.022228042613084455 -0.0031078498872417594 -0.11740460282525385 0.008959677116321361 0.02257960051236656 0.06599474138363828 -0.05124607980008063 0.025462013525317434 -0.03535709110185209 </vector>
                    <vector>-0.584005906491838 0.1563794145277255 0.5553266536002854 0.11548691784942673 -0.1236053275602331 -0.35788214071941254 -0.05462589766612231 0.2251747692429027 0.14188126829151831 -0.12803494954338196 -0.18839384907211387 0.045971223251008185 0.1793089808713083 0.03715556827801203 -0.01907214875751368 -0.09647853958523561 0.011189572039251416 0.04520192261941849 0.05996165433095267 -0.03177311873799485 0.022035000414504288 -0.011201067182468353 </vector>
                    <vector>-0.5521036595323522 0.1856434420279725 0.5115763341637422 0.15362365704420483 -0.13121479076741543 -0.3945376361243398 -0.017709774698578377 0.24641054196962814 0.15377962717191695 -0.12650926921557362 -0.20915596571449313 0.052452440160183675 0.18713297563994796 0.0410262201897388 -0.015111812942929957 -0.12743894308429557 0.004412746523863429 0.02157464904371433 0.053079338777051954 -0.03680835436233516 0.0153149813792392 -0.015436747648900689 </vector>
                    <vector>-0.6153441120288542 0.14131290331348614 0.5521383344862176 0.1480255439272084 -0.12974275369425628 -0.31608835734808166 0.014460516900908407 0.200652432577062 0.1219730412122346 -0.1630334595498912 -0.19965249599427512 0.052319397871589485 0.18178644301493455 0.030397105068014893 -0.011792044206833031 -0.08637195018678023 0.011446166267468473 0.023912899469747163 0.049771653354556515 -0.02690484179730492 0.024955250687896426 -0.004221673345049024 </vector>
                    <vector>-0.5481650999332682 0.20604401013372345 0.5120801336335001 0.20996969806348403 -0.13186013028520385 -0.3707742303112625 0.007364189733811308 0.22651415287989363 0.14373145506090299 -0.172078631012825 -0.20860147575440544 0.04733935573037823 0.17841301358477274 0.04072617561288877 -0.016452056174857465 -0.11734972660708222 0.004146188277165433 0.00802186732055508 0.043549866037284085 -0.04380784877998301 0.015793915820299407 -0.034604823029770006 </vector>
                    <vector>-0.5898282319357429 0.11330624959005026 0.5668300714293187 0.13914515636950645 -0.1638689623283265 -0.3152608926020271 -0.026479944366090028 0.2345886686116594 0.12421459228313696 -0.1481735789496493 -0.19169489800412753 0.04317667300748413 0.20004519194285683 0.023626365939934814 -0.026679735631719763 -0.08815761993757643 0.017300585123870928 0.04360754924315193 0.05765769236312797 -0.04084488141321386 0.03250363912369366 -0.005013689859319073 </vector>
                    <vector>-0.5342129103199441 0.2695764166409707 0.48231387438238166 0.20354690527883815 -0.09101587595952336 -0.4409276804124201 -0.04498898418041009 0.20989455193934434 0.15345007740031075 -0.14240668965933634 -0.18577782497023324 0.06603331938547646 0.17178106700394893 0.03747223813448531 -0.013948766510158452 -0.1298697131202025 -0.00741333404380225 0.01308360705023848 0.04947868616401309 -0.05819816841487041 0.020333991033417306 -0.028204786822525467 </vector>
                    <vector>-0.5206449207529471 0.19654716243537942 0.5757654232002698 0.24760448859764964 -0.11169700296933044 -0.34706496343903526 -0.0071393646167718615 0.21392357741536522 0.10312851778176743 -0.19412582943851517 -0.18451286943667708 0.03971705332607946 0.19162176160428446 0.030377650995172638 -0.047915172027559697 -0.10393090582428491 -0.010175461986222158 0.007428374190616978 0.015528869017280612 -0.05470564361231201 -0.00395977981409398 -0.035770964646111805 </vector>
                    <vector>-0.5751717200575553 0.16665903798502202 0.5248272313879726 0.18197290413419318 -0.14341995552468662 -0.3529541934160215 0.011748735987329699 0.21776316193293208 0.10546064178199704 -0.15158089271770797 -0.21822077606608728 0.05937414798683786 0.19442397800560726 0.040934340203673474 -0.0069229510143426305 -0.11358752354396648 0.02337357838586409 0.02140967315446948 0.04548776853919819 -0.044111693597938616 0.038413468574698684 -0.025878962121491652 </vector>
                    <vector>-0.5948874312772987 0.1697816725641896 0.5491849815243394 0.13563250326913437 -0.09192502660412769 -0.3179465557366092 -0.03897588576206615 0.24143005333379364 0.12966764101359457 -0.16693182325855369 -0.19990293041853702 0.043587931634239144 0.18821695375776606 0.02590662405964768 -0.012155103323730534 -0.1006161387380625 0.004403999071243197 0.018430044126127587 0.046276345546411746 -0.03715911668540939 0.020096456472407265 -0.012115194568495144 </vector>
                    <vector>-0.5998170740157159 0.18578773484635488 0.5402352707176684 0.15792002170368521 -0.09039838773770216 -0.3375974005376074 0.006857411556212348 0.20699579236396165 0.12278810415999031 -0.14946471025411714 -0.19965020682553936 0.04013794132213861 0.19443262106400602 0.045961180622514905 -0.02366611445354301 -0.08136183822627062 0.009386727173311588 0.01493230495148316 0.03077314080222775 -0.05620301835410734 0.009058507559082635 -0.027108008438033373 </vector>
                    <vector>-0.5684959612721785 0.22982493928010864 0.49609772196527974 0.210905973897864 -0.17459632181348228 -0.35989862547302126 -0.02312010430423321 0.18845380552467741 0.1708338971320352 -0.10414888750197751 -0.20497626767336105 0.036105050230545964 0.19227707949088277 0.040789030663229774 -0.00828181397824659 -0.1319489399711988 0.021578335418444654 -0.015756752816077243 0.06058035302082703 -0.053829504442022585 0.03810308201403409 -0.04049608939212636 </vector>
                    <vector>-0.540799494825596 0.15669752660060207 0.5845965030956439 0.18257156479828784 -0.13022653720142616 -0.35747605560258366 0.00892110463127416 0.2144334484408005 0.1128106476156398 -0.12237952488738442 -0.1944958947395669 0.03800745529073275 0.20834898315089842 0.050870366534137464 -0.03380290299699838 -0.10914107531023219 -0.019600686248348397 0.020422772282106125 0.016089646012021334 -0.045958541640942575 -0.011841368493542722 -0.028047936505519167 </vector>
                    <vector>-0.6075294436636778 0.18775723675384653 0.49911154740354835 0.16523254916033153 -0.12590708504280393 -0.3586534349104218 0.0067641681633305376 0.22431978887912976 0.12064087388023022 -0.1302704454292814 -0.19226731363764804 0.05456700879481216 0.19028519632764943 0.021328145583864287 -0.0019629249822740906 -0.11223478972014285 0.02426837340875412 0.01711039533541325 0.05272239890416377 -0.050430400732474644 0.03387420923872726 -0.018726053715080453 </vector>
                    <vector>-0.5368577985614947 0.1867787559862467 0.5136499286871438 0.16034372431891777 -0.14269117581223867 -0.4014124419419048 -0.029018965750754355 0.24455410166722924 0.16531137374095103 -0.11808951644687268 -0.2149872179971208 0.054978238567358666 0.19202278028919906 0.045656258612381505 -0.022509775774135748 -0.12241394273985291 0.013848856077088564 0.017121276307217676 0.04369582679273489 -0.044651905937254384 0.017536168308627684 -0.022864548393468378 </vector>
                    <vector>-0.6396915881654726 0.16085905696266004 0.45697985387915874 0.08484666004334443 -0.13151650935312945 -0.41600907607721715 0.02224975496265953 0.24274577432084302 0.1408422951563273 -0.11594637090817825 -0.20050516419183623 0.07162757826600831 0.15236651525911774 0.03805347312220812 0.010448273263852835 -0.10294087869254553 0.04584361091460591 0.04763921656553904 0.08512138816335642 -0.02056187941204611 0.05786157011135549 0.009686445809383328 </vector>
                    <vector>-0.6068852053640256 0.18800047625408822 0.5392183529023663 0.11796646955484119 -0.08802196562953518 -0.35747928437208676 -0.02391415132215146 0.2091599838466387 0.13953579397676577 -0.08633113461621583 -0.20698703927939968 0.04790713996998119 0.18195132395569458 0.021589627702870637 -0.006949283464709479 -0.10959785439333786 0.011811773756463077 0.02622393306430107 0.038884922197124396 -0.03696269247834583 0.021355478271407945 -0.020476664532734737 </vector>
                  </data>
                </datamatrix>
                <datamatrix visiblename="Predicted values, Regression Mock 4 DPI" covarfromorigin="false" matrixtype="13" iscoordinates="true" issymmetrycomponent="false" isasymmetrycomponent="false">
                  <data>
                    <vector>-0.5355974892151295 0.17193259004342165 0.5288850003720306 0.16299028721641062 -0.1459639954755224 -0.37268136303565835 -0.04301267610655181 0.2556261705445871 0.1649978638197227 -0.1511154865071543 -0.1997667131089532 0.04806211319016036 0.19876256260008335 0.04211591436570084 -0.027173990976773806 -0.1238656094991708 -1.5579669785971417E-6 0.03195162813790756 0.04415728233507926 -0.04351551211044888 0.01471371372299353 -0.02150073234575515 </vector>
                    <vector>-0.530502532946396 0.169076504751232 0.5301700283609632 0.1616698961626694 -0.14857070254438723 -0.37303620712200036 -0.04696980413030705 0.2604121707744335 0.16858874177841848 -0.15247339578743463 -0.2001481515780973 0.04768867710793343 0.2011597537206361 0.04322527470772354 -0.028918896408709465 -0.12580016195734614 -0.0015146908938178019 0.033711687243050514 0.04325848773039987 -0.04315652438882527 0.013447766911297405 -0.02131792149143534 </vector>
                    <vector>-0.5758493280268766 0.19449660801533591 0.518732854455387 0.17342181303535076 -0.12537014790723489 -0.3698779774493301 -0.011750056572971963 0.21781518657462062 0.13662874087492316 -0.14038755429579383 -0.19675322310692728 0.051012381690114614 0.17982396028516573 0.03335160093179141 -0.013388661234292032 -0.10858200555595197 0.011952692365972475 0.018046579367592495 0.0512580568352333 -0.04635163378530314 0.02471511203162006 -0.022944998528426 </vector>
                    <vector>-0.5571036565297878 0.18398832613201305 0.5234608072138676 0.16856375034833174 -0.13496090233665928 -0.3711835412901961 -0.026309361519406663 0.23542412831260232 0.1498405164132009 -0.14538365631284036 -0.198156634610733 0.049638413052631856 0.1886438509557466 0.03743322665075464 -0.0198086229170412 -0.11569972805680775 0.006385482112957459 0.024522295362044283 0.04795115732246007 -0.04503082443069855 0.020057363895394833 -0.022272389767834393 </vector>
                    <vector>-0.558608536270733 0.18483191823917286 0.5230812529085715 0.1689537497206707 -0.13419096821915044 -0.37107873221067417 -0.02514055820075594 0.23401050385614636 0.14877989111884654 -0.1449825753107372 -0.19804397043966745 0.04974871358614772 0.1879358008445745 0.03710555869521926 -0.019293236190269934 -0.1151283259389977 0.006832410990626426 0.024002432746843806 0.04821663119907671 -0.045136857401547534 0.020431282258880475 -0.022326385982243346 </vector>
                    <vector>-0.5189562467612718 0.1626039902852848 0.5330821830750603 0.1586776010027811 -0.15447807136766886 -0.3738403614966212 -0.055937522442992486 0.27125829494531156 0.17672645727195352 -0.15555071546135796 -0.201012574645628 0.04684238920087047 0.20659231354223806 0.04573932808047316 -0.03287323407530439 -0.1301842812989201 -0.004943781329124512 0.037700366450255124 0.04122162241107231 -0.04234297962961929 0.010578854321666402 -0.020903632078457076 </vector>
                    <vector>-0.588509905372646 0.20159376191433692 0.5155396580102674 0.17670288399667386 -0.11889267985404378 -0.36899621698587104 -0.0019168955467795974 0.20592234139777615 0.12770568329849624 -0.13701325340590598 -0.1958053776325929 0.051940341843914016 0.17386712336772267 0.03059492517763448 -0.009052704453338934 -0.10377479039367826 0.01571271216677838 0.013672966865649047 0.05349149280804731 -0.0472436908660849 0.027860893208087944 -0.023399269544443456 </vector>
                    <vector>-0.5708347185768161 0.19168556282849403 0.5199976177147773 0.17212224438223023 -0.12793574753392575 -0.37022722568912136 -0.01564478118617358 0.22252571218361578 0.1401629911404639 -0.1417240495177462 -0.1971286463394533 0.05064483464787194 0.1821833480036619 0.03444346680093894 -0.0151060497273284 -0.11048605036550935 0.010463421354817808 0.019778882562318214 0.0503734361082709 -0.04599830725483678 0.02346912904170455 -0.02276507057825468 </vector>
                    <vector>-0.5602059505595717 0.18572738254058085 0.5226783599370115 0.16936773002292466 -0.1333736911123429 -0.3709674784561893 -0.023899885560108945 0.2325099561084731 0.14765404833273713 -0.14455683197304106 -0.19792437858670833 0.04986579646228113 0.18718421297078888 0.03675774254757281 -0.01874615850743457 -0.11452178849761444 0.007306821374299074 0.023450603954708785 0.04849842897486073 -0.045249410304024504 0.020828192736468507 -0.022383702405671228 </vector>
                    <vector>-0.5311844450005081 0.16945876494849182 0.5299980394312638 0.16184661810652853 -0.14822181928061784 -0.37298871457308647 -0.04644017970239531 0.2597716095849797 0.168108136482568 -0.15229165238125542 -0.20009709962077085 0.0477386580209147 0.2008389121991599 0.04307679724301564 -0.02868535720158722 -0.12554124027657776 -0.0013121722601216607 0.0334761198590649 0.043378782948410466 -0.04320457152441221 0.013617202004598981 -0.021342389007662756 </vector>
                    <vector>-0.574850160108306 0.1939365033459063 0.5189848602967102 0.1731628721708409 -0.12588134720688426 -0.36994756564763187 -0.01252608587773293 0.21875376536425223 0.13733294516375072 -0.14065385283058432 -0.19682802670899474 0.0509391474299331 0.180294071574842 0.033569156727252455 -0.013730853283952748 -0.10896138913670274 0.011655953042357763 0.01839174319234187 0.05108179492305732 -0.04628123298190307 0.02446684818515178 -0.02290914763370414 </vector>
                    <vector>-0.6032062803178273 0.20983212513386476 0.5118330014377074 0.1805115451463539 -0.11137364682693306 -0.3679726710583103 0.00949741972420259 0.19211714854515308 0.11734781444155733 -0.1330963711262664 -0.19470512034570334 0.05301751628722495 0.1669524380073987 0.027394981021934627 -0.004019533780416867 -0.09819458385668786 0.020077336250245985 0.008596085500916367 0.05608406118594191 -0.04827918908813506 0.03151251022382492 -0.02392658650604726 </vector>
                    <vector>-0.616895338898083 0.21750581590034304 0.5083804058726153 0.18405915370865508 -0.10436998204844669 -0.36701928083696483 0.020129376991270972 0.17925818881010305 0.1076998928229181 -0.12944795910779566 -0.19368027670162347 0.054020859227959635 0.16051169780346514 0.024414366879718236 6.686541872319898E-4 -0.09299685486163159 0.02414280103202015 0.003867182852061373 0.058498930194843604 -0.04924371237188831 0.034913838743785675 -0.024417760200559163 </vector>
                    <vector>-0.6036932133854703 0.21010508574420614 0.5117101892706044 0.18063773701776056 -0.11112451968971335 -0.3679387580450509 0.009875608738206119 0.19165974289714763 0.11700462852832588 -0.1329665935783244 -0.19466866566501506 0.053053206167077954 0.1667233346423275 0.02728895769102252 -0.0038527703952365936 -0.09800969560381775 0.02022194876877515 0.008427873855105052 0.056169960414699446 -0.048313498115203475 0.031633498772495106 -0.023944058029922482 </vector>
                    <vector>-0.5835934128924632 0.1988377182662328 0.5167796746288952 0.17542874299443265 -0.12140808038471389 -0.36933863175650294 -0.005735415107252553 0.21054069980932777 0.1311707816330047 -0.13832359846347567 -0.19617345525019833 0.05157998630929153 0.17618034677850736 0.031665427355020856 -0.01073649013907442 -0.10564158023670521 0.014252580565261973 0.015371375428685368 0.052624180768049464 -0.046897277601525296 0.02663928939998254 -0.023222862104781066 </vector>
                    <vector>-0.5521645576919445 0.18121961001289671 0.5247065255109375 0.167283750761475 -0.1374878688453686 -0.3715275305065948 -0.030145438885422007 0.24006372224164466 0.1533215474990752 -0.14670002642366692 -0.19852640467357333 0.04927640057942288 0.1909677107207988 0.03850865106796867 -0.021500150760745764 -0.11757510152302512 0.004918636729746416 0.02622851332000685 0.04707985732432774 -0.044682818335032515 0.018830143072168022 -0.0220951711950947 </vector>
                    <vector>-0.5829037358837038 0.1984511052597253 0.5169536220021078 0.17525000871207475 -0.1217609363935082 -0.3693866651046096 -0.0062710703856795474 0.21118855508979384 0.1316568595969259 -0.13850741138770775 -0.19622508853781642 0.05152943626203526 0.17650484173278075 0.03181559553742859 -0.010972688664712538 -0.10590345026703901 0.01404775584532432 0.015609625226102493 0.052502515744495 -0.04684868335164918 0.02646792494378551 -0.023198115976153864 </vector>
                    <vector>-0.5719595783023238 0.19231612669368645 0.5197139104257136 0.17241375909598522 -0.12736024116187775 -0.370148883540434 -0.014771130126611819 0.22146906348618492 0.13937020043100526 -0.14142425156468935 -0.1970444327075655 0.050727281520188836 0.18165409836860574 0.03419854325223753 -0.014720811122387085 -0.11005894166578656 0.010797489440776863 0.01939029834344317 0.050571871148530574 -0.04607756423148332 0.02374862360613302 -0.02280543138933208 </vector>
                    <vector>-0.5654600521079636 0.18867268007887808 0.5213531930091202 0.1707293646109422 -0.13068556133765277 -0.370601550513897 -0.019819153286823824 0.22757446110284263 0.1439510062558795 -0.1431565072448624 -0.1975310255635146 0.05025089713721619 0.18471214355272925 0.03561373039451172 -0.016946749474624673 -0.11252680865287655 0.008867218291269035 0.021635567910858407 0.04942529819120949 -0.04561961131156035 0.02213368247037111 -0.022572223512052243 </vector>
                    <vector>-0.5665838978281768 0.18930267552199684 0.5210697414681171 0.17102061653863027 -0.130110573756077 -0.370523278986774 -0.01894628978039402 0.2265187649218449 0.14315893020795467 -0.14285697954480223 -0.1974468878460423 0.05033326968776377 0.1841833710099894 0.03536902763225103 -0.016561858143193244 -0.112100084970479 0.00920098523140505 0.021247333981398407 0.04962355435211483 -0.04569879684197043 0.022412925084301524 -0.022612547939858747 </vector>
                    <vector>-0.5605442524802627 0.18591702482385902 0.5225930348794707 0.1694554031659279 -0.13320060738766257 -0.3709439170300213 -0.023637134725705937 0.2321921686762 0.14741561627438 -0.14446666764317978 -0.19789905131009777 0.04989059238538805 0.18702504097449066 0.03668408171229778 -0.018630297874307932 -0.11439333542014751 0.007407292457545043 0.023333737127126074 0.04855810837641629 -0.04527324686499266 0.02091225081573361 -0.02239584093245684 </vector>
                    <vector>-0.60774827878548 0.21237823825758648 0.5106874380905909 0.18168863358960477 -0.10904984680041263 -0.36765633835368794 0.01302507893700076 0.18785057498424768 0.11414665601630983 -0.13188583632578268 -0.19436507955811344 0.0533504231904009 0.16481541507296485 0.026406020036250998 -0.0024640036875117587 -0.09646998921108746 0.021426248207986255 0.007027046369492279 0.05688530922456404 -0.04859921571751491 0.032641063282099314 -0.02408955681950929 </vector>
                    <vector>-0.58021125375336 0.19694177756261638 0.5176327082816947 0.17455223445656623 -0.12313847759931404 -0.3695741861177726 -0.008362255457635385 0.21371776621840782 0.1335544960487569 -0.13922501253655756 -0.1964266636265564 0.05133209011710524 0.17777166207718997 0.032401848439212684 -0.011894801916882667 -0.10692578444403959 0.01324812516127883 0.016539746592997784 0.052027538475936386 -0.046658972591732364 0.02579892230889053 -0.023101507696803254 </vector>
                  </data>
                </datamatrix>
                <datamatrix visiblename="Regression scores, Regression Mock 4 DPI" covarfromorigin="false" matrixtype="20" iscoordinates="false" issymmetrycomponent="false" isasymmetrycomponent="false">
                  <data>
                    <vector>0.054733249771722677 </vector>
                    <vector>0.08319554074761183 </vector>
                    <vector>0.0034483635098466773 </vector>
                    <vector>0.055943961497956954 </vector>
                    <vector>0.030415647354902216 </vector>
                    <vector>0.09906852677916354 </vector>
                    <vector>-0.00659729060487287 </vector>
                    <vector>0.02245428444154166 </vector>
                    <vector>0.05110774960584604 </vector>
                    <vector>0.04926436512064307 </vector>
                    <vector>-0.01192474768945385 </vector>
                    <vector>-0.04038854852605804 </vector>
                    <vector>-0.11168557661055285 </vector>
                    <vector>-0.06206060375238154 </vector>
                    <vector>-0.04833910550948027 </vector>
                    <vector>0.04297481896638106 </vector>
                    <vector>-0.06668616838940371 </vector>
                    <vector>-0.024773297802442775 </vector>
                    <vector>0.03289104705970219 </vector>
                    <vector>-0.03599605579857342 </vector>
                    <vector>0.06564995952145763 </vector>
                    <vector>-0.1296857652943697 </vector>
                    <vector>-0.0530103543991834 </vector>
                  </data>
                </datamatrix>
              </datavector>
              <classifiernames>ID	Treatment	DPI	Digitization</classifiernames>
              <classifiermat>
                <vector>M1	Mock	4 DPI	1st</vector>
                <vector>M3	Mock	4 DPI	1st</vector>
                <vector>M4	Mock	4 DPI	1st</vector>
                <vector>M5	Mock	4 DPI	1st</vector>
                <vector>M6	Mock	4 DPI	1st</vector>
                <vector>M7	Mock	4 DPI	1st</vector>
                <vector>M8	Mock	4 DPI	1st</vector>
                <vector>M9	Mock	4 DPI	1st</vector>
                <vector>M10	Mock	4 DPI	1st</vector>
                <vector>M11	Mock	4 DPI	1st</vector>
                <vector>M12	Mock	4 DPI	1st</vector>
                <vector>M13	Mock	4 DPI	1st</vector>
                <vector>M14	Mock	4 DPI	1st</vector>
                <vector>M15	Mock	4 DPI	1st</vector>
                <vector>M16	Mock	4 DPI	1st</vector>
                <vector>M17	Mock	4 DPI	1st</vector>
                <vector>M18	Mock	4 DPI	1st</vector>
                <vector>M19	Mock	4 DPI	1st</vector>
                <vector>M20	Mock	4 DPI	1st</vector>
                <vector>M21	Mock	4 DPI	1st</vector>
                <vector>M22	Mock	4 DPI	1st</vector>
                <vector>M23	Mock	4 DPI	1st</vector>
                <vector>M24	Mock	4 DPI	1st</vector>
              </classifiermat>
              <idvec>M1	M3	M4	M5	M6	M7	M8	M9	M10	M11	M12	M13	M14	M15	M16	M17	M18	M19	M20	M21	M22	M23	M24</idvec>
              <meanconfig>-0.569442035725874 0.19090486505652884 0.5203488742023257 0.1717613215636445 -0.12864827891609215 -0.37032422068726095 -0.016726443922218337 0.22383394332303033 0.14114454110657287 -0.1420952277709114 -0.19723291078975427 0.05054275761321082 0.18283860916547257 0.03474670534556229 -0.015583011597734547 -0.11101485137785218 0.010049813432147888 0.020259986619563942 0.050127754739004216 -0.04590017961306052 0.023123088306149342 -0.02271510007245471 </meanconfig>
              <omitflag>false	false	false	false	false	false	false	false	false	false	false	false	false	false	false	false	false	false	false	false	false	false	false</omitflag>
              <uniquenumvec>86 89 91 93 94 96 98 100 102 103 105 107 109 111 113 115 117 118 120 122 123 125 126 </uniquenumvec>
              <linkedsets>6381 </linkedsets>
              <linksetmatrix>
                <vector>0 </vector>
                <vector>2 </vector>
                <vector>3 </vector>
                <vector>4 </vector>
                <vector>5 </vector>
                <vector>6 </vector>
                <vector>7 </vector>
                <vector>8 </vector>
                <vector>9 </vector>
                <vector>10 </vector>
                <vector>11 </vector>
                <vector>12 </vector>
                <vector>13 </vector>
                <vector>14 </vector>
                <vector>15 </vector>
                <vector>16 </vector>
                <vector>17 </vector>
                <vector>18 </vector>
                <vector>19 </vector>
                <vector>20 </vector>
                <vector>21 </vector>
                <vector>22 </vector>
                <vector>23 </vector>
              </linksetmatrix>
            </morphojset_contents>
          </morphojset>
        </regression_analysis>
      </morphojset>
      <morphojset>
        <morphojset_contents visiblename="ORMV" uniqueid="6382" alignmentmethod="1" dimension="2" hasprocrustesfit="true" hasrawdata="true" linkedoutlinenumber="0" linkedwireframenumber="0" nincl="17" nlmk="11" nobs="17" objsymmetry="false" procsumsquare="0.2280260217506245" procrustesfitfromparentset="false">
          <alignmentvectors>
            <vector>0.0 </vector>
            <vector>0.0 </vector>
            <vector>0.0 </vector>
            <vector>0.0 </vector>
            <vector>0.0 </vector>
            <vector>0.0 </vector>
            <vector>0.0 </vector>
            <vector>0.0 </vector>
            <vector>0.0 </vector>
            <vector>0.0 </vector>
            <vector>0.0 </vector>
          </alignmentvectors>
          <datavector>
            <datamatrix visiblename="ORMV, Raw coordinates" covarfromorigin="false" matrixtype="0" iscoordinates="true" issymmetrycomponent="false" isasymmetrycomponent="false">
              <data>
                <vector>85.890812 22.835904 61.737452 56.687203999999994 92.551284 46.074363999999996 71.435392 38.169627999999996 79.523108 50.978227999999994 80.65758399999999 36.449616 73.33838399999999 48.12374 82.30440399999999 44.939887999999996 77.58352 43.219876 78.461824 46.001172 78.05926799999999 44.793504 </vector>
                <vector>96.65003599999999 33.521936 59.614883999999996 52.771432 90.86786799999999 58.40721599999999 75.0218 44.134775999999995 77.72990399999999 57.01656799999999 85.378468 45.196059999999996 73.55796 51.636956 82.12142399999999 52.69824 79.376724 49.587579999999996 78.93757199999999 52.112703999999994 79.376724 50.905035999999996 </vector>
                <vector>93.466184 29.386587999999996 49.038639999999994 50.17311599999999 88.23295599999999 61.48127999999999 68.690692 37.5109 70.557088 59.21232799999999 82.048232 42.158592 65.32386 49.99013599999999 79.44991599999999 53.430159999999994 74.54605199999999 47.391819999999996 73.74094 51.710148 74.143496 49.916943999999994 </vector>
                <vector>65.98258799999999 39.267508 93.283204 62.54256399999999 66.42174 62.322987999999995 82.377596 49.441196 77.620116 63.274483999999994 73.33838399999999 52.18589599999999 82.59717199999999 59.871055999999996 75.351164 59.28551999999999 78.38863199999999 56.83358799999999 77.620116 59.28551999999999 77.32734799999999 58.187639999999995 </vector>
                <vector>61.33489599999999 34.290451999999995 84.463568 60.52978399999999 60.96893599999999 53.356967999999995 76.44904399999999 44.610524 71.25241199999999 56.979972 67.483024 46.550112 74.948608 54.52804 69.78857199999999 53.137392 72.533272 50.831844 71.618372 53.283775999999996 71.837948 52.259088 </vector>
                <vector>69.31282399999999 41.792632 91.92915199999999 67.592812 61.48127999999999 63.823423999999996 79.63289599999999 53.137392 73.33838399999999 64.262576 71.618372 52.991007999999994 79.77927999999999 61.078723999999994 69.71538 59.21232799999999 73.92392 56.54082 72.82603999999999 58.77317599999999 71.91113999999999 57.419124 </vector>
                <vector>63.78682799999999 36.815576 85.92740799999999 54.52804 61.627663999999996 52.478663999999995 74.802224 44.830099999999995 73.265192 53.722927999999996 68.873672 45.196059999999996 75.93669999999999 51.344187999999995 69.934956 50.831844 72.13071599999999 48.453103999999996 72.203908 50.831844 71.691564 49.80715599999999 </vector>
                <vector>63.31108 32.460651999999996 94.08831599999999 55.223364 61.11532 58.26083199999999 79.99885599999999 43.110088 73.99711199999999 60.01743999999999 69.861764 44.02498799999999 80.14523999999999 53.06419999999999 70.4473 53.283775999999996 74.802224 49.80715599999999 74.28988 52.991007999999994 74.143496 51.49057199999999 </vector>
                <vector>63.78682799999999 37.364515999999995 97.71131999999999 53.68633199999999 65.32386 60.52978399999999 78.86438 44.866696 79.193744 59.28551999999999 72.42348399999999 47.79437599999999 83.585264 52.844623999999996 74.143496 54.491443999999994 77.40053999999999 50.831844 77.986076 53.430159999999994 77.473732 52.112703999999994 </vector>
                <vector>83.036324 36.083656 54.12548399999999 51.12461199999999 79.925664 62.90852399999999 69.568996 45.269251999999994 69.49580399999999 56.979972 76.083084 46.769687999999995 66.568124 52.222491999999995 73.777536 54.454848 71.984332 51.380784 71.471988 53.027604 71.58177599999999 52.405471999999996 </vector>
                <vector>76.888196 39.63346799999999 62.066815999999996 58.91956 79.26693599999999 52.991007999999994 71.17921999999999 49.514388 74.21668799999999 54.674423999999995 74.143496 48.453103999999996 70.00814799999999 54.308463999999994 74.28988 52.478663999999995 72.82603999999999 51.710148 73.411576 52.844623999999996 73.265192 52.405471999999996 </vector>
                <vector>64.77492 35.900676 91.41680799999999 57.748487999999995 65.25066799999999 55.333152 78.31544 45.415636 74.69243599999999 56.211456 70.593684 45.56202 79.925664 53.430159999999994 72.93582799999999 52.1493 75.168184 50.24630799999999 74.69243599999999 52.36887599999999 74.619244 51.673551999999994 </vector>
                <vector>65.25066799999999 37.913456 94.89342799999999 52.62504799999999 66.202164 56.39443599999999 77.803096 44.793504 78.13246 54.857403999999995 72.862636 47.574799999999996 83.18270799999999 51.12461199999999 74.36307199999999 52.222491999999995 77.18096399999999 49.80715599999999 77.32734799999999 51.819936 77.03457999999999 50.86843999999999 </vector>
                <vector>65.58003199999999 45.488828 84.792932 63.933212 64.18938399999999 62.579159999999995 74.619244 54.857403999999995 71.106028 62.322987999999995 69.020056 54.088888 74.83882 60.639571999999994 70.117936 59.614883999999996 71.72815999999999 58.004659999999994 71.58177599999999 59.980844 71.25241199999999 59.10254 </vector>
                <vector>83.54866799999999 39.560275999999995 53.613139999999994 53.50335199999999 80.73077599999999 60.383399999999995 68.361328 48.892255999999996 69.31282399999999 59.72467199999999 74.58264799999999 50.539075999999994 64.445556 54.52804 72.679656 56.32124399999999 70.15453199999999 53.722927999999996 69.861764 55.88209199999999 70.593684 54.747615999999994 </vector>
                <vector>65.031092 35.205352 92.22192 58.992751999999996 64.445556 57.19954799999999 78.90097599999999 45.196059999999996 76.15627599999999 57.345932 70.15453199999999 45.78159599999999 81.279716 54.674423999999995 72.46007999999999 53.796119999999995 75.497548 51.12461199999999 75.0218 53.210584 75.168184 52.259088 </vector>
                <vector>51.453976 41.90242 97.455148 61.517875999999994 59.065943999999995 71.837948 74.28988 44.28115999999999 76.63202399999999 66.78769999999999 64.92130399999999 52.1493 82.048232 59.505095999999995 68.61749999999999 62.396179999999994 73.15540399999999 54.967192 73.74094 59.688075999999995 73.192 58.07785199999999 </vector>
              </data>
            </datamatrix>
            <datamatrix visiblename="ORMV, centroid size" covarfromorigin="false" matrixtype="1" iscoordinates="false" issymmetrycomponent="false" isasymmetrycomponent="false">
              <data>
                <vector>37.463233244340856 3.6233600052064157 </vector>
                <vector>37.27105830263789 3.6182171086511516 </vector>
                <vector>47.58757361608034 3.862571668669969 </vector>
                <vector>32.98590416997383 3.496080323849056 </vector>
                <vector>30.552294639041598 3.419439793731178 </vector>
                <vector>32.94995621304384 3.494989932056703 </vector>
                <vector>25.812703599031764 3.2508667583039657 </vector>
                <vector>37.47529491196995 3.623681913523272 </vector>
                <vector>35.23708512602841 3.5620990827214967 </vector>
                <vector>32.164975188579135 3.4708781334831897 </vector>
                <vector>20.577865155121398 3.0242159910660487 </vector>
                <vector>30.263743450339994 3.4099504102375677 </vector>
                <vector>29.987330900604363 3.4007749891538106 </vector>
                <vector>23.760677587701725 3.168032012088728 </vector>
                <vector>30.83625479519629 3.4286911014762356 </vector>
                <vector>32.754916145615425 3.4890530621321862 </vector>
                <vector>47.17969346849136 3.853963576893806 </vector>
              </data>
              <namesvector>Centroid Size	Log Centroid Size</namesvector>
            </datamatrix>
            <datamatrix visiblename="ORMV, Procrustes coordinates" covarfromorigin="false" matrixtype="2" iscoordinates="true" issymmetrycomponent="false" isasymmetrycomponent="false">
              <data>
                <vector>-0.18916370156449333 -0.5567461158036772 -0.12359907007554033 0.5533865145520676 0.33980634565361795 -0.18484545920495576 -0.23243988610218747 0.00506265916926435 0.15092020974884252 0.13590542821556614 -0.0693423308795571 -0.18553482871985225 -0.025777311455398202 0.1803831988296642 0.10741328352849994 -0.03642402409528716 -0.0197195782789066 0.00698765101683282 0.04526991626169327 0.05011477813990452 0.016632123163429765 0.03171019790047456 </vector>
                <vector>-0.2189568004415209 -0.590274201077723 -0.14776931316974748 0.5315259436180597 0.33142178276607426 -0.17732753211671076 -0.1930120911799782 0.05727921947257761 0.1540434804063729 0.13120103134107408 -0.05395251819441098 -0.1858464539589821 -0.023956617676696962 0.17556918498968282 0.09550904464017049 -0.024001903137871164 -0.011130474563740275 0.009753649074218176 0.046385413081362306 0.04804516150078693 0.021418094332115896 0.02407590029488922 </vector>
                <vector>-0.2286172377377969 -0.5195052157217758 -0.15977596112191822 0.5145663763228692 0.3627069904557513 -0.17056745486177965 -0.2581045466917553 0.030167907357140852 0.18256762828826015 0.15963856721032593 -0.06464657026758211 -0.1966392641020684 -0.03862587001227549 0.1922724667907319 0.13684153593237158 -0.05902237500544966 -0.019211020518645032 -0.008940289135282612 0.059495006565546855 0.03985619392204563 0.027370045108042345 0.018173087223244504 </vector>
                <vector>-0.23356411752306389 -0.5852678296335323 -0.1318190122806236 0.5033293741554845 0.3336916082323822 -0.1708995123610409 -0.2666812731561003 0.0012953983167911243 0.1610129563698813 0.12508821684845065 -0.04054018158806028 -0.17603899991964114 -0.01117320147814753 0.1895268817138615 0.10139762401395475 -0.0016755496049917148 -0.013041603548050838 0.03109932449812925 0.06149067986480024 0.055028667982795584 0.03922652109303057 0.028514028003691388 </vector>
                <vector>-0.17828764529547012 -0.6147496375317503 -0.07521915194050433 0.5400867536534764 0.2924019071736803 -0.18981888167742658 -0.271877741925708 -0.016571604315655408 0.14356845811786778 0.13995451335266085 -0.022853040379302414 -0.1885301969974279 -0.0010582261118586705 0.1737921412178008 0.08466637666736118 0.016018440831441765 -0.03368587015896766 0.030014756915534156 0.04594363897737726 0.06404869219229208 0.016401294875522866 0.04575502235905479 </vector>
                <vector>-0.23880887495180692 -0.4600583527245903 -0.18245399569355106 0.5951121767214465 0.4049003750729051 -0.1416654676011146 -0.22268498436695183 0.013324257900129019 0.15474057301264432 0.12373151827719288 -0.04956970898949997 -0.16215343099711074 -0.054808631749789644 0.19173460152232244 0.12550073179824828 -0.06441802830365755 -0.023834937876359936 -0.032862898844532966 0.04817557902090559 -0.006969174606376298 0.038843874723255095 -0.055775201343710154 </vector>
                <vector>-0.19520684587300063 -0.5330803392847423 -0.15209074235974304 0.5689753523802377 0.3451472514110714 -0.23824300472201798 -0.19873998533329876 -0.0031069004731262007 0.11555598044312873 0.15399526791367105 -0.050213394023227775 -0.18022262996122623 -0.020995092059955783 0.18291786744645813 0.10170548115731884 -0.016889915936992107 -0.0234433023522075 -0.0029706006016384234 0.0492724794671408 0.05410377640978261 0.029008169522773818 0.014521126829596276 </vector>
                <vector>-0.23678046988224843 -0.5097324446973399 -0.18680487556015146 0.5171195902605163 0.3714542302873636 -0.17413384819167835 -0.24738430053292024 0.02149976997328827 0.2183533892635504 0.13947884848651362 -0.0760728884907865 -0.1907943235693648 -0.027725882957443396 0.1734664232253167 0.1214415564584641 -0.03978325661916038 -0.02080348402160438 0.005499501289153517 0.05777673848946451 0.04149177712420091 0.026545986946312623 0.015887962718552834 </vector>
                <vector>-0.22476663104351868 -0.5063479855143607 -0.17327274702152148 0.5642616516843755 0.36533299726917645 -0.20854322714443738 -0.19556060228709352 -0.027459257431761003 0.1787479186837709 0.14095706084091658 -0.04724053865204154 -0.1640810148725092 -0.0386268095437801 0.1847027737673736 0.10924161270883412 -0.04445135925107746 -0.022780278966745032 2.3736231600473418E-4 0.03887256912852979 0.04437736720575504 0.010052509724390478 0.016346628399719072 </vector>
                <vector>-0.31705397058400475 -0.5045304976644683 -0.19148097855775953 0.5173939434316736 0.43652400262887586 -0.11857901533848392 -0.19663977528252635 -0.004406213266828371 0.14946299679549055 0.1263317335611735 -0.07943063225132689 -0.18059827830804048 -0.023633486544751253 0.16137690745134747 0.12120437792553992 -0.027997612225024844 0.010309316411074822 -0.008387513429136524 0.054056406508895725 0.02494036858849985 0.03668174295049057 0.014456177199290184 </vector>
                <vector>-0.22963288985956323 -0.5772292863414425 -0.17386463186055676 0.6150753981089132 0.2849398745814795 -0.15248175680439321 -0.13256758691843806 -0.02528574056002554 0.14740287593851137 0.07285267816184168 -0.05295713537640673 -0.16026832913521383 -0.02258679060033894 0.1912979558212562 0.08085820943762077 -0.013557622452007992 5.055956704099096E-4 0.004367997859163258 0.05871967290445408 0.028684594520347904 0.03918280608282655 0.01654411082155948 </vector>
                <vector>-0.19693851662400996 -0.5535540184378989 -0.13301077886135212 0.5862373202201744 0.314166345697279 -0.16111617522233662 -0.20688423002358827 -0.005243401742411877 0.15291785453611048 0.1089287126205419 -0.05197454203338961 -0.20888606809537022 -0.02385476214250841 0.19446224276709684 0.07868919687148095 -0.01765794406129506 -0.016039444790665276 0.004939668810747238 0.05007291472675201 0.033746871823586884 0.03285596264388844 0.01814279131716639 </vector>
                <vector>-0.21168881546111934 -0.518883242882293 -0.16951412601255106 0.5911281282929561 0.3412094726715103 -0.2339321499845021 -0.17447604550572215 -0.038982546200594784 0.12996966560833875 0.10955972737244271 -0.021108963681059786 -0.15278140781811372 -0.05390976078836862 0.2121436940358112 0.10097606306818395 -0.042196033773991476 -0.011931471666969643 0.010495278896200447 0.0477753305749229 0.04277956557092688 0.022698651192836008 0.020668986491157046 </vector>
                <vector>-0.24791007032453238 -0.543949140183904 -0.16877810764538548 0.5786371261648027 0.3444952498868959 -0.12722784179411117 -0.1886407325154982 0.002939246373023688 0.14909957507452087 0.09115945504701084 -0.06182826809865416 -0.1994760512881223 -0.006775600375787547 0.16670849961508083 0.08798272166174827 -0.014600162055384079 -0.008083806634909232 -0.005675994289359989 0.06004283145481384 0.04292811577016132 0.040396207516785076 0.008556746640806055 </vector>
                <vector>-0.26128306869203105 -0.5585835783603629 -0.20766890834431034 0.518564485615543 0.3335025671644182 -0.21683517835807953 -0.1670831424643214 0.01508493380175338 0.17266387450065235 0.1199269186927569 -0.04023977481876744 -0.15296869954855233 -0.04393664825399092 0.20288909674904942 0.1113092826383082 -0.023928379934673727 0.001487813480564544 0.02030464923999327 0.06326719675770975 0.05574203734300463 0.037980808031771646 0.019803714759567444 </vector>
                <vector>-0.21678120998148664 -0.5407611578645963 -0.11982178883057301 0.5607074472540128 0.3375136199620462 -0.15826882582369908 -0.22016584832960917 -0.01749690690756074 0.12980078820440172 0.1338878484827692 -0.04784549401592751 -0.22298163376082497 -0.028851149727462944 0.21220731278601207 0.10863715601045032 -0.021553505872471984 -0.012236226807423074 0.005322658464899873 0.0479498020958238 0.03127578582883442 0.02180035141975979 0.017660977412621025 </vector>
                <vector>-0.18307998067878686 -0.526055776221645 -0.08605297221614441 0.5397240579762586 0.3766568479362829 -0.17440081709726712 -0.282499112306114 -0.04446680212581054 0.15903890726752243 0.14970937734447676 -0.06190545640815633 -0.1843084464698737 -0.024766072187969293 0.21216052347962108 0.12197970616973267 -0.041606779788560866 -0.05797817920166915 0.0018216566684560315 0.03384563433407506 0.04460796255683755 0.004760677291226329 0.022815043677508685 </vector>
              </data>
            </datamatrix>
          </datavector>
          <classifiernames>ID	Treatment	DPI	Digitization</classifiernames>
          <classifiermat>
            <vector>OR1	ORMV	4 DPI	1st</vector>
            <vector>OR3	ORMV	4 DPI	1st</vector>
            <vector>OR4	ORMV	4 DPI	1st</vector>
            <vector>OR6	ORMV	4 DPI	1st</vector>
            <vector>OR7	ORMV	4 DPI	1st</vector>
            <vector>OR8	ORMV	4 DPI	1st</vector>
            <vector>OR9	ORMV	4 DPI	1st</vector>
            <vector>OR11	ORMV	4 DPI	1st</vector>
            <vector>OR12	ORMV	4 DPI	1st</vector>
            <vector>OR13	ORMV	4 DPI	1st</vector>
            <vector>OR14	ORMV	4 DPI	1st</vector>
            <vector>OR15	ORMV	4 DPI	1st</vector>
            <vector>OR16	ORMV	4 DPI	1st</vector>
            <vector>OR17	ORMV	4 DPI	1st</vector>
            <vector>OR19	ORMV	4 DPI	1st</vector>
            <vector>OR20	ORMV	4 DPI	1st</vector>
            <vector>OR22	ORMV	4 DPI	1st</vector>
          </classifiermat>
          <idvec>OR1	OR3	OR4	OR6	OR7	OR8	OR9	OR11	OR12	OR13	OR14	OR15	OR16	OR17	OR19	OR20	OR22</idvec>
          <meanconfig>-0.22403063803049733 -0.5411358129380061 -0.15194100950305495 0.5526959788478157 0.34799243934416546 -0.1764050675472962 -0.21502599323069477 -0.002139175332929802 0.15587453719175692 0.12719452375114032 -0.052454202244009256 -0.18188882691307615 -0.02770952433332495 0.18809481012991103 0.1056090565110758 -0.02786741242861504 -0.016565703166165555 0.0042356975734930725 0.05108304765966282 0.040870737757258024 0.027167989801085757 0.016344547100305227 </meanconfig>
          <omitflag>false	false	false	false	false	false	false	false	false	false	false	false	false	false	false	false	false</omitflag>
          <uniquenumvec>87 90 92 95 97 99 101 104 106 108 110 112 114 116 119 121 124 </uniquenumvec>
          <linkedsets>6412 </linkedsets>
          <linksetmatrix>
            <vector>0 </vector>
            <vector>1 </vector>
            <vector>2 </vector>
            <vector>3 </vector>
            <vector>4 </vector>
            <vector>5 </vector>
            <vector>6 </vector>
            <vector>7 </vector>
            <vector>8 </vector>
            <vector>9 </vector>
            <vector>10 </vector>
            <vector>11 </vector>
            <vector>12 </vector>
            <vector>13 </vector>
            <vector>14 </vector>
            <vector>15 </vector>
            <vector>16 </vector>
          </linksetmatrix>
        </morphojset_contents>
        <regression_analysis>
          <regression_contents visiblename="Regression ORMV 4 DPI" covarfromorigin="false" dependenttype="2" dependentisshape="true" dependentdim="2" groupanalysis="false" linkedoutlinenumber="0" linkedwireframenumber="0" nobs="17" totalss="0.223855305256469" predictedss="0.04131062928631748" residualss="0.1825446759701515" haspermtest="true" uniqueid="6411" permiterations="10000" permutationpval="0.0042">
            <dependentvars>
              <variable_indicator datasetid="6382" matrixtype="2" variableindex="0" variablename="ProcCoord1"/>
              <variable_indicator datasetid="6382" matrixtype="2" variableindex="1" variablename="ProcCoord2"/>
              <variable_indicator datasetid="6382" matrixtype="2" variableindex="2" variablename="ProcCoord3"/>
              <variable_indicator datasetid="6382" matrixtype="2" variableindex="3" variablename="ProcCoord4"/>
              <variable_indicator datasetid="6382" matrixtype="2" variableindex="4" variablename="ProcCoord5"/>
              <variable_indicator datasetid="6382" matrixtype="2" variableindex="5" variablename="ProcCoord6"/>
              <variable_indicator datasetid="6382" matrixtype="2" variableindex="6" variablename="ProcCoord7"/>
              <variable_indicator datasetid="6382" matrixtype="2" variableindex="7" variablename="ProcCoord8"/>
              <variable_indicator datasetid="6382" matrixtype="2" variableindex="8" variablename="ProcCoord9"/>
              <variable_indicator datasetid="6382" matrixtype="2" variableindex="9" variablename="ProcCoord10"/>
              <variable_indicator datasetid="6382" matrixtype="2" variableindex="10" variablename="ProcCoord11"/>
              <variable_indicator datasetid="6382" matrixtype="2" variableindex="11" variablename="ProcCoord12"/>
              <variable_indicator datasetid="6382" matrixtype="2" variableindex="12" variablename="ProcCoord13"/>
              <variable_indicator datasetid="6382" matrixtype="2" variableindex="13" variablename="ProcCoord14"/>
              <variable_indicator datasetid="6382" matrixtype="2" variableindex="14" variablename="ProcCoord15"/>
              <variable_indicator datasetid="6382" matrixtype="2" variableindex="15" variablename="ProcCoord16"/>
              <variable_indicator datasetid="6382" matrixtype="2" variableindex="16" variablename="ProcCoord17"/>
              <variable_indicator datasetid="6382" matrixtype="2" variableindex="17" variablename="ProcCoord18"/>
              <variable_indicator datasetid="6382" matrixtype="2" variableindex="18" variablename="ProcCoord19"/>
              <variable_indicator datasetid="6382" matrixtype="2" variableindex="19" variablename="ProcCoord20"/>
              <variable_indicator datasetid="6382" matrixtype="2" variableindex="20" variablename="ProcCoord21"/>
              <variable_indicator datasetid="6382" matrixtype="2" variableindex="21" variablename="ProcCoord22"/>
            </dependentvars>
            <independentvars>
              <variable_indicator datasetid="6382" matrixtype="1" variableindex="1" variablename="Log Centroid Size"/>
            </independentvars>
            <dependentmean>-0.2240306380304973 -0.5411358129380061 -0.15194100950305492 0.5526959788478157 0.3479924393441653 -0.17640506754729615 -0.21502599323069482 -0.002139175332929775 0.15587453719175692 0.1271945237511403 -0.05245420224400924 -0.18188882691307612 -0.02770952433332493 0.188094810129911 0.10560905651107577 -0.027867412428615027 -0.016565703166165548 0.004235697573493073 0.05108304765966281 0.04087073775725802 0.027167989801085753 0.016344547100305223 </dependentmean>
            <independentmean>3.4821685801908693 </independentmean>
            <displaymeanconfig>-0.22403063803049733 -0.5411358129380061 -0.15194100950305495 0.5526959788478157 0.34799243934416546 -0.1764050675472962 -0.21502599323069477 -0.002139175332929802 0.15587453719175692 0.12719452375114032 -0.052454202244009256 -0.18188882691307615 -0.02770952433332495 0.18809481012991103 0.1056090565110758 -0.02786741242861504 -0.016565703166165555 0.0042356975734930725 0.05108304765966282 0.040870737757258024 0.027167989801085757 0.016344547100305227 </displaymeanconfig>
            <dependents>
              <vector>-0.18916370156449333 -0.5567461158036772 -0.12359907007554033 0.5533865145520676 0.33980634565361795 -0.18484545920495576 -0.23243988610218747 0.00506265916926435 0.15092020974884252 0.13590542821556614 -0.0693423308795571 -0.18553482871985225 -0.025777311455398202 0.1803831988296642 0.10741328352849994 -0.03642402409528716 -0.0197195782789066 0.00698765101683282 0.04526991626169327 0.05011477813990452 0.016632123163429765 0.03171019790047456 </vector>
              <vector>-0.2189568004415209 -0.590274201077723 -0.14776931316974748 0.5315259436180597 0.33142178276607426 -0.17732753211671076 -0.1930120911799782 0.05727921947257761 0.1540434804063729 0.13120103134107408 -0.05395251819441098 -0.1858464539589821 -0.023956617676696962 0.17556918498968282 0.09550904464017049 -0.024001903137871164 -0.011130474563740275 0.009753649074218176 0.046385413081362306 0.04804516150078693 0.021418094332115896 0.02407590029488922 </vector>
              <vector>-0.2286172377377969 -0.5195052157217758 -0.15977596112191822 0.5145663763228692 0.3627069904557513 -0.17056745486177965 -0.2581045466917553 0.030167907357140852 0.18256762828826015 0.15963856721032593 -0.06464657026758211 -0.1966392641020684 -0.03862587001227549 0.1922724667907319 0.13684153593237158 -0.05902237500544966 -0.019211020518645032 -0.008940289135282612 0.059495006565546855 0.03985619392204563 0.027370045108042345 0.018173087223244504 </vector>
              <vector>-0.23356411752306389 -0.5852678296335323 -0.1318190122806236 0.5033293741554845 0.3336916082323822 -0.1708995123610409 -0.2666812731561003 0.0012953983167911243 0.1610129563698813 0.12508821684845065 -0.04054018158806028 -0.17603899991964114 -0.01117320147814753 0.1895268817138615 0.10139762401395475 -0.0016755496049917148 -0.013041603548050838 0.03109932449812925 0.06149067986480024 0.055028667982795584 0.03922652109303057 0.028514028003691388 </vector>
              <vector>-0.17828764529547012 -0.6147496375317503 -0.07521915194050433 0.5400867536534764 0.2924019071736803 -0.18981888167742658 -0.271877741925708 -0.016571604315655408 0.14356845811786778 0.13995451335266085 -0.022853040379302414 -0.1885301969974279 -0.0010582261118586705 0.1737921412178008 0.08466637666736118 0.016018440831441765 -0.03368587015896766 0.030014756915534156 0.04594363897737726 0.06404869219229208 0.016401294875522866 0.04575502235905479 </vector>
              <vector>-0.23880887495180692 -0.4600583527245903 -0.18245399569355106 0.5951121767214465 0.4049003750729051 -0.1416654676011146 -0.22268498436695183 0.013324257900129019 0.15474057301264432 0.12373151827719288 -0.04956970898949997 -0.16215343099711074 -0.054808631749789644 0.19173460152232244 0.12550073179824828 -0.06441802830365755 -0.023834937876359936 -0.032862898844532966 0.04817557902090559 -0.006969174606376298 0.038843874723255095 -0.055775201343710154 </vector>
              <vector>-0.19520684587300063 -0.5330803392847423 -0.15209074235974304 0.5689753523802377 0.3451472514110714 -0.23824300472201798 -0.19873998533329876 -0.0031069004731262007 0.11555598044312873 0.15399526791367105 -0.050213394023227775 -0.18022262996122623 -0.020995092059955783 0.18291786744645813 0.10170548115731884 -0.016889915936992107 -0.0234433023522075 -0.0029706006016384234 0.0492724794671408 0.05410377640978261 0.029008169522773818 0.014521126829596276 </vector>
              <vector>-0.23678046988224843 -0.5097324446973399 -0.18680487556015146 0.5171195902605163 0.3714542302873636 -0.17413384819167835 -0.24738430053292024 0.02149976997328827 0.2183533892635504 0.13947884848651362 -0.0760728884907865 -0.1907943235693648 -0.027725882957443396 0.1734664232253167 0.1214415564584641 -0.03978325661916038 -0.02080348402160438 0.005499501289153517 0.05777673848946451 0.04149177712420091 0.026545986946312623 0.015887962718552834 </vector>
              <vector>-0.22476663104351868 -0.5063479855143607 -0.17327274702152148 0.5642616516843755 0.36533299726917645 -0.20854322714443738 -0.19556060228709352 -0.027459257431761003 0.1787479186837709 0.14095706084091658 -0.04724053865204154 -0.1640810148725092 -0.0386268095437801 0.1847027737673736 0.10924161270883412 -0.04445135925107746 -0.022780278966745032 2.3736231600473418E-4 0.03887256912852979 0.04437736720575504 0.010052509724390478 0.016346628399719072 </vector>
              <vector>-0.31705397058400475 -0.5045304976644683 -0.19148097855775953 0.5173939434316736 0.43652400262887586 -0.11857901533848392 -0.19663977528252635 -0.004406213266828371 0.14946299679549055 0.1263317335611735 -0.07943063225132689 -0.18059827830804048 -0.023633486544751253 0.16137690745134747 0.12120437792553992 -0.027997612225024844 0.010309316411074822 -0.008387513429136524 0.054056406508895725 0.02494036858849985 0.03668174295049057 0.014456177199290184 </vector>
              <vector>-0.22963288985956323 -0.5772292863414425 -0.17386463186055676 0.6150753981089132 0.2849398745814795 -0.15248175680439321 -0.13256758691843806 -0.02528574056002554 0.14740287593851137 0.07285267816184168 -0.05295713537640673 -0.16026832913521383 -0.02258679060033894 0.1912979558212562 0.08085820943762077 -0.013557622452007992 5.055956704099096E-4 0.004367997859163258 0.05871967290445408 0.028684594520347904 0.03918280608282655 0.01654411082155948 </vector>
              <vector>-0.19693851662400996 -0.5535540184378989 -0.13301077886135212 0.5862373202201744 0.314166345697279 -0.16111617522233662 -0.20688423002358827 -0.005243401742411877 0.15291785453611048 0.1089287126205419 -0.05197454203338961 -0.20888606809537022 -0.02385476214250841 0.19446224276709684 0.07868919687148095 -0.01765794406129506 -0.016039444790665276 0.004939668810747238 0.05007291472675201 0.033746871823586884 0.03285596264388844 0.01814279131716639 </vector>
              <vector>-0.21168881546111934 -0.518883242882293 -0.16951412601255106 0.5911281282929561 0.3412094726715103 -0.2339321499845021 -0.17447604550572215 -0.038982546200594784 0.12996966560833875 0.10955972737244271 -0.021108963681059786 -0.15278140781811372 -0.05390976078836862 0.2121436940358112 0.10097606306818395 -0.042196033773991476 -0.011931471666969643 0.010495278896200447 0.0477753305749229 0.04277956557092688 0.022698651192836008 0.020668986491157046 </vector>
              <vector>-0.24791007032453238 -0.543949140183904 -0.16877810764538548 0.5786371261648027 0.3444952498868959 -0.12722784179411117 -0.1886407325154982 0.002939246373023688 0.14909957507452087 0.09115945504701084 -0.06182826809865416 -0.1994760512881223 -0.006775600375787547 0.16670849961508083 0.08798272166174827 -0.014600162055384079 -0.008083806634909232 -0.005675994289359989 0.06004283145481384 0.04292811577016132 0.040396207516785076 0.008556746640806055 </vector>
              <vector>-0.26128306869203105 -0.5585835783603629 -0.20766890834431034 0.518564485615543 0.3335025671644182 -0.21683517835807953 -0.1670831424643214 0.01508493380175338 0.17266387450065235 0.1199269186927569 -0.04023977481876744 -0.15296869954855233 -0.04393664825399092 0.20288909674904942 0.1113092826383082 -0.023928379934673727 0.001487813480564544 0.02030464923999327 0.06326719675770975 0.05574203734300463 0.037980808031771646 0.019803714759567444 </vector>
              <vector>-0.21678120998148664 -0.5407611578645963 -0.11982178883057301 0.5607074472540128 0.3375136199620462 -0.15826882582369908 -0.22016584832960917 -0.01749690690756074 0.12980078820440172 0.1338878484827692 -0.04784549401592751 -0.22298163376082497 -0.028851149727462944 0.21220731278601207 0.10863715601045032 -0.021553505872471984 -0.012236226807423074 0.005322658464899873 0.0479498020958238 0.03127578582883442 0.02180035141975979 0.017660977412621025 </vector>
              <vector>-0.18307998067878686 -0.526055776221645 -0.08605297221614441 0.5397240579762586 0.3766568479362829 -0.17440081709726712 -0.282499112306114 -0.04446680212581054 0.15903890726752243 0.14970937734447676 -0.06190545640815633 -0.1843084464698737 -0.024766072187969293 0.21216052347962108 0.12197970616973267 -0.041606779788560866 -0.05797817920166915 0.0018216566684560315 0.03384563433407506 0.04460796255683755 0.004760677291226329 0.022815043677508685 </vector>
            </dependents>
            <independents>
              <vector>3.6233600052064157 </vector>
              <vector>3.6182171086511516 </vector>
              <vector>3.862571668669969 </vector>
              <vector>3.496080323849056 </vector>
              <vector>3.419439793731178 </vector>
              <vector>3.494989932056703 </vector>
              <vector>3.2508667583039657 </vector>
              <vector>3.623681913523272 </vector>
              <vector>3.5620990827214967 </vector>
              <vector>3.4708781334831897 </vector>
              <vector>3.0242159910660487 </vector>
              <vector>3.4099504102375677 </vector>
              <vector>3.4007749891538106 </vector>
              <vector>3.168032012088728 </vector>
              <vector>3.4286911014762356 </vector>
              <vector>3.4890530621321862 </vector>
              <vector>3.853963576893806 </vector>
            </independents>
            <regcoefs>
              <vector>0.02410631547778108 0.044413035398480696 0.04609560677854525 -0.09511323387870753 0.07532014400585828 -0.008402037209537597 -0.13407622749323345 0.02685835602029724 0.05286480226169589 0.07910602528921222 -0.02135650455961407 -0.01876203770309964 -0.017487515108652405 0.01382189579720906 0.055599859456508666 -0.05008819543787002 -0.03666174243060329 -0.004362935862455999 -0.014440373202697922 0.004573962366618817 -0.029964365185585963 0.007955165219852947 </vector>
            </regcoefs>
          </regression_contents>
          <morphojset>
            <morphojset_contents visiblename="Regression ORMV 4 DPI, results" uniqueid="6412" alignmentmethod="-1" dimension="2" hasprocrustesfit="false" hasrawdata="false" linkedoutlinenumber="0" linkedwireframenumber="0" nincl="17" nlmk="11" nobs="17" objsymmetry="false" procsumsquare="0.0" procrustesfitfromparentset="false">
              <alignmentvectors>
                <vector>0.0 </vector>
                <vector>0.0 </vector>
                <vector>0.0 </vector>
                <vector>0.0 </vector>
                <vector>0.0 </vector>
                <vector>0.0 </vector>
                <vector>0.0 </vector>
                <vector>0.0 </vector>
                <vector>0.0 </vector>
                <vector>0.0 </vector>
                <vector>0.0 </vector>
              </alignmentvectors>
              <datavector>
                <datamatrix visiblename="Residuals, Regression ORMV 4 DPI" covarfromorigin="false" matrixtype="12" iscoordinates="true" issymmetrycomponent="false" isasymmetrycomponent="false">
                  <data>
                    <vector>-0.19256730659867557 -0.5630168555608546 -0.1301073744835594 0.5668156875812392 0.32917178718905465 -0.1836591635983075 -0.21350947248170926 0.0012704896091837031 0.1434561529843486 0.12473633577766642 -0.06632697556743418 -0.1828857898803562 -0.02330822427722667 0.17843166566563987 0.09956306014117138 -0.029352000404957102 -0.0145432546215768 0.007603660148504414 0.0473087731319385 0.049468973875394125 0.020862834583668874 0.03058699678684941 </vector>
                    <vector>-0.22223642918887235 -0.5963165291881407 -0.15404055264045238 0.5444659591243566 0.3211745880106607 -0.17618444731828464 -0.17477121772801774 0.0536251796591538 0.14685130185132536 0.12043877300813488 -0.051046997176020174 -0.18329390633855908 -0.021577466979737846 0.17368873640594118 0.08794476557851397 -0.01718747785531792 -0.006142698455266801 0.010347220078071907 0.04835000460600665 0.04742288065157573 0.025494702121861383 0.02299361177306981 </vector>
                    <vector>-0.23778735459739636 -0.5364000715560894 -0.17731087230579495 0.5507477442455645 0.3340549750512322 -0.16737129395775524 -0.20710153566170292 0.019950905775548557 0.16245769423607412 0.12954639087300382 -0.05652248997398694 -0.18950212701364796 -0.0319735652551192 0.18701457494083729 0.1156911776761118 -0.03996867076453914 -0.0052647804690182775 -0.007280614858368124 0.06498816913064398 0.03811624451119666 0.03876858216895486 0.015146917804250926 </vector>
                    <vector>-0.23389947840453415 -0.585885692397078 -0.13246028254589529 0.5046525650837063 0.33264377369667497 -0.17078262537317526 -0.2648160390485577 9.217517527564305E-4 0.16027751479227587 0.12398771410280908 -0.04024307537119203 -0.1757779872606104 -0.010929919650737288 0.18933459504266056 0.10062413302176458 -9.787354697589048E-4 -0.012531574785293815 0.031160020543444848 0.061691570635124725 0.05496503619084899 0.039643377660372736 0.02840335778439427 </vector>
                    <vector>-0.17677548537953444 -0.6119636617182123 -0.07232763046616306 0.5341204159160082 0.297126648403137 -0.19034593127537006 -0.28028818096945207 -0.014886812236199812 0.14688460301017553 0.1449167383207028 -0.024192707993347874 -0.1897071168540543 -0.0021551967128199557 0.17465917196773204 0.08815408837839737 0.012876469115668324 -0.03598561677113718 0.029741075243480825 0.04503781189034697 0.06433561130086238 0.014521666610396031 0.046254040219382515 </vector>
                    <vector>-0.23911795050473633 -0.46062778787886394 -0.18304500368752788 0.5963316569601027 0.40393466900402075 -0.14155774212566127 -0.22096594587741755 0.01297989746705496 0.1540627747815294 0.12271727209225236 -0.04929588972991688 -0.16191287630999926 -0.05458441816532253 0.19155738613285353 0.12478786643646549 -0.06377582992562397 -0.02336488477664261 -0.03280696010867235 0.04836072412681134 -0.007027818987299798 0.039228058392735826 -0.05587719731614473 </vector>
                    <vector>-0.1896310111840094 -0.5228075232815461 -0.14142874453088322 0.5469754880985375 0.36256893794441036 -0.2401864112361456 -0.22975206102420662 0.0031054862072556373 0.1277837055199499 0.1722926356852973 -0.05515319243700247 -0.18456232346426396 -0.02503998616486184 0.1861148971262835 0.11456582994626507 -0.02847540679679874 -0.031923230169954436 -0.003979755615400205 0.04593239483662995 0.055161742238423676 0.022077357263663278 0.016361171038359594 </vector>
                    <vector>-0.24019183493987173 -0.5160174813799889 -0.1933280185273631 0.5305793810307167 0.360795425642018 -0.1729448478993738 -0.22841072665971923 0.0176989544850276 0.21087231487953947 0.12828429116115986 -0.07305065834222685 -0.18813924507389093 -0.025251166402717237 0.1715104406780805 0.11357343501396044 -0.03269510912214254 -0.015615358644475719 0.006116914886165147 0.0598202438359422 0.040844500463163715 0.030786344144914296 0.014762200771081447 </vector>
                    <vector>-0.22669346095381956 -0.5098979417526718 -0.1769571920357848 0.5718641002656136 0.35931262030810895 -0.20787164808799802 -0.18484382204614863 -0.029606059325609863 0.1745224084728113 0.13463407648634934 -0.04553350251029395 -0.16258135577040186 -0.03722902367313358 0.18359798269037672 0.10479748800184313 -0.04044778461887623 -0.019849887470618485 5.860939719997384E-4 0.040026795415351236 0.04401176809523502 0.0124475764916856 0.01571076804598206 </vector>
                    <vector>-0.3167817995137844 -0.5040290546551756 -0.1909605385659682 0.516320072533371 0.43737440070078876 -0.11867387809183415 -0.19815355578380542 -0.004102970429525321 0.15005986402813826 0.1272248759239577 -0.07967175672791953 -0.18081011009485481 -0.023830928402135233 0.16153296282924495 0.1218321251756881 -0.02856313032629995 0.009895388961951423 -0.008436772923980608 0.05389336824481166 0.024992010666843093 0.03634343188223327 0.01454599456825572 </vector>
                    <vector>-0.21859334027225366 -0.556890221789816 -0.15275502938904234 0.5715180463941245 0.31943292954221664 -0.15632949149842404 -0.19396814243905278 -0.012985886880894207 0.17161244900782668 0.10907948725840996 -0.06273740193413803 -0.16886045287860582 -0.030595243421705727 0.19762772878820156 0.10632030903070505 -0.03649564123737059 -0.016283744197512162 0.002369980084766001 0.05210666660834989 0.030779252428700485 0.025460547464605826 0.02018719933090686 </vector>
                    <vector>-0.19519760263588767 -0.5503465902993494 -0.12968183849691858 0.5793684165311138 0.31960582865800125 -0.16172295497348896 -0.21656696980739212 -0.003303740422671771 0.1567356538103933 0.1146416049992084 -0.05351686970928428 -0.21024102812288292 -0.025117678480686 0.1954604347868565 0.08270451697109077 -0.02127522187208134 -0.018687088736302752 0.004624585567137037 0.04903005740061047 0.03407719501513937 0.030691991026373 0.018717298791020322 </vector>
                    <vector>-0.2097267158777105 -0.5152683064423547 -0.16576223904581308 0.5833865206324205 0.3473400496695755 -0.23461602196501335 -0.18538899113409804 -0.036796448154750985 0.1342725217038822 0.11599845084340007 -0.022847246279166095 -0.15430851744194168 -0.05533313244137666 0.2132687077696861 0.10550153529050496 -0.046272891869245734 -0.01491550253707215 0.010140163878890787 0.046599976744040005 0.04315185679321435 0.020259743907235346 0.02131648595569399 </vector>
                    <vector>-0.2403373951107547 -0.5299973816648264 -0.15429779192738746 0.5487585812930492 0.36815606143385526 -0.1298672289281818 -0.23075897848430452 0.011376438158105349 0.16570634263040834 0.11600955034756516 -0.06853712714766906 -0.205369893422777 -0.012269068356653957 0.1710504625254815 0.1054486706983773 -0.030334695872665896 -0.019600600582703607 -0.007046551988041673 0.055506582174804184 0.0443649646106393 0.03098330467202582 0.011055754941656176 </vector>
                    <vector>-0.2599939237191798 -0.5562084812051884 -0.20520383151397256 0.5134780696753145 0.33753049856227463 -0.21728449812411213 -0.17425320106622919 0.01652125096413888 0.1754909508383555 0.12415730947636003 -0.04138186683677318 -0.153972046020463 -0.044871836470985714 0.20362825688734057 0.11428262293893027 -0.026606970340056834 -4.7276406990942686E-4 0.020071330430275466 0.06249496200713111 0.055986641318107024 0.036378389330361964 0.020229136938283526 </vector>
                    <vector>-0.21694716947506512 -0.5410669186047562 -0.12013913320301395 0.561362252595031 0.3369950797908205 -0.15821098215025975 -0.2192428029626721 -0.01768181277455594 0.12943684142789977 0.13334324448021626 -0.0476984655459572 -0.22285246685107568 -0.02873075724549892 0.21211215619400142 0.10825437978208223 -0.021208674595506814 -0.011983829703722372 0.005352695018056076 0.04804921658436365 0.03124429646752117 0.02200664055076298 0.017606210221324754 </vector>
                    <vector>-0.19204258816236844 -0.5425683205711905 -0.10319108818639351 0.5750866824525982 0.3486531952439601 -0.17127698170064914 -0.23265024174732513 -0.05445260451382325 0.13938403828493381 0.12029815293289169 -0.05396521486582837 -0.1773328147239094 -0.01826430156580532 0.2070216117772694 0.10130795660641628 -0.02298423933088194 -0.04434752679555909 0.0034437743930529835 0.039214492841361304 0.04290738623382115 0.015901278346606852 0.019857353050822143 </vector>
                  </data>
                </datamatrix>
                <datamatrix visiblename="Predicted values, Regression ORMV 4 DPI" covarfromorigin="false" matrixtype="13" iscoordinates="true" issymmetrycomponent="false" isasymmetrycomponent="false">
                  <data>
                    <vector>-0.22062703299631506 -0.5348650731808287 -0.14543270509503584 0.5392668058186441 0.3586269978087286 -0.17759136315394441 -0.23395640685117303 0.0016529942271508715 0.16333859395625083 0.13836361618904003 -0.055469557556132164 -0.18453786575257217 -0.03017861151149646 0.19004634329393533 0.11345927989840433 -0.03493943611894508 -0.021742026823495346 0.003619688441821479 0.04904419078941758 0.04151654202176841 0.022937278380846644 0.01746774821393037 </vector>
                    <vector>-0.22075100928314587 -0.5350934848275883 -0.14566977003235002 0.5397559633415189 0.3582396340995789 -0.17754815234572227 -0.23326686668265528 0.0015148644804940303 0.16306671574680445 0.1379567820840795 -0.055359723262400046 -0.18444137453349915 -0.030088675030284045 0.18997525871365264 0.11317333557273229 -0.03468183771116827 -0.02155347927463902 0.0036421265696393416 0.04911845613501846 0.041493018606469215 0.023091382011340266 0.017426835622124635 </vector>
                    <vector>-0.21486052117089785 -0.5242409571036925 -0.13440609831917816 0.5165146109251204 0.37664445474868435 -0.17960122845132057 -0.2660290042607472 0.008077826248662521 0.17598447124394295 0.1572867000884624 -0.060578282537604417 -0.18902596400149654 -0.03436182909048122 0.1933527019798056 0.12675941476733554 -0.046921116669525545 -0.0305119432157923 0.002576023296578586 0.04558988509456569 0.04261068716810699 0.01576945274017324 0.0193707165192988 </vector>
                    <vector>-0.22369527714902704 -0.5405179501744604 -0.15129973923778323 0.551372787919594 0.3490402738798725 -0.17652195453516178 -0.21689122733823743 -0.0017655287688950812 0.15660997876936236 0.12829502649678184 -0.05275130846087749 -0.18214983957210687 -0.027952806160735172 0.18828709680111194 0.10638254750326594 -0.028564226563847838 -0.01707573192892257 0.004175001528177475 0.05088215688933832 0.04093436954920461 0.026751133233743583 0.016455217319602342 </vector>
                    <vector>-0.22554279794643298 -0.5439217887515441 -0.1548325309773962 0.5586623165852839 0.3432676981147086 -0.17587801794935268 -0.20661555418695077 -0.00382396741238537 0.15255839229944917 0.12223229878309834 -0.051114534629963786 -0.1807119070564497 -0.026612553732363643 0.18722777937997975 0.10212134480003958 -0.024725440712841586 -0.014265956553996022 0.004509379245546405 0.0519888747466931 0.04058381864868772 0.029047618066212588 0.015845529239977504 </vector>
                    <vector>-0.2237215624775679 -0.5405663777837324 -0.1513500015090781 0.5514764986091595 0.34895814541304965 -0.17651279302274947 -0.2167450317202291 -0.0017948148998557152 0.15655233542287184 0.1282087699360808 -0.052728021503592334 -0.1821293816001876 -0.027933737917792044 0.1882720255193799 0.10632192187285856 -0.028509610806648596 -0.017035756265882874 0.004179758837632461 0.05089790255375706 0.040929382138181515 0.026783806131605022 0.016446543072739798 </vector>
                    <vector>-0.22960647271948853 -0.5514086289412021 -0.16260300733191474 0.5746958431295159 0.3305707528108263 -0.17446166103316854 -0.18401391753978696 -0.008351562013311612 0.14364681211493577 0.10889715597951403 -0.047514403830234545 -0.1775491334100384 -0.023664630228418873 0.18489778045008562 0.09274870772212954 -0.016281921568808394 -0.008085775348418608 0.005244852587254855 0.05442313229017366 0.03981277192861695 0.03409880206019629 0.014504502891541907 </vector>
                    <vector>-0.220619272972874 -0.534850776255357 -0.14541786653584327 0.5392361880776154 0.35865124398951087 -0.1775940678396007 -0.23399956710389583 0.0016616401553308955 0.16335561157576786 0.13838908107649406 -0.055476432392568886 -0.18454390540854998 -0.03018424088805109 0.1900507926771472 0.11347717795557943 -0.034955559925632866 -0.021753828543294208 0.0036182839764814434 0.04903954231318512 0.04151801441829521 0.02292763260248408 0.017470309047776612 </vector>
                    <vector>-0.22210380812019642 -0.5375858566996949 -0.1482565644887916 0.5450935302665776 0.3540128163052328 -0.1770766466037355 -0.22574277347163968 7.626560919084778E-6 0.16010004740271652 0.13351750810570753 -0.05416123838575683 -0.18338848601518346 -0.029107310203971455 0.18919960120690787 0.11005318121806676 -0.03187098706081626 -0.019496094662292095 0.0038869659174980693 0.04992882137284136 0.041236336867778035 0.024772923033790632 0.016980407454042237 </vector>
                    <vector>-0.2243028091007177 -0.5416372559472988 -0.15246144949484625 0.5537698497461183 0.3471420412722524 -0.17631020479394593 -0.21351221272941576 -0.002442418170232825 0.15527766995910922 0.1263013813883561 -0.052213077767416606 -0.1816769951262618 -0.02751208247594095 0.18793875475201352 0.1049813092609276 -0.02730189432733992 -0.016151775717042148 0.004284957068337157 0.051246085923746874 0.04081909567891478 0.02750630086934306 0.01625472973133969 </vector>
                    <vector>-0.23507018761780687 -0.5614748774896327 -0.17305061197456933 0.5962533305626044 0.31349938438342817 -0.17255733285326533 -0.1536254377100801 -0.014439029012061108 0.1316649641224416 0.09096771465457201 -0.04267393568627794 -0.17329670316968412 -0.019701071511958143 0.18176503716296563 0.08014695691799148 -0.004929393643252424 2.236367017565237E-4 0.00623371534789033 0.057696053955767004 0.03877607984890544 0.04089024841930648 0.012701458590957844 </vector>
                    <vector>-0.2257715520186196 -0.5443432410765555 -0.15526994986748846 0.5595648825368763 0.3425529563834431 -0.17579828779614382 -0.20534325344689097 -0.0040788366526698806 0.1520567379174741 0.1214816313724738 -0.05091187456811457 -0.18053386688556342 -0.02644660799514734 0.18709661811015132 0.10159373641146595 -0.024250134617828746 -0.013918059220528071 0.004550780817103275 0.05212590498580435 0.040540414565705535 0.029331961418601192 0.01577003962645129 </vector>
                    <vector>-0.22599273761390615 -0.5447507493779444 -0.1556928964697929 0.5604375865083514 0.3418618623461001 -0.1757211955667849 -0.20411304760231894 -0.004325273378773571 0.15157168109621347 0.12075580028018293 -0.050715919645902933 -0.18036171728924816 -0.02628615268031689 0.18696979639603611 0.10108358428875476 -0.023790554333360768 -0.013581672296063042 0.004590812590802734 0.052258401490545704 0.04049844653497055 0.029606897086686415 0.01569704763576828 </vector>
                    <vector>-0.231603313244275 -0.5550875714570837 -0.16642132522105293 0.5825745237195692 0.3243316277972059 -0.17376568041322552 -0.1729077472618885 -0.010576367118011437 0.13926776963586945 0.10234442845058597 -0.04574534319499435 -0.1759949847784214 -0.02221605635245852 0.18375284721951032 0.08814310747444676 -0.01213287861133321 -0.005048909218371173 0.005606255272174757 0.05561929693967246 0.039433888916780034 0.036580892645845006 0.013845538799455102 </vector>
                    <vector>-0.2253197830033486 -0.5435109100931805 -0.1544060863333927 0.5577823947880443 0.34396450794630884 -0.17595574778126355 -0.20785593462878704 -0.0035754924953152745 0.15304746085405377 0.12296413296753717 -0.0513121102260035 -0.18088548044116545 -0.026774336116330136 0.18735564999161985 0.1026357162104537 -0.02518882202323192 -0.014605125615691578 0.004469016383210876 0.051855282410241454 0.04062613378215563 0.02877040850249544 0.01591912492158914 </vector>
                    <vector>-0.22386467853691883 -0.5408300521978462 -0.15162366513061398 0.5520411735067975 0.348510979515391 -0.17646291122073549 -0.2159490385976319 -0.0019542694659345767 0.15623848396825887 0.12773912775369323 -0.052601230713979555 -0.1820179938228254 -0.027829916815288954 0.18818996672192165 0.10599183273944386 -0.028212243705580196 -0.01681810026986625 0.0042056610203368705 0.050983633171122957 0.04090222711857127 0.02696170067008256 0.016399314291601495 </vector>
                    <vector>-0.21506803054691573 -0.5246232685884605 -0.13480289353280583 0.517333354371476 0.3759960920364881 -0.17952890294391413 -0.2648748637894837 0.007846627055082933 0.17552940617434554 0.15660574816272538 -0.0603944437863372 -0.18886445865904042 -0.034211294955488906 0.19323372183226267 0.12628080607439215 -0.046489952886293956 -0.03019635557227561 0.0026135798488961214 0.045714189152376565 0.04257131408027442 0.01602738874570523 0.019302237726991765 </vector>
                  </data>
                </datamatrix>
                <datamatrix visiblename="Regression scores, Regression ORMV 4 DPI" covarfromorigin="false" matrixtype="20" iscoordinates="false" issymmetrycomponent="false" isasymmetrycomponent="false">
                  <data>
                    <vector>0.022191223853466977 </vector>
                    <vector>-0.01262931088647987 </vector>
                    <vector>0.0836542644865171 </vector>
                    <vector>0.02796065411087011 </vector>
                    <vector>0.011788536041017482 </vector>
                    <vector>0.022109116948399222 </vector>
                    <vector>-0.013242552185274016 </vector>
                    <vector>0.06669431241084466 </vector>
                    <vector>0.007181796822284 </vector>
                    <vector>0.015988242126173138 </vector>
                    <vector>-0.14172200792093625 </vector>
                    <vector>-0.03930032963239983 </vector>
                    <vector>-0.05181328861132221 </vector>
                    <vector>-0.058187368913184795 </vector>
                    <vector>-0.03667708753472183 </vector>
                    <vector>0.0011894284012379892 </vector>
                    <vector>0.09481437048350963 </vector>
                  </data>
                </datamatrix>
              </datavector>
              <classifiernames>ID	Treatment	DPI	Digitization</classifiernames>
              <classifiermat>
                <vector>OR1	ORMV	4 DPI	1st</vector>
                <vector>OR3	ORMV	4 DPI	1st</vector>
                <vector>OR4	ORMV	4 DPI	1st</vector>
                <vector>OR6	ORMV	4 DPI	1st</vector>
                <vector>OR7	ORMV	4 DPI	1st</vector>
                <vector>OR8	ORMV	4 DPI	1st</vector>
                <vector>OR9	ORMV	4 DPI	1st</vector>
                <vector>OR11	ORMV	4 DPI	1st</vector>
                <vector>OR12	ORMV	4 DPI	1st</vector>
                <vector>OR13	ORMV	4 DPI	1st</vector>
                <vector>OR14	ORMV	4 DPI	1st</vector>
                <vector>OR15	ORMV	4 DPI	1st</vector>
                <vector>OR16	ORMV	4 DPI	1st</vector>
                <vector>OR17	ORMV	4 DPI	1st</vector>
                <vector>OR19	ORMV	4 DPI	1st</vector>
                <vector>OR20	ORMV	4 DPI	1st</vector>
                <vector>OR22	ORMV	4 DPI	1st</vector>
              </classifiermat>
              <idvec>OR1	OR3	OR4	OR6	OR7	OR8	OR9	OR11	OR12	OR13	OR14	OR15	OR16	OR17	OR19	OR20	OR22</idvec>
              <meanconfig>-0.22403063803049733 -0.5411358129380061 -0.15194100950305495 0.5526959788478157 0.34799243934416546 -0.1764050675472962 -0.21502599323069477 -0.002139175332929802 0.15587453719175692 0.12719452375114032 -0.052454202244009256 -0.18188882691307615 -0.02770952433332495 0.18809481012991103 0.1056090565110758 -0.02786741242861504 -0.016565703166165555 0.0042356975734930725 0.05108304765966282 0.040870737757258024 0.027167989801085757 0.016344547100305227 </meanconfig>
              <omitflag>false	false	false	false	false	false	false	false	false	false	false	false	false	false	false	false	false</omitflag>
              <uniquenumvec>87 90 92 95 97 99 101 104 106 108 110 112 114 116 119 121 124 </uniquenumvec>
              <linkedsets>6382 </linkedsets>
              <linksetmatrix>
                <vector>0 </vector>
                <vector>1 </vector>
                <vector>2 </vector>
                <vector>3 </vector>
                <vector>4 </vector>
                <vector>5 </vector>
                <vector>6 </vector>
                <vector>7 </vector>
                <vector>8 </vector>
                <vector>9 </vector>
                <vector>10 </vector>
                <vector>11 </vector>
                <vector>12 </vector>
                <vector>13 </vector>
                <vector>14 </vector>
                <vector>15 </vector>
                <vector>16 </vector>
              </linksetmatrix>
            </morphojset_contents>
          </morphojset>
        </regression_analysis>
      </morphojset>
    </morphojset>
    <morphojset>
      <morphojset_contents visiblename="4DPI2nd" uniqueid="127" alignmentmethod="1" dimension="2" hasprocrustesfit="true" hasrawdata="true" linkedoutlinenumber="0" linkedwireframenumber="0" nincl="40" nlmk="11" nobs="41" objsymmetry="false" procsumsquare="0.5685063031558091" procrustesfitfromparentset="false">
        <alignmentvectors>
          <vector>0.0 </vector>
          <vector>0.0 </vector>
          <vector>0.0 </vector>
          <vector>0.0 </vector>
          <vector>0.0 </vector>
          <vector>0.0 </vector>
          <vector>0.0 </vector>
          <vector>0.0 </vector>
          <vector>0.0 </vector>
          <vector>0.0 </vector>
          <vector>0.0 </vector>
        </alignmentvectors>
        <datavector>
          <datamatrix visiblename="4DPI2nd, raw data" covarfromorigin="false" matrixtype="0" iscoordinates="true" issymmetrycomponent="false" isasymmetrycomponent="false">
            <data>
              <vector>47.183148 44.46387 93.447621 59.383152 72.465084 26.127117000000002 67.651227 55.047006 82.05605100000001 41.193387 64.637973 44.46387 80.99038800000001 48.726522 74.118699 39.576519000000005 73.64098800000001 46.264473 76.06629000000001 43.986159 74.780145 44.537364000000004 </vector>
              <vector>86.502438 22.856634 62.065683 57.288573 92.93316300000001 46.154232 71.73014400000001 38.363868000000004 79.998219 51.151824000000005 81.100629 36.600012 73.45725300000001 48.506040000000006 82.790991 45.19881 77.830146 43.765677000000004 79.116291 46.007244 78.85906200000001 44.721099 </vector>
              <vector>93.668103 25.355430000000002 67.908456 52.033752 92.786175 51.004836000000005 68.64339600000001 31.675914000000002 79.851231 50.600619 85.400028 37.408446000000005 76.470507 47.440377000000005 82.974726 47.440377000000005 75.735567 42.075315 79.520508 46.889172 79.263279 45.786762 </vector>
              <vector>88.450029 27.670491000000002 49.681944 50.600619 90.39762 63.792792000000006 69.929541 36.893988 69.672312 58.207248 80.47593 41.303628 65.005443 49.865679 79.887978 54.606042 73.420506 46.742184 73.64098800000001 51.850017 74.669904 49.792185 </vector>
              <vector>97.232562 33.696999000000005 59.824116000000004 52.952427 91.50003000000001 58.684959000000006 75.368097 44.206641000000005 78.27111000000001 57.325320000000005 85.657257 45.456039000000004 73.971711 51.850017 82.497015 52.695198000000005 79.483761 49.498209 79.263279 52.217487000000006 79.74099000000001 51.115077 </vector>
              <vector>70.774722 28.699407 95.689188 51.298812000000005 68.128938 53.246403 82.276533 39.356037 80.10846000000001 53.577126 75.074121 40.715676 84.003642 48.87351 76.617495 49.24098 79.557255 46.043991000000005 79.37352 49.130739000000005 79.079544 47.918088000000004 </vector>
              <vector>94.035573 29.3976 49.130739000000005 50.306643 88.59701700000001 61.845201 68.422914 37.886157000000004 70.590987 59.456646000000006 82.71749700000001 41.965074 65.666889 50.159655 79.887978 53.797608000000004 74.96388 47.624112000000004 73.787976 51.850017 75.11086800000001 50.306643 </vector>
              <vector>60.081345000000006 29.103624 93.300633 45.823509 60.228333000000006 55.745199 75.037374 37.261458000000005 76.176531 54.75303 67.39399800000001 39.797001 79.887978 47.330136 69.378336 49.792185 73.27351800000001 45.015075 74.155446 48.359052000000005 72.575325 47.03616 </vector>
              <vector>88.52352300000001 28.478925 53.834355 51.335559 86.134968 53.577126 68.64339600000001 37.665675 72.428337 53.136162000000006 78.712074 40.237965 67.98195 47.477124 77.205447 47.477124 73.64098800000001 44.427123 73.714482 47.330136 74.008458 45.603027000000004 </vector>
              <vector>66.401829 39.31929 93.594609 62.984358 66.80604600000001 62.580141000000005 82.974726 49.792185 78.124122 63.609057 73.64098800000001 52.364475000000006 83.19520800000001 60.081345000000006 75.551832 59.53014 78.56508600000001 57.031344000000004 78.234363 59.603634 77.719905 58.390983000000006 </vector>
              <vector>94.43979 30.316275 45.786762 56.737368000000004 88.376535 64.123515 69.378336 35.313867 69.70905900000001 62.065683 81.394605 43.508448 62.83737 53.724114 76.911471 54.789777 71.766891 47.844594 71.987373 53.797608000000004 72.244602 51.850017 </vector>
              <vector>61.477731000000006 34.431939 84.88557 61.036767000000005 61.257249 53.577126 76.948218 44.721099 71.546409 57.251826 67.61448 46.962666000000006 75.47833800000001 54.716283000000004 69.78255300000001 52.989174000000006 72.906048 51.298812000000005 72.09761400000001 53.797608000000004 71.950626 52.437969 </vector>
              <vector>73.236771 40.164471 94.990995 62.616888 70.884963 61.183755000000005 85.51026900000001 51.225318 81.57834 63.278334 77.90364000000001 51.850017 85.106052 59.603634 79.00605 59.236164 82.019304 56.810862 81.46809900000001 59.236164 80.916894 58.243995000000005 </vector>
              <vector>69.488577 41.928327 92.08798200000001 68.312673 61.551225 64.01327400000001 80.10846000000001 53.393391 73.64098800000001 64.564479 71.987373 53.209656 80.21870100000001 61.330743000000005 70.039782 59.236164 74.265687 56.810862 73.27351800000001 59.052429000000004 72.428337 57.545802 </vector>
              <vector>88.670511 33.954228 56.443392 55.157247000000005 84.113883 57.031344000000004 71.877132 41.266881000000005 72.20785500000001 55.010259000000005 79.04279700000001 44.0964 68.569902 50.894595 76.54400100000001 51.07833 73.494 47.954835 73.494 50.269896 73.86147 48.983751000000005 </vector>
              <vector>64.30725 36.710253 86.39219700000001 54.863271000000005 61.91869500000001 52.878933 75.69882 45.382545 73.089783 54.312066 68.900625 45.125316000000005 76.25002500000001 51.519294 70.407252 50.931342 72.538578 48.836763000000005 72.538578 50.968089 72.171108 49.828932 </vector>
              <vector>62.065683 29.03013 95.027742 50.012667 64.050021 55.157247000000005 79.594002 37.224711 78.56508600000001 52.217487000000006 70.113276 39.723507000000005 82.31328 47.550618 72.75906 48.910257 76.470507 44.721099 76.764483 47.146401000000004 75.95604900000001 45.860256 </vector>
              <vector>52.989174000000006 38.21688 97.67352600000001 67.57773300000001 58.023513 66.438576 77.977134 48.506040000000006 73.64098800000001 68.753637 65.44640700000001 50.747607 81.431352 61.845201 68.496408 61.147008 73.089783 56.847609000000006 73.236771 60.154839 72.354843 58.390983000000006 </vector>
              <vector>63.829539000000004 32.263866 94.47653700000001 55.598211000000006 61.257249 58.390983000000006 80.622918 43.287966000000004 74.192193 60.265080000000005 70.407252 44.500617000000005 80.549424 53.393391 70.66448100000001 53.577126 75.147615 50.269896 74.669904 53.319897000000005 74.192193 51.556041 </vector>
              <vector>64.270503 33.917481 93.594609 53.209656 65.666889 57.509055000000004 80.255448 43.912665000000004 76.470507 56.700621000000005 70.884963 44.721099 81.394605 51.482547000000004 73.347012 52.401222000000004 76.029543 49.792185 76.54400100000001 51.850017 75.662073 50.527125000000005 </vector>
              <vector>63.792792000000006 37.48194 98.26147800000001 53.724114 65.666889 60.779538 79.00605 45.015075 79.300026 59.677128 73.053036 48.13857 84.187377 52.989174000000006 74.375928 54.900018 77.49942300000001 50.674113000000006 78.160869 53.577126 77.49942300000001 52.548210000000005 </vector>
              <vector>90.03015 40.936158 61.808454000000005 52.364475000000006 82.90123200000001 56.075922000000006 74.375928 45.345798 75.662073 54.606042 80.549424 46.962666000000006 71.877132 51.739776000000006 77.42592900000001 51.739776000000006 75.551832 49.939173000000004 75.662073 51.739776000000006 75.662073 50.821101000000006 </vector>
              <vector>83.525931 36.195795000000004 54.422307 51.335559 80.40243600000001 62.984358 69.70905900000001 45.382545 69.856047 57.362067 76.286772 47.366883 66.732552 52.584957 73.971711 54.606042 72.09761400000001 51.151824000000005 71.32592700000001 53.393391 71.950626 52.033752 </vector>
              <vector>80.328942 41.15664 61.183755000000005 55.487970000000004 79.557255 61.624719000000006 71.14219200000001 50.784354 71.950626 57.950019000000005 75.515085 50.34339 69.59881800000001 55.1205 74.302434 56.075922000000006 72.722313 54.091584000000005 72.612072 55.634958000000005 72.722313 54.863271000000005 </vector>
              <vector>77.278941 39.797001 62.286165000000004 59.125923 79.74099000000001 53.172909000000004 71.399421 49.718691 74.52291600000001 55.010259000000005 74.52291600000001 48.726522 70.407252 54.532548000000006 74.59641 52.437969 73.16327700000001 52.290981 73.787976 53.246403 73.787976 52.621704 </vector>
              <vector>82.019304 41.487363 59.346405000000004 59.015682000000005 82.092798 59.456646000000006 71.068698 51.409053 75.735567 59.419899 77.352435 50.674113000000006 70.884963 56.95785 76.874724 55.671705 74.59641 54.606042 75.404844 55.965681000000004 75.147615 55.157247000000005 </vector>
              <vector>65.299419 35.718084000000005 91.904247 57.325320000000005 65.44640700000001 55.818693 78.418098 45.345798 75.33135 56.516886 71.031951 45.786762 80.365689 53.503632 73.494 52.401222000000004 75.33135 50.674113000000006 75.58857900000001 52.621704 74.96388 51.666282 </vector>
              <vector>92.60244 36.048807000000004 61.91869500000001 50.012667 87.016896 56.075922000000006 75.33135 42.920496 78.08737500000001 53.319897000000005 83.67291900000001 44.0964 72.722313 49.645197 79.92472500000001 51.225318 77.53617 48.028329 77.60966400000001 50.196402 77.60966400000001 49.204233 </vector>
              <vector>65.26267200000001 38.437362 95.505453 52.768692 66.401829 56.627127 78.56508600000001 44.904834 78.895809 55.047006 73.16327700000001 47.771100000000004 83.59942500000001 51.298812000000005 74.669904 52.584957 77.572917 50.122908 77.646411 51.739776000000006 77.352435 51.004836000000005 </vector>
              <vector>54.165078 43.177725 92.60244 65.77713 61.073514 68.680143 73.56749400000001 49.865679 72.75906 68.34942000000001 64.711467 54.459054 78.454845 62.396406000000006 68.312673 63.057852000000004 71.546409 58.942188 72.02412000000001 61.845201 70.884963 60.338574 </vector>
              <vector>65.519901 44.868087 85.363281 64.343997 64.086768 62.727129000000005 74.853639 55.010259000000005 71.546409 62.727129000000005 69.231348 54.201825 75.404844 60.889779000000004 70.333758 59.677128 72.20785500000001 58.243995000000005 71.950626 59.860863 71.14219200000001 59.125923 </vector>
              <vector>81.65183400000001 40.090977 58.831947 66.98978100000001 82.864485 63.021105000000006 68.606649 54.422307 74.633157 63.535563 76.72773600000001 52.401222000000004 68.606649 61.440984 75.992796 59.236164 73.089783 58.133754 73.971711 60.007851 73.714482 58.905441 </vector>
              <vector>64.78496100000001 39.539772 92.014488 62.4699 62.653635 63.315081000000006 78.27111000000001 52.290981 76.690989 64.01327400000001 70.37050500000001 52.327728 80.622918 60.742791000000004 71.877132 60.779538 75.00062700000001 58.207248 75.29460300000001 60.448815 74.41267500000001 59.383152 </vector>
              <vector>83.930148 39.429531000000004 53.760861000000006 53.797608000000004 81.35785800000001 60.485562 68.753637 48.983751000000005 69.525324 60.007851 75.00062700000001 50.894595 65.04219 54.716283000000004 73.016289 56.480139 70.407252 53.871102 70.113276 55.965681000000004 70.811469 54.863271000000005 </vector>
              <vector>76.874724 32.337360000000004 83.30544900000001 71.32592700000001 60.706044000000006 48.322305 81.688581 50.747607 70.260264 56.553633000000005 74.70665100000001 44.721099 77.02171200000001 59.015682000000005 70.003035 51.298812000000005 74.70665100000001 51.556041 72.575325 52.621704 72.97954200000001 51.409053 </vector>
              <vector>65.483154 35.240373000000005 92.60244 59.089176 64.748214 57.435561 79.189785 45.088569 76.80123 57.803031000000004 70.627734 46.007244 81.909063 55.047006 72.79580700000001 53.944596000000004 75.809061 51.335559 75.88255500000001 53.430138 75.551832 52.217487000000006 </vector>
              <vector>88.744005 35.791578 57.068091 58.537971000000006 85.473522 61.551225 70.039782 46.668690000000005 74.265687 59.750622 79.44701400000001 47.844594 68.900625 56.369898000000006 77.352435 56.553633000000005 73.971711 53.393391 74.449422 55.671705 74.375928 54.606042 </vector>
              <vector>69.047613 29.434347000000002 88.854246 62.396406000000006 58.133754 52.290981 81.35785800000001 43.287966000000004 73.16327700000001 57.362067 71.215686 41.671098 78.932556 54.459054 69.231348 50.931342 74.70665100000001 48.983751000000005 73.64098800000001 51.81327 73.494 50.196402 </vector>
              <vector>51.666282 42.001821 97.78376700000001 62.175924 59.089176 72.244602 74.59641 44.390376 77.42592900000001 67.10002200000001 65.04219 52.437969 82.790991 59.603634 68.496408 63.057852000000004 73.383759 55.157247000000005 74.302434 59.860863 72.97954200000001 58.133754 </vector>
              <vector>84.922317 37.48194 68.82713100000001 59.860863 86.86990800000001 57.803031000000004 72.75906 50.710860000000004 77.352435 56.884356000000004 79.189785 48.248811 74.890386 54.863271000000005 78.528339 54.900018 75.809061 53.466885000000005 76.690989 54.679536000000006 76.029543 53.944596000000004 </vector>
              <vector>91.97774100000001 31.014468 60.963273 49.314474000000004 84.922317 54.054837000000006 75.147615 39.282543000000004 75.47833800000001 49.828932 82.570509 40.936158 72.428337 47.03616 79.189785 47.844594 76.984965 44.978328000000005 76.874724 46.889172 77.352435 45.897003000000005 </vector>
            </data>
          </datamatrix>
          <datamatrix visiblename="4DPI2nd, centroid size" covarfromorigin="false" matrixtype="1" iscoordinates="false" issymmetrycomponent="false" isasymmetrycomponent="false">
            <data>
              <vector>45.465550851684434 3.8169549150548674 </vector>
              <vector>37.84931269978667 3.633612821192478 </vector>
              <vector>47.64665338317384 3.863812394332034 </vector>
              <vector>37.55469526101395 3.6257984106333163 </vector>
              <vector>32.61705616941367 3.4848353469344664 </vector>
              <vector>48.15001860599539 3.8743215246614096 </vector>
              <vector>37.97605796660115 3.6369559076487668 </vector>
              <vector>37.58038895736758 3.626482344047978 </vector>
              <vector>33.17094293248107 3.5016742798229594 </vector>
              <vector>52.402112204092205 3.958946899753002 </vector>
              <vector>30.896494107822452 3.4306427181729355 </vector>
              <vector>29.31633945715443 3.378145021241838 </vector>
              <vector>33.20095378526881 3.5025786039817404 </vector>
              <vector>33.94219379183046 3.5246588950722284 </vector>
              <vector>26.155755131575557 3.264069247809954 </vector>
              <vector>36.79946732533319 3.605483370215047 </vector>
              <vector>47.37383199873384 3.8580700087183777 </vector>
              <vector>37.75598716196034 3.6311440634361634 </vector>
              <vector>32.8644830724009 3.492392532773976 </vector>
              <vector>35.5769899403279 3.5716990788929883 </vector>
              <vector>25.924476383963118 3.2551875565717228 </vector>
              <vector>32.278408568586144 3.474398541337169 </vector>
              <vector>23.111735835562865 3.1403405333462286 </vector>
              <vector>20.742039966472955 3.0321625570036455 </vector>
              <vector>25.64761118271047 3.2444504360014474 </vector>
              <vector>30.43551179467372 3.4156100777950944 </vector>
              <vector>30.353814683023785 3.4129221993279337 </vector>
              <vector>30.27420440635437 3.410296010195573 </vector>
              <vector>39.69396955196957 3.6811992757009353 </vector>
              <vector>24.694461229154832 3.2065789767533723 </vector>
              <vector>30.908272440495978 3.4310238645949322 </vector>
              <vector>33.668332744208854 3.5165577144004345 </vector>
              <vector>31.150001972857034 3.4388143085675544 </vector>
              <vector>35.67867918567736 3.574553288687974 </vector>
              <vector>32.97070739493426 3.495619512568794 </vector>
              <vector>35.41493738990612 3.5671336913064127 </vector>
[truncated: 8,003,512 more chars]
