# Supplementary material for: Arabidopsis phenotyping through geometric morphometrics
Source: Gigascience. 2018 Jun 18;7(7):giy073. doi: 10.1093/gigascience/giy073 (PMC6041757; doi:10.1093/gigascience/giy073)
Supplement: Supplement Files [file giy073_supplement_files.zip › Supplementary file TuMV 1st]

<?xml version="1.0" encoding="UTF-8"?>

<morphojroot version="1.06d">
  <morphojproject>
    <morphojproject_contents visiblename="TuMV 1st" lollipopcolor="-16776961" lollipopgraphpointsize="9.0" lollipoplandmarknumbercolor="-65536" lollipopshowlandmarknumber="true" outlinedefaultgraphpointsize="9.0" outlinelandmarknumbercolor="-65536" outlineshowlandmarknumber="true" outlineshowstartingshape="true" outlinestartingconfigcolor="-16711681" outlinetargetconfigcolor="-16776961" transgridgraphpointsize="9.0" transgridgridcolor="-16711681" transgridLandmarkNumberColor="-65536" transgridlollipopcolor="-16776961" transgridshowlandmarknumber="true" transgridShowLollipop="true" wireframedefaultgraphpointsize="9.0" wireframelandmarknumbercolor="-65536" wireframeshowlandmarknumber="true" wireframeshowstartingshape="true" wireframestartingconfigcolor="-16724992" wireframetargetconfigcolor="-3407668">
      <uniquenumber>433</uniquenumber>
    </morphojproject_contents>
    <morphojset>
      <morphojset_contents visiblename="4 DPI" uniqueid="1" alignmentmethod="1" dimension="2" hasprocrustesfit="true" hasrawdata="true" linkedoutlinenumber="0" linkedwireframenumber="0" nincl="41" nlmk="11" nobs="41" objsymmetry="false" procsumsquare="0.5498866475413346" procrustesfitfromparentset="false">
        <alignmentvectors>
          <vector>0.0 </vector>
          <vector>0.0 </vector>
          <vector>0.0 </vector>
          <vector>0.0 </vector>
          <vector>0.0 </vector>
          <vector>0.0 </vector>
          <vector>0.0 </vector>
          <vector>0.0 </vector>
          <vector>0.0 </vector>
          <vector>0.0 </vector>
          <vector>0.0 </vector>
        </alignmentvectors>
        <datavector>
          <datamatrix visiblename="4 DPI, raw data" covarfromorigin="false" matrixtype="0" iscoordinates="true" issymmetrycomponent="false" isasymmetrycomponent="false">
            <data>
              <vector>76.256559 48.438555 67.054752 5.800479 47.345271 36.989442 70.547187 28.820181 54.542724 23.778927 64.017852 34.286601 60.980952 21.683466 57.761838 29.609775 61.679439 27.878742 59.067705000000004 26.633613 59.857299 27.605421 </vector>
              <vector>74.70774 55.818222 61.497225 5.618265 42.911397 38.204202 75.588441 33.436269 52.659846 22.290846 64.534125 36.989442 60.889845 21.440514 57.002613000000004 30.824535 62.985306 29.700882 59.249919 27.423207 60.282465 29.427561 </vector>
              <vector>75.831393 15.882987 38.416785 33.679221 69.8487 35.167302 54.026451 23.535975 57.427779 35.926527 64.38228 25.692174 53.419071 31.431915 61.34538 31.158594 58.217373 29.093502 58.824753 31.674867 58.824753 30.126048 </vector>
              <vector>45.887559 18.403614 67.662132 46.525308 70.182759 23.596713 54.299772 33.162948 65.931099 33.497007 58.369218000000004 26.998041 62.286819 34.711767 63.076413 29.245347 60.13062 31.58376 62.469033 31.523022 61.163166 31.431915 </vector>
              <vector>72.612279 48.347448 43.883205 28.637967 72.187113 25.358115 56.729292 39.510069 57.761838 25.783281 64.98966 35.683575 56.911506 30.733428 62.469033 29.76162 60.555786 32.646675 60.039513 29.76162 60.555786 31.523022 </vector>
              <vector>38.56863 35.501361 73.766301 12.056493 63.683793 43.488408 55.089366 20.407968 69.059106 27.93948 54.390879 30.217155 63.926745 23.262654 62.286819 31.067487 60.191358 26.72472 62.985306 27.423207 61.497225 27.787635 </vector>
              <vector>76.620987 14.486013 35.805051 32.828889 70.790139 43.579515 55.514532 22.655274 53.510178 37.779036 62.803092 25.601067 51.688038 31.340808 60.464679000000004 33.952542 57.063351 29.518668 56.638185 32.828889 57.609993 31.158594 </vector>
              <vector>48.560031 11.783172 84.334713 36.807228 52.052466 37.779036 69.059106 19.193208 67.662132 36.989442 59.583978 24.204093 68.967999 31.158594 62.104605 31.431915 64.98966 27.605421 65.141505 31.523022 64.200066 30.460107 </vector>
              <vector>46.920105 46.282356 62.104605 6.924132 70.182759 38.386416 51.779145 23.68782 68.269512 22.230108 57.761838 32.130402000000004 61.588332 21.167193 63.16752 28.820181 59.675085 26.390661 62.56014 25.692174 61.406118 26.906934 </vector>
              <vector>79.414935 12.967563 44.247633 23.38413 71.67084 33.800697 60.069882 16.854795 58.885491 29.640144 67.813977 20.984979 58.429956 24.750735 64.503756 26.238816 62.651247 22.928595 61.466856 25.692174 62.833461 24.2952 </vector>
              <vector>61.861653 7.106346 52.052466 40.542615 72.369327 27.423207 55.180473 22.989333 63.683793 32.221509 62.286819 21.440514 59.766192000000004 29.700882 63.866007 26.998041 60.738 26.299554 62.013498 28.637967 61.34538 27.089148 </vector>
              <vector>53.692392 54.269403 53.874606 5.284206 77.501688 32.221509 49.592577 31.765974 63.076413 21.440514 59.432133 36.108741 58.369218000000004 21.622728 64.98966 28.54686 58.369218000000004 28.54686 60.980952 26.390661 60.282465 27.696528 </vector>
              <vector>43.700991 9.961032 83.393274 31.523022 46.039404 37.687929 64.291173 19.010994 63.7749 37.596822 55.180473 23.535975 66.538479 30.217155 57.761838 31.067487 60.373572 27.180255 61.34538 30.733428 60.039513 29.15424 </vector>
              <vector>32.677044 24.993687 74.282574 44.369109 61.163166 10.052139 52.902798 39.661914 68.451726 26.11734 50.473278 27.089148 63.683793 32.555568 59.857299 23.870034 57.944052 30.126048 61.770546 27.423207 59.52324 28.121694 </vector>
              <vector>38.750844 36.108741 80.356374 40.117449 54.542724 18.585828 58.217373 40.269294 67.145859 26.299554 54.481986 32.737782 65.931099 32.737782 59.766192000000004 28.030587 59.766192000000004 32.282247 62.377926 29.336454 60.282465 30.97638 </vector>
              <vector>45.189072 48.28671 55.423425 8.50332 68.178405 39.661914 47.952651 26.998041 65.080767 22.928595 54.299772 34.195494000000004 57.852945 22.564167 61.072059 30.034941 56.213019 28.820181 59.341026 26.72472 58.035159 28.303908 </vector>
              <vector>39.024165 42.364755 61.254273 9.900294 62.803092 38.902689 50.230326 22.989333 64.017852 27.514314 52.993905 31.674867 58.733646 23.870034 58.278111 30.126048 55.939698 27.696528 58.824753 27.423207 57.427779 28.395015 </vector>
              <vector>37.262763 27.787635 76.52988 45.401655 59.52324 12.846087 52.477632 33.679221 68.876892 26.633613 53.935344 26.572875 65.080767 31.948188000000002 61.588332 25.50996 60.191358 29.15424 62.985306 28.395015 61.254273 28.486122 </vector>
              <vector>29.974203 23.08044 80.265267 45.401655 56.030805 7.531512 50.048112 38.629368 71.154567 27.605421 49.349625 25.783281 64.473387 33.861435 60.373572 24.386307 57.427779 29.943834 61.497225 28.54686 59.341026 28.54686 </vector>
              <vector>88.434528 27.180255 41.362578 46.191249 59.948406 13.36236 65.232612 39.753021 49.592577 29.427561 68.117667 28.303908 54.299772 34.468815 58.642539 26.633613 60.039513 32.221509 56.304126000000004 30.308262 58.551432 30.369 </vector>
              <vector>44.581692 43.761729 72.794493 30.369 48.560031 21.86568 62.620878 35.865789 59.52324 23.444868 53.935344 32.555568 60.980952 28.030587 56.304126000000004 27.180255 58.278111 29.336454 58.460325 27.180255 57.852945 27.696528 </vector>
              <vector>56.030805 9.626973 47.770437 41.848482 70.638294 28.637967 52.568739 26.815827 61.406118 32.980734 58.976598 23.535975 56.729292 31.674867 61.072059 28.303908 57.670731 28.212801 59.52324 30.217155 58.824753 29.002395 </vector>
              <vector>65.59704 61.95276 69.8487 5.314575 41.180364 36.625014 76.955046 36.716121 53.085012 20.833134 62.013498 39.935235 62.620878 22.047894 55.514532 30.217155 63.16752 30.217155 58.824753 26.633613 59.675085 29.093502 </vector>
              <vector>85.549473 30.824535 40.664091 40.724829 63.410472 15.093393 65.748885 40.451508 52.720584 27.423207 68.816154 31.067487 55.605639000000004 33.770328 61.406118 27.787635 61.861653 33.497007 59.067705000000004 30.97638 60.646893 31.857081 </vector>
              <vector>45.614238 38.113095 61.497225 13.271253 64.807446 34.559922 55.423425 26.815827 64.017852 28.303908 56.820399 31.857081 60.889845 25.084794 61.072059 30.126048 59.432133 28.486122 61.34538 28.729074 60.373572 28.911288 </vector>
              <vector>74.889954 6.164907 36.928704 38.021988 77.046153 37.080549 54.390879 21.86568 60.738 40.026342 65.505933 23.08044 53.935344 33.770328 64.625232 32.646675 60.191358 28.820181 60.464679000000004 32.828889 60.646893 30.369 </vector>
              <vector>73.158921 49.319256 69.24132 9.353652 48.043758 32.737782 70.45608 28.911288 57.670731 22.139001 63.926745 34.104387 62.56014 22.381953 58.217373 29.002395 62.469033 28.030587 60.039513 26.11734 60.738 27.696528 </vector>
              <vector>80.872647 14.060847 39.78339 28.395015 74.009253 39.145641 57.609993 19.43616 55.696746 36.108741 68.178405 24.811473 55.787853 29.518668 63.319365 31.674867 61.34538 27.878742 60.282465 30.824535 61.679439 29.15424 </vector>
              <vector>40.846305 48.89409 73.584087 8.229999 71.488626 45.85719 48.651138 25.084794 71.397519 28.303908 56.121912 36.199848 64.807446 24.386307 64.108959 33.436269 59.948406 29.093502 64.017852 29.245347 61.95276 29.943834 </vector>
              <vector>52.052466 48.620769 46.039404 11.266899 71.853054 33.497007 48.924459 30.824535 61.679439 20.134647 57.063351 34.286601 55.848591 22.655274 61.406118 28.54686 56.304126000000004 27.93948 58.733646 24.993687 58.217373 26.72472 </vector>
              <vector>77.926854 47.314902000000004 52.477632 5.709372 45.189072 42.881028 67.662132 24.568521 49.349625 26.572875 63.683793 34.559922 55.848591 22.837488 54.542724 32.737782 58.824753 28.911288 54.998259 28.486122 56.820399 29.245347 </vector>
              <vector>51.961359 52.447263 81.054861 24.052248 51.596931 26.633613 66.356265 39.145641 63.228258000000004 25.267008 59.067705000000004 36.473169 66.8118 28.911288 59.948406 30.460107 62.620878 32.130402000000004 62.013498 29.700882 61.861653 30.642321 </vector>
              <vector>74.009253 42.546969 59.857299 14.850441 56.395233 34.195494000000004 68.02656 27.089148 59.067705000000004 25.965495 65.839992 31.674867 62.377926 24.993687 61.072059 28.820181 64.017852 27.423207 61.679439 27.3321 62.985306 28.030587 </vector>
              <vector>83.059215 26.72472 46.737891 42.273648 57.245565 16.490367 64.200066 36.017634 53.176119 28.820181 66.447372 28.212801 56.121912 33.162948 58.642539 26.998041 59.857299 30.551214 57.154458 29.852727 58.733646 29.336454 </vector>
              <vector>74.798847 48.013389000000004 64.898553 11.175792 48.924459 37.839774 69.150213 28.212801 54.816045 25.50996 63.410472 35.592468 59.675085 24.750735 57.670731 31.523022 60.980952 29.76162 58.642539 28.729074 59.249919 29.76162 </vector>
              <vector>76.803201 48.89409 45.189072 26.299554 70.364973 26.72472 60.13062 38.295309 60.464679000000004 26.572875 66.113313 35.592468 58.035159 29.852727 63.501579 30.308262 61.497225 32.646675 61.497225 29.943834 61.497225 31.158594 </vector>
              <vector>70.638294 49.926636 65.931099 9.535866 49.774791 34.893981000000004 69.150213 30.460107 56.030805 24.568521 62.894199 35.258409 60.980952 23.961141 58.217373 29.943834 62.377926 28.54686 59.341026 27.514314 60.191358 28.303908 </vector>
              <vector>90.074454 32.828889 39.024165 45.219441 64.716339 8.746272 68.542833 42.546969 49.774791 24.143355 70.182759 30.460107 53.874606 34.104387 60.646893 24.750735 61.072059 31.523022 57.609993 28.212801 59.583978 29.336454 </vector>
              <vector>32.919996 29.76162 80.599326 45.766083 59.766192000000004 16.065201000000002 54.542724 40.724829 67.236966 28.54686 51.171765 30.369 65.080767 34.893981000000004 59.52324 28.637967 59.067705000000004 33.436269 61.679439 30.97638 59.675085 31.067487 </vector>
              <vector>82.968108 46.616415 55.180473 8.50332 51.262872 41.575161 73.91814600000001 20.316861 55.089366 25.601067 69.8487 33.952542 61.95276 21.440514 60.738 30.97638 65.414826 26.299554 61.679439 26.72472 63.501579 26.815827 </vector>
              <vector>44.217264 43.670622 73.007076 35.713944 50.139219 22.503429 58.642539 34.104387 60.373572 26.572875 53.601285 34.043649 60.980952 30.126048 56.121912 27.696528 57.154458 30.217155 57.852945 28.212801 57.336672 29.093502 </vector>
            </data>
          </datamatrix>
          <datamatrix visiblename="4 DPI, centroid size" covarfromorigin="false" matrixtype="1" iscoordinates="false" issymmetrycomponent="false" isasymmetrycomponent="false">
            <data>
              <vector>41.23839191785116 3.7193696651259214 </vector>
              <vector>48.609654617375455 3.8838221658557277 </vector>
              <vector>35.43960453444295 3.567829966939941 </vector>
              <vector>30.678998230883792 3.42357832377834 </vector>
              <vector>32.52497344217689 3.482008207862552 </vector>
              <vector>38.41267410728816 3.648387460014848 </vector>
              <vector>41.13438781442453 3.7168444581575195 </vector>
              <vector>39.00721290226319 3.6637465752410807 </vector>
              <vector>37.97941625423937 3.637044335446101 </vector>
              <vector>33.01141920995162 3.496853538274802 </vector>
              <vector>30.36996627099138 3.4134541684541886 </vector>
              <vector>43.825046940215685 3.7802055018897978 </vector>
              <vector>41.96613423247055 3.736862965227935 </vector>
              <vector>44.011092909390534 3.7844417137205357 </vector>
              <vector>37.52286727155815 3.6249505410358265 </vector>
              <vector>38.3024928026943 3.6455149803008107 </vector>
              <vector>34.68875617787231 3.5464156049877964 </vector>
              <vector>39.83967509014426 3.6848632773152774 </vector>
              <vector>50.70480355444599 3.926020650772774 </vector>
              <vector>45.64111038076808 3.820808853812039 </vector>
              <vector>30.053756963208105 3.4029876769004477 </vector>
              <vector>30.302471474448083 3.4112292760024 </vector>
              <vector>53.13220922263811 3.972783321052124 </vector>
              <vector>40.99286933951506 3.71339813303031 </vector>
              <vector>25.816556815479498 3.251016023136503 </vector>
              <vector>45.64109201064002 3.8208084513211356 </vector>
              <vector>37.64459528160103 3.6281893923238804 </vector>
              <vector>40.32548304602836 3.696983602762301 </vector>
              <vector>46.65566234897762 3.8427942993267754 </vector>
              <vector>36.906131499432476 3.608377702538831 </vector>
              <vector>44.68765258521256 3.799697234942664 </vector>
              <vector>35.65441001621956 3.573872842329468 </vector>
              <vector>26.068366607637344 3.2607225718834942 </vector>
              <vector>35.378559071486585 3.5661059606972496 </vector>
              <vector>36.18961624033245 3.5887722334943506 </vector>
              <vector>32.42263568329768 3.478856811068958 </vector>
              <vector>35.90748911329698 3.580945884136354 </vector>
              <vector>51.04402545088699 3.9326885044784348 </vector>
              <vector>43.62594800343543 3.7756521110242574 </vector>
              <vector>43.619332434234266 3.775500456535197 </vector>
              <vector>28.746150393041408 3.3585038589055656 </vector>
            </data>
            <namesvector>Centroid Size	Log Centroid Size</namesvector>
          </datamatrix>
          <datamatrix visiblename="4 DPI, Procrustes coordinates" covarfromorigin="false" matrixtype="2" iscoordinates="true" issymmetrycomponent="false" isasymmetrycomponent="false">
            <data>
              <vector>0.24359758773402848 0.5547236986049288 0.24054486885482906 -0.5109296162112354 -0.38750009139743663 0.13390167894605554 0.2081953035315815 0.05634334632658913 -0.14855338769505913 -0.14538625075679468 0.024206680308428465 0.15422708287361264 0.015794094697579066 -0.1621825849870125 -0.10140136853575599 0.010568340567360408 0.0011636383795824788 -0.01079396587933029 -0.05505048937808541 -0.053916564623653525 -0.04099683649969449 -0.026555164860519943 </vector>
              <vector>0.1852894359316736 0.5761269607692612 0.0980260456246779 -0.5007770592810119 -0.4015115040950853 0.10084035629736685 0.28323614932334884 0.11852755298504236 -0.14481400685657694 -0.19026515992726695 0.04472967798401474 0.1536138371156392 0.02659918065481017 -0.17774142573087567 -0.08708925419577564 3.747593706615246E-5 0.0393300044077982 -0.0016857302548746282 -0.028959775549696573 -0.061653941201688045 -0.014835953229189373 -0.0170228667086582 </vector>
              <vector>0.10282261586445665 0.6051613606767963 0.1854761031265173 -0.5744185809617376 -0.2963848163554123 0.18365073982020966 0.21831024096468124 -0.04265604755447814 -0.13813898584094803 -0.13564865983417923 0.018541842096393334 0.18211729401453966 0.029957947787307086 -0.17048776116884615 -0.07538490763478875 0.02942902845786145 0.020657210732026386 -0.018417812081250123 -0.051998914057691636 -0.040488216603996374 -0.013858336682541772 -0.018241344764916262 </vector>
              <vector>0.20207036721333257 0.6161972614851465 0.09012786661212509 -0.5498499879084175 -0.38425673275544503 0.047589656281180545 0.22686851667060234 0.05647060843183131 -0.09319650767065962 -0.1566774493601913 0.005471733048063102 0.15800564234064157 0.030734669556777363 -0.12686365966474233 -0.08726978718248017 0.01240694070236632 0.03588766515538223 -0.0012620864225843008 -0.03052397848949305 -0.04087899938628041 0.004086187841792966 -0.015137926498950724 </vector>
              <vector>0.2005391162835901 0.5749729611816526 0.1920755827288522 -0.49915934203723994 -0.37948161982525497 0.16759334930151887 0.2485001595273846 0.01673039778471446 -0.12009989361929516 -0.19344706415371773 0.008512221720230799 0.16182347429074048 0.021160811004787214 -0.13007486525964143 -0.0994638136194587 -0.004617207860484397 0.00730226713951293 -0.0038729795629617106 -0.05754792905919322 -0.06673661814595883 -0.02149690228115759 -0.02321210553861952 </vector>
              <vector>0.15484736286440798 0.5861103879610066 0.14601482593567416 -0.517120185768333 -0.38523144510079316 0.16054223928876318 0.23886877056226136 0.00853451717388163 -0.12822862569231988 -0.18294794918911375 0.03725680195956463 0.16708421566054782 0.04781209794473924 -0.1406528536921929 -0.09662418907937947 0.00902865090696314 0.027795177207812105 -0.009271747840016914 -0.028230326391269954 -0.05938752719922623 -0.014280450210697682 -0.021919747302279732 </vector>
              <vector>0.17492840532974424 0.572508913414133 0.1675727306416653 -0.5190569547607107 -0.4165797838204079 0.15564803695335389 0.20066803403696934 0.021022074362199914 -0.11741513423714224 -0.17268655801715804 0.06271716169145627 0.15467175206335626 0.044186308433762936 -0.14995827939484258 -0.10035637836378768 0.0201028952879186 0.03198246906953511 -0.012029648311556375 -0.03769025906066012 -0.05417628240217187 -0.010013553721135254 -0.016045949194523394 </vector>
              <vector>0.14226565965673232 0.5823717048282884 0.12258228896784115 -0.5412083784215689 -0.3628984332754578 0.13392715839629382 0.2781650115165894 0.03802029325131949 -0.12162726348394899 -0.1878739850040588 0.035242006678185465 0.16830341957004175 0.021781863185665978 -0.13219331118337743 -0.08287670814733343 0.010558181551404724 0.040264935078899146 0.0039058681457631176 -0.04108795233313964 -0.055606930940004184 -0.03181140784403137 -0.020204020194103636 </vector>
              <vector>0.14503400815929893 0.6025124615347206 0.15928074742101764 -0.5118312047672637 -0.3482090809312163 0.18010229313206458 0.24756506265973102 9.790467738092432E-4 -0.14235447583007946 -0.19682515953733298 0.01806779241221849 0.14914189150115018 0.03183367351866949 -0.1573658266015579 -0.08212698870996749 0.014706528581569157 0.027443139565103303 -0.01049746883830428 -0.036473456333980574 -0.056013305434295425 -0.020060421930794985 -0.014909256344558305 </vector>
              <vector>0.15685897404672725 0.5782187580237204 0.1867791761683784 -0.5349263269676298 -0.3717853305623654 0.15856849748930746 0.22652685140658615 -0.01661771989554465 -0.13145947182275192 -0.17127282216521225 0.03440645277392762 0.16786442870571897 0.014034194368703307 -0.13848925282137484 -0.08613767236397275 0.0228419250747011 0.026864195887529366 5.258230722231007E-4 -0.04177173503834579 -0.05961746187447564 -0.014315634864416506 -0.007095848641434333 </vector>
              <vector>0.1905600653062475 0.6084008419398351 0.1410856020515326 -0.5413450859965363 -0.3545878045991634 0.08564846417792689 0.23021656512634134 0.040630810153270205 -0.13410089481037996 -0.15738909543482374 0.024552177860130142 0.16489097139412545 0.015327775551132359 -0.12044970474467923 -0.08417017773732398 0.007970940914477153 0.02115643911071178 -0.0035711413322875862 -0.04367673006910047 -0.06303284899754094 -0.006363017790125438 -0.02175415207376737 </vector>
              <vector>0.17857688494740195 0.5815514980714332 0.11105969974548822 -0.5406722359243491 -0.39559691880357545 0.10768688560244201 0.2429517440513576 0.06002570934663936 -0.08011550346338842 -0.1587422984052553 0.02333096347422913 0.17270023866723497 0.028616288494646258 -0.16045896373814023 -0.11376696004263542 0.006794957339798752 0.03754768202711263 -0.001960650307263081 -0.02519666960684956 -0.04801911093227228 -0.007407210823786831 -0.018906029720269352 </vector>
              <vector>0.1744854511078409 0.5571990276034844 0.2038049287727004 -0.5214705575491235 -0.37062721381306796 0.1766084786293462 0.23388304295579904 0.02316501843928513 -0.1563454093702193 -0.18860057155970456 0.03128702270301929 0.15731444184682258 0.02914582996598287 -0.15742962768046345 -0.09347763902346241 0.01374242997536769 0.018160555016290287 0.0062498123437798245 -0.04367846298518224 -0.05631679527610037 -0.02663810532970031 -0.010461656772694956 </vector>
              <vector>0.18142888959021103 0.5650427716226764 0.16752093397686038 -0.48259197361514306 -0.4075588022145092 0.12746196618348032 0.2821223230781229 0.0040257631105167155 -0.1497860820160511 -0.18149586619361396 0.048032106324935646 0.17820196981544162 0.029616753812509965 -0.14739795041394005 -0.11081112922733932 0.017262273988404863 0.03647713999179949 -0.0053448687721954135 -0.05677859555072099 -0.057209658471803884 -0.020263537765819534 -0.017954427253825588 </vector>
              <vector>0.154604109958892 0.5640674898528786 0.19553763327104323 -0.5526492928449052 -0.33838790923446876 0.1699146660437531 0.23470380123294654 0.03773472107089191 -0.15213224697382022 -0.17838217806824352 0.039541676298847694 0.1494886053111871 0.021531151627372055 -0.15614646095207857 -0.09437835836924284 0.015753308289187837 0.01912128290259656 0.008969362399679185 -0.06353603137692232 -0.05599183038946673 -0.01660510933724384 -0.002758390712881955 </vector>
              <vector>0.1626406142272523 0.5762863761925603 0.1884934584645858 -0.5000632118824251 -0.355592254655074 0.19414705485743533 0.24478282695182887 0.019808543311276332 -0.157735485582471 -0.20493278698680006 0.03341603224982411 0.15593894717759355 0.02691093084094699 -0.16266211996897978 -0.10748864387432243 0.002660370236021392 0.023591106384229094 0.00658299646238 -0.040340011410936814 -0.06841032774262583 -0.018678573595860767 -0.019355841656433875 </vector>
              <vector>0.16951882409396085 0.6232668875933072 0.19314955205665657 -0.5153998164027284 -0.3322953101232293 0.14123694275329696 0.23221274299789071 -0.020974405164784903 -0.16834481818924535 -0.14748826084012256 0.020827856555274284 0.13671578976461934 0.017249763138362087 -0.14406029846772314 -0.07768176716115929 0.01093079809577765 0.01850035894535051 -0.0068388819409675545 -0.044852882777435425 -0.06186700521777034 -0.028284319536425913 -0.01552175017290567 </vector>
              <vector>0.21369395347895237 0.5357364574142854 0.21082466072433087 -0.5552869550257846 -0.36306303383569927 0.17569093376850606 0.19247342084090852 0.12009312780628376 -0.14197709116081753 -0.18316596147069386 0.012683786163396119 0.1623756052616828 0.020321022834776527 -0.15115279753238267 -0.09207194084002485 -0.003098720141059417 0.007025060805826504 -0.009061399963911611 -0.040071103899841864 -0.06556463291519452 -0.01983873511180866 -0.026565657201732214 </vector>
              <vector>0.13137342142468966 0.5568835402388179 0.12917495512610416 -0.5383120334805068 -0.3634498343066789 0.2075746417338245 0.24997786495757676 0.06480220182804645 -0.12143849177238566 -0.2277081220752682 0.02262131279004788 0.181992117469418 0.04627964931419115 -0.1579099986344952 -0.0923135542638621 -0.0064248899058061346 0.03243483198710145 0.001597561656093237 -0.02612855332565988 -0.0608240696307101 -0.00853160193112312 -0.02167094919941202 </vector>
              <vector>0.17570569400562935 0.6027686983064764 0.1482006104915014 -0.5110310910275763 -0.3510580191640099 0.14954863088091155 0.22661150810140676 0.025905797746920516 -0.11780591103755439 -0.19896774989686739 0.021187231684023998 0.18377229523007052 0.02483004366276982 -0.14822510755753107 -0.09510081652003252 0.0075752464407558145 0.02959771408603904 -0.013002389988185101 -0.04149889171896202 -0.07152568455781297 -0.020669163590812646 -0.026818645577162577 </vector>
              <vector>0.2204107847731802 0.6058296264863392 0.24846599543710995 -0.44843666729438225 -0.3755183779584983 0.15144197137325532 0.2593871882626266 -0.05432920215096942 -0.15992430000330204 -0.15395077543997482 0.027811863757850778 0.15410281261423184 1.8614232470627254E-4 -0.12777836354278713 -0.09747690625046701 6.364449021945898E-4 -0.0018858294844667266 -0.02546134231014811 -0.06407610278481377 -0.06425113805835415 -0.057380458073923966 -0.037803366579405855 </vector>
              <vector>0.2326158719195915 0.5784367169138879 0.2196983324649993 -0.5267009216636599 -0.39895746145065203 0.09496362492428873 0.19658142657532512 -0.0026224320714064997 -0.1405855351895322 -0.12521795490692972 0.018938084105947023 0.15757082665899222 0.020716096401072047 -0.123420931731533 -0.08964631676300498 0.022399188438734396 0.020370075046357933 -0.0038981315278952405 -0.05625097313360149 -0.05225901115499046 -0.023479599976499125 -0.019250973879489118 </vector>
              <vector>0.14850987708189767 0.5782970291603993 0.125478094885863 -0.4996086284392214 -0.35957966017513304 0.1443603206819082 0.314985159530384 0.07995728767058709 -0.16306253819684438 -0.1754406939430428 0.0398718081967396 0.16884010579084108 0.018885378564532342 -0.1696997221494008 -0.10037089072207817 -0.0025430979596765407 0.04372108254151795 -0.016584070933344852 -0.04452446082285032 -0.0761790479185093 -0.02391385088402732 -0.0313994819605406 </vector>
              <vector>0.12880590211348353 0.5786386252052511 0.10920870506524948 -0.5490545461235945 -0.3735715704188981 0.13977264779313242 0.2448593644293775 0.05069798349679606 -0.14025624671949982 -0.18552281547185032 0.03839551405079246 0.17756294170689926 0.02761358815994079 -0.15301399693171314 -0.08221374011257719 0.01942605742074811 0.05641125149790745 -0.0022135618596255888 -0.0196055492116693 -0.05451104184047185 0.010352781145893133 -0.021782293395571153 </vector>
              <vector>0.24665802364572637 0.603195095934568 0.2454973551970655 -0.5542649843724701 -0.31376319264548774 0.0817467197055346 0.16450844849861251 0.022151143926739586 -0.1532209460110781 -0.11220250832327999 0.010178114561106781 0.159602286256447 0.01814491860041078 -0.15096574288264566 -0.09466052516705858 0.01211762983879593 -0.004834323048702949 -0.007464957216287001 -0.07336312699802615 -0.0404056363310974 -0.04514474663257085 -0.013509046536307565 </vector>
              <vector>0.17774898822781632 0.5716405438297569 0.20999602493755715 -0.5166753222782408 -0.3608177653916392 0.15491476540622645 0.21996122748862307 0.006004884367632933 -0.1705233276825102 -0.15557146427314994 0.037455885799598715 0.1703768290453538 0.031284914999445315 -0.17546894949389144 -0.10644508648570958 0.01609427594975537 0.021064339428251706 -6.85533845646351E-4 -0.048664608866983844 -0.054783621204066935 -0.011060592454448908 -0.015846407503730228 </vector>
              <vector>0.2535121094685039 0.5809652015150605 0.21055951532744915 -0.4917429837763833 -0.39004026455501534 0.10050838356843811 0.21372739864104084 0.0322319564450291 -0.11747313328172555 -0.16800377826973997 0.03132956927002428 0.16088336059788383 0.012958430874455171 -0.15396699042476658 -0.11294760579934264 0.015901911288628893 0.002001794733654587 -0.0034914727514630626 -0.05996940519879995 -0.058208498719819604 -0.04365840948024335 -0.015077089472867516 </vector>
              <vector>0.1605388894218257 0.5725954065380993 0.1914440412166059 -0.5107584850307885 -0.36233790351028194 0.18971880208341524 0.2417182478504027 -0.016054285475700758 -0.12915863469405442 -0.20860558001899815 0.02298818197427497 0.18159502271674507 0.023405640449470792 -0.14832375151868188 -0.09361852255408043 0.007786358699802293 0.012310691123911336 -0.004482301630905344 -0.04686437766104113 -0.055357403570434296 -0.02042625361703307 -0.008113782792552524 </vector>
              <vector>0.12244751001679222 0.582716312607742 0.08785801407252267 -0.5462877531331485 -0.36838320158986293 0.13063384103825687 0.29575955773708995 0.06878153255024642 -0.13784417690580236 -0.17148692475492558 0.023119758119325505 0.16413960708248995 0.026986126072701754 -0.15316558401256125 -0.07923164263606054 0.01216361632056656 0.04906039540259848 -0.00851125400825838 -0.023140956063567083 -0.05897582171008187 0.0033686157742632205 -0.020007571980325073 </vector>
              <vector>0.2083001738828202 0.537664337691128 0.2392297516622614 -0.4959953336786337 -0.3803495802542266 0.19609797929556094 0.23089258882889963 0.04384128811691708 -0.1518048495353022 -0.20008524186080778 0.022771502388916093 0.16638928922887664 0.014821001948838324 -0.15274573482264456 -0.11477824316275864 0.026014959870889778 0.020944379358086965 -0.008096688578305896 -0.05507335090341595 -0.07901128995486645 -0.03495337421411865 -0.034073565308114215 </vector>
              <vector>0.1816364514565722 0.5730468967558189 0.1654649221344079 -0.5201398636118955 -0.39927345034850636 0.11393097160259115 0.24314277763707653 0.017046522338374864 -0.1330137875092158 -0.15336381604951088 0.0523237854747837 0.16437464678985936 0.03497291941579214 -0.15120400550525676 -0.10313663242692986 0.024847831411238613 0.02311514013943424 -8.42580658596756E-5 -0.045857121709598166 -0.05195180368562908 -0.01937500426381389 -0.0165031219797298 </vector>
              <vector>0.20864801943829994 0.6023304067490487 0.1907889115503997 -0.5416741172881043 -0.3264195383999214 0.11075443736432147 0.21539755535191918 0.05058585459827588 -0.12912183069115574 -0.1538713324288933 0.01969933027561202 0.14823353939405978 0.014844632118115184 -0.1564962171515661 -0.08637285988384956 0.013753012837028556 -2.8684863946174433E-4 -0.008553442204343824 -0.061774830055182486 -0.043248005518774564 -0.045402541064773524 -0.021814136351052157 </vector>
              <vector>0.16215039676115497 0.6676325929452295 0.09603524670462824 -0.5345356503024211 -0.33265725393093454 0.09777184588338224 0.19293521792849974 0.0273961575436396 -0.10861582340378524 -0.15339742461901273 0.042305175736208546 0.15588798492977216 0.02460231499739752 -0.13587471226357428 -0.08199520095025385 -0.01969986018189195 0.0441916230073258 -0.023321622068184705 -0.03702956489272935 -0.06347326845975075 -0.0019221319575091341 -0.018386043407188406 </vector>
              <vector>0.2121727760586021 0.6211818216094654 0.14467470765366774 -0.4976543958136608 -0.3755624322128519 0.09740327517814845 0.208234879514365 0.0249770070495275 -0.11491435199069458 -0.16305572993262538 0.03866654238008392 0.1811391311993364 0.03278932193918244 -0.14361816030183067 -0.0914185754408007 -0.0011119859410050545 0.014229852766188962 -0.015546288516473486 -0.038002528295704587 -0.0751300017506843 -0.030870192372038086 -0.028584672780198068 </vector>
              <vector>0.2416998139192063 0.5785798378453388 0.2337468541354692 -0.4824418015607076 -0.38208142305734055 0.12346379613655852 0.2294107929801253 0.006460811493289059 -0.137268113512265 -0.16711011476237475 0.023275917762957968 0.16445772528150165 -9.382190244112444E-4 -0.1533734722971241 -0.10256889712951536 0.014655581585942826 -9.704532399172035E-4 -0.009423896809989455 -0.056791658317842976 -0.05368502028994994 -0.047514614516468455 -0.02158344662248543 </vector>
              <vector>0.176247124360029 0.6600569047738365 0.13860806990582566 -0.5473971346057099 -0.28802247146512816 0.11180375079112578 0.19090938324423934 0.04612539154940298 -0.11950530042846721 -0.1480777401726546 0.01688978324832936 0.15480904449716104 0.008059729790305864 -0.15375649249737727 -0.0753702410412395 -0.004139405438570403 0.020260950850899472 -0.015695654417366204 -0.04969402915284101 -0.06252424832788907 -0.018382999311956576 -0.041204416151957114 </vector>
              <vector>0.19695630970147293 0.5975015119361835 0.18236639385836695 -0.5371382515620227 -0.339062259907812 0.12037194089300982 0.2117340960836943 0.052790190809012004 -0.13561413000663397 -0.14844399536472763 0.024218808933227337 0.16810073218278698 0.0036306887714987503 -0.1509861805646758 -0.09037741923878174 0.00715750091563442 0.029121786374515884 -0.01962624569563455 -0.05216062804933234 -0.05707169877295143 -0.030813646520220714 -0.03265550477661434 </vector>
              <vector>0.18572843091467273 0.5372173004935511 0.18277995273874587 -0.49859944726664135 -0.3938860984623493 0.1643569534631608 0.2700816842988219 0.07844414868748616 -0.16944264054121747 -0.19331985347550792 0.046762593472592935 0.16717237941143023 0.03984905244904397 -0.16182576443805832 -0.10696114677735326 0.011561361622854417 0.0244513526364942 -0.012060326371245423 -0.05503177761709279 -0.06274420276184861 -0.024331403112358502 -0.03020254936518002 </vector>
              <vector>0.15363080307368965 0.5869651920568119 0.14124333861382987 -0.5697881844415603 -0.3472228732057862 0.10723482653151756 0.2283450226522967 0.03417579533282036 -0.13228471692146196 -0.14980966849756316 0.028728219937726014 0.18556283027781628 0.021987795072191056 -0.15074540953056462 -0.07216668494798484 0.01724115219120926 0.035626757204843804 -0.00904204435997559 -0.03753118877755483 -0.047312215852543235 -0.02035647270178922 -0.004482273707969187 </vector>
              <vector>0.13591297972170593 0.6043254339174627 0.08597306102469279 -0.4900576388945652 -0.4139871342315472 0.1024460098171659 0.2941606293569072 -0.01938536538162349 -0.13670428097220952 -0.15934939949102103 0.04215152603732377 0.19089222385654853 0.048851906139534565 -0.15186142677102138 -0.0959781274062953 0.017163061548113197 0.05363889124149716 -0.013300919997611215 -0.023954396483282292 -0.05312663408781894 0.00993494557167393 -0.02774534451562854 </vector>
              <vector>0.2849363560534914 0.5801167947684536 0.31828091053369867 -0.49244146863242455 -0.3693769761719942 0.14963913483649655 0.12519954195955973 -0.013698931354235142 -0.1215834726316477 -0.15703707527314129 0.06051696544460432 0.15607351634022237 0.008362314308438926 -0.13961345734947134 -0.12581221070421897 0.0018019337688518558 -0.027334550901841122 -0.007055241981139645 -0.08887957104242958 -0.052740649988368166 -0.06430930684766353 -0.025044555135244447 </vector>
            </data>
          </datamatrix>
        </datavector>
        <classifiernames>ID	Treatment	DPI	TreatDPI	ID DPI</classifiernames>
        <classifiermat>
          <vector>M1	Mock	4 DPI	Mock/4 DPI	M1/4 DPI</vector>
          <vector>M2	Mock	4 DPI	Mock/4 DPI	M2/4 DPI</vector>
          <vector>M3	Mock	4 DPI	Mock/4 DPI	M3/4 DPI</vector>
          <vector>M4	Mock	4 DPI	Mock/4 DPI	M4/4 DPI</vector>
          <vector>M5	Mock	4 DPI	Mock/4 DPI	M5/4 DPI</vector>
          <vector>M6	Mock	4 DPI	Mock/4 DPI	M6/4 DPI</vector>
          <vector>M7	Mock	4 DPI	Mock/4 DPI	M7/4 DPI</vector>
          <vector>M8	Mock	4 DPI	Mock/4 DPI	M8/4 DPI</vector>
          <vector>M9	Mock	4 DPI	Mock/4 DPI	M9/4 DPI</vector>
          <vector>M10	Mock	4 DPI	Mock/4 DPI	M10/4 DPI</vector>
          <vector>M11	Mock	4 DPI	Mock/4 DPI	M11/4 DPI</vector>
          <vector>M12	Mock	4 DPI	Mock/4 DPI	M12/4 DPI</vector>
          <vector>TuMV1	TuMV	4 DPI	TuMV/4 DPI	TuMV1/4 DPI</vector>
          <vector>TuMV2	TuMV	4 DPI	TuMV/4 DPI	TuMV2/4 DPI</vector>
          <vector>TuMV3	TuMV	4 DPI	TuMV/4 DPI	TuMV3/4 DPI</vector>
          <vector>TuMV4	TuMV	4 DPI	TuMV/4 DPI	TuMV4/4 DPI</vector>
          <vector>TuMV5	TuMV	4 DPI	TuMV/4 DPI	TuMV5/4 DPI</vector>
          <vector>TuMV6	TuMV	4 DPI	TuMV/4 DPI	TuMV6/4 DPI</vector>
          <vector>TuMV7	TuMV	4 DPI	TuMV/4 DPI	TuMV7/4 DPI</vector>
          <vector>TuMV8	TuMV	4 DPI	TuMV/4 DPI	TuMV8/4 DPI</vector>
          <vector>TuMV9	TuMV	4 DPI	TuMV/4 DPI	TuMV9/4 DPI</vector>
          <vector>M13	Mock	4 DPI	Mock/4 DPI	M13/4 DPI</vector>
          <vector>M14	Mock	4 DPI	Mock/4 DPI	M14/4 DPI</vector>
          <vector>TuMV10	TuMV	4 DPI	TuMV/4 DPI	TuMV10/4 DPI</vector>
          <vector>M15	Mock	4 DPI	Mock/4 DPI	M15/4 DPI</vector>
          <vector>TuMV11	TuMV	4 DPI	TuMV/4 DPI	TuMV11/4 DPI</vector>
          <vector>M16	Mock	4 DPI	Mock/4 DPI	M16/4 DPI</vector>
          <vector>M17	Mock	4 DPI	Mock/4 DPI	M17/4 DPI</vector>
          <vector>TuMV12	TuMV	4 DPI	TuMV/4 DPI	TuMV12/4 DPI</vector>
          <vector>M18	Mock	4 DPI	Mock/4 DPI	M18/4 DPI</vector>
          <vector>TuMV13	TuMV	4 DPI	TuMV/4 DPI	TuMV13/4 DPI</vector>
          <vector>M19	Mock	4 DPI	Mock/4 DPI	M19/4 DPI</vector>
          <vector>M20	Mock	4 DPI	Mock/4 DPI	M20/4 DPI</vector>
          <vector>M21	Mock	4 DPI	Mock/4 DPI	M21/4 DPI</vector>
          <vector>M22	Mock	4 DPI	Mock/4 DPI	M22/4 DPI</vector>
          <vector>M23	Mock	4 DPI	Mock/4 DPI	M23/4 DPI</vector>
          <vector>M24	Mock	4 DPI	Mock/4 DPI	M24/4 DPI</vector>
          <vector>TuMV14	TuMV	4 DPI	TuMV/4 DPI	TuMV14/4 DPI</vector>
          <vector>M25	Mock	4 DPI	Mock/4 DPI	M25/4 DPI</vector>
          <vector>M26	Mock	4 DPI	Mock/4 DPI	M26/4 DPI</vector>
          <vector>M27	Mock	4 DPI	Mock/4 DPI	M27/4 DPI</vector>
        </classifiermat>
        <idvec>M1	M2	M3	M4	M5	M6	M7	M8	M9	M10	M11	M12	TuMV1	TuMV2	TuMV3	TuMV4	TuMV5	TuMV6	TuMV7	TuMV8	TuMV9	M13	M14	TuMV10	M15	TuMV11	M16	M17	TuMV12	M18	TuMV13	M19	M20	M21	M22	M23	M24	TuMV14	M25	M26	M27</idvec>
        <meanconfig>0.18244168373745373 0.5858302840743622 0.17182269438738532 -0.5212071578196211 -0.366266508005176 0.13759069924157397 0.232652978764483 0.02849144138608663 -0.13579492253545175 -0.1698250691757598 0.03012271872449359 0.16482953307154738 0.023798505969955 -0.14999531503356156 -0.09423267147542601 0.010035536671451167 0.022866127607788656 -0.0071799659162310745 -0.04569104766954945 -0.05790702614394998 -0.021719559505956092 -0.020662960355897587 </meanconfig>
        <omitflag>false	false	false	false	false	false	false	false	false	false	false	false	false	false	false	false	false	false	false	false	false	false	false	false	false	false	false	false	false	false	false	false	false	false	false	false	false	false	false	false	false</omitflag>
        <uniquenumvec>2 3 4 5 6 7 8 9 10 11 12 13 14 15 16 17 18 19 20 21 22 23 24 25 26 27 28 29 30 31 32 33 34 35 36 37 38 39 40 41 42 </uniquenumvec>
        <linkedsets>214 250 </linkedsets>
        <linksetmatrix>
          <vector>0 0 </vector>
          <vector>1 1 </vector>
          <vector>2 2 </vector>
          <vector>3 3 </vector>
          <vector>4 4 </vector>
          <vector>5 5 </vector>
          <vector>6 6 </vector>
          <vector>7 7 </vector>
          <vector>8 8 </vector>
          <vector>9 9 </vector>
          <vector>10 10 </vector>
          <vector>11 11 </vector>
          <vector>12 12 </vector>
          <vector>13 13 </vector>
          <vector>14 14 </vector>
          <vector>15 15 </vector>
          <vector>16 16 </vector>
          <vector>17 17 </vector>
          <vector>18 18 </vector>
          <vector>19 19 </vector>
          <vector>20 20 </vector>
          <vector>21 21 </vector>
          <vector>22 22 </vector>
          <vector>23 23 </vector>
          <vector>24 24 </vector>
          <vector>25 25 </vector>
          <vector>26 26 </vector>
          <vector>27 27 </vector>
          <vector>28 28 </vector>
          <vector>29 29 </vector>
          <vector>30 30 </vector>
          <vector>31 31 </vector>
          <vector>32 32 </vector>
          <vector>33 33 </vector>
          <vector>34 34 </vector>
          <vector>35 35 </vector>
          <vector>36 36 </vector>
          <vector>37 37 </vector>
          <vector>38 38 </vector>
          <vector>39 39 </vector>
          <vector>40 40 </vector>
        </linksetmatrix>
      </morphojset_contents>
      <discriminant_function>
        <df_contents visiblename="Discriminant function 4 DPI" allpairs="false" dim="2" datatype="2" linkedoutlinenumber="0" linkedwireframenumber="0" npairs="1" nlmk="11" permruns="1000" permutationtest="true" uniqueid="249">
          <classindices>1 </classindices>
          <classtables>
            <vector>27 14 21 6 3 11 14 13 7 7 </vector>
          </classtables>
          <crossvalscores>
            <vector>-0.818637224003127 3.3805847530037982 -1.5611763488564008 -4.268291553057262 0.4998322651945635 3.807229935701066 -1.4200350346148416 2.9480463208817316 1.5064835509153371 0.24300230122732125 6.796017647224549 -6.731020485903036 -2.0851350507503397 6.006330833819301 0.6901689604773842 -4.948146862602544 2.1931754302761295 6.609790102378346 -3.0684960601785223 -3.6545621570000404 -5.679330705860917 -1.9843215759786823 -2.7881502789851007 -2.202427737815084 -2.792929716390562 3.4680345483227923 0.5196454316922647 2.4563012011448335 -1.5477584517934957 0.2710368157424654 6.257372378505138 -0.5245253329412874 -1.4001831287788793 0.7818810458615538 -8.38423373474101 -9.63199223832977 1.3706281179684632 3.7460732917804007 -1.0559390677019425 -2.5966130192765253 2.48215524850763 </vector>
          </crossvalscores>
          <discrimfunc>
            <vector>-10.327828380052438 </vector>
            <vector>-10.985298772060844 </vector>
            <vector>13.972884898788312 </vector>
            <vector>-14.063858194681654 </vector>
            <vector>35.89217554380517 </vector>
            <vector>-11.795096187131817 </vector>
            <vector>7.790092600714594 </vector>
            <vector>-2.8764866588792035 </vector>
            <vector>-114.26976817736147 </vector>
            <vector>-36.30995024617002 </vector>
            <vector>43.67295694048137 </vector>
            <vector>-6.305716774065757 </vector>
            <vector>1.190840706674095 </vector>
            <vector>60.74858446352303 </vector>
            <vector>-97.44234333571235 </vector>
            <vector>-47.32197684422207 </vector>
            <vector>-45.87877341604941 </vector>
            <vector>70.09878354888188 </vector>
            <vector>110.01542055931193 </vector>
            <vector>59.036001480186 </vector>
            <vector>55.38434205948717 </vector>
            <vector>-60.22498581563062 </vector>
          </discrimfunc>
          <discrimscores>
            <vector>-1.4540286991843043 -0.4786593566215147 -2.563794689801532 -3.6812451581067482 -1.4585741559018826 1.2242961367618381 -2.290145637259065 -0.7707153389037292 -0.39825447868382663 -0.8446474583998326 1.151195689144528 -4.193966126783584 -2.6838027089107146 1.2763271620356202 -1.407656196890187 -4.370908726404115 0.08605515521628082 0.5533000999473203 -3.09898725795343 -3.2859645233572823 -4.07519903974796 -2.3804801307395724 -2.9878027399351037 -2.4910438190652826 -2.945936361408798 0.2760265102465331 -1.7078172996848844 2.7468054176744765 0.6019021381438076 2.091963067343059 5.3984778842810215 1.5120097806304682 1.814385852093187 2.3783894992068464 -2.5811792873092445 -0.3976166332291773 2.6540388473932177 3.8988547617778755 0.40111662692086203 -0.4124619194219621 3.2279068572910594 </vector>
          </discrimscores>
          <groupmeans>
            <vector>0.1888844447350244 0.592174114549848 0.1705277823190156 -0.5227220347803099 -0.3653127402479898 0.1275549704954576 0.22625232586569285 0.02692379479227958 -0.12929710401812622 -0.16440261813518212 0.028872779342960155 0.1649808099039385 0.02218373541294863 -0.1482358107868208 -0.09350927876014527 0.00993802218235148 0.021495797488143793 -0.008685722900050485 -0.046669344635264454 -0.05663927549777821 -0.02342839750225985 -0.020886249823733705 </vector>
            <vector>0.17001635895642472 0.573595753871639 0.17432002480495537 -0.5182856093954353 -0.3681059172511779 0.1569453189662269 0.2449970950692925 0.03151475981700021 -0.14832642967600798 -0.1802826533254452 0.032533316103165226 0.16453778489479284 0.026912706329895834 -0.1533886446522759 -0.09562778599775308 0.010223600329000526 0.02550890712424659 -0.004276006018865069 -0.04380433209281332 -0.06035197381870979 -0.018423943370227406 -0.020232330667927928 </vector>
          </groupmeans>
          <mahaldist>1.825791135480547 </mahaldist>
          <pairstrings>Mock -- TuMV</pairstrings>
          <procdist>0.05237983548888023 </procdist>
          <procdistpermpval>0.11 </procdistpermpval>
          <tsquare>30.733366249047616 </tsquare>
          <tsquarepermpval>0.521 </tsquarepermpval>
          <tsquarepval>0.526845449144776 </tsquarepval>
        </df_contents>
        <morphojset>
          <morphojset_contents visiblename="Scores: Discriminant function 4 DPI" uniqueid="250" alignmentmethod="-1" dimension="1" hasprocrustesfit="false" hasrawdata="false" linkedoutlinenumber="0" linkedwireframenumber="0" nincl="41" nlmk="11" nobs="41" objsymmetry="false" procsumsquare="0.0" procrustesfitfromparentset="false">
            <alignmentvectors>
              <vector>0.0 </vector>
              <vector>0.0 </vector>
              <vector>0.0 </vector>
              <vector>0.0 </vector>
              <vector>0.0 </vector>
              <vector>0.0 </vector>
              <vector>0.0 </vector>
              <vector>0.0 </vector>
              <vector>0.0 </vector>
              <vector>0.0 </vector>
              <vector>0.0 </vector>
            </alignmentvectors>
            <datavector>
              <datamatrix visiblename="Discriminant scores" covarfromorigin="false" matrixtype="24" iscoordinates="false" issymmetrycomponent="false" isasymmetrycomponent="false">
                <data>
                  <vector>-1.4540286991843043 </vector>
                  <vector>-0.4786593566215147 </vector>
                  <vector>-2.563794689801532 </vector>
                  <vector>-3.6812451581067482 </vector>
                  <vector>-1.4585741559018826 </vector>
                  <vector>1.2242961367618381 </vector>
                  <vector>-2.290145637259065 </vector>
                  <vector>-0.7707153389037292 </vector>
                  <vector>-0.39825447868382663 </vector>
                  <vector>-0.8446474583998326 </vector>
                  <vector>1.151195689144528 </vector>
                  <vector>-4.193966126783584 </vector>
                  <vector>2.7468054176744765 </vector>
                  <vector>0.6019021381438076 </vector>
                  <vector>2.091963067343059 </vector>
                  <vector>5.3984778842810215 </vector>
                  <vector>1.5120097806304682 </vector>
                  <vector>1.814385852093187 </vector>
                  <vector>2.3783894992068464 </vector>
                  <vector>-2.5811792873092445 </vector>
                  <vector>-0.3976166332291773 </vector>
                  <vector>-2.6838027089107146 </vector>
                  <vector>1.2763271620356202 </vector>
                  <vector>2.6540388473932177 </vector>
                  <vector>-1.407656196890187 </vector>
                  <vector>3.8988547617778755 </vector>
                  <vector>-4.370908726404115 </vector>
                  <vector>0.08605515521628082 </vector>
                  <vector>0.40111662692086203 </vector>
                  <vector>0.5533000999473203 </vector>
                  <vector>-0.4124619194219621 </vector>
                  <vector>-3.09898725795343 </vector>
                  <vector>-3.2859645233572823 </vector>
                  <vector>-4.07519903974796 </vector>
                  <vector>-2.3804801307395724 </vector>
                  <vector>-2.9878027399351037 </vector>
                  <vector>-2.4910438190652826 </vector>
                  <vector>3.2279068572910594 </vector>
                  <vector>-2.945936361408798 </vector>
                  <vector>0.2760265102465331 </vector>
                  <vector>-1.7078172996848844 </vector>
                </data>
                <namesvector>Mock -- TuMV</namesvector>
              </datamatrix>
              <datamatrix visiblename="Cross-validation scores" covarfromorigin="false" matrixtype="25" iscoordinates="false" issymmetrycomponent="false" isasymmetrycomponent="false">
                <data>
                  <vector>-0.818637224003127 </vector>
                  <vector>3.3805847530037982 </vector>
                  <vector>-1.5611763488564008 </vector>
                  <vector>-4.268291553057262 </vector>
                  <vector>0.4998322651945635 </vector>
                  <vector>3.807229935701066 </vector>
                  <vector>-1.4200350346148416 </vector>
                  <vector>2.9480463208817316 </vector>
                  <vector>1.5064835509153371 </vector>
                  <vector>0.24300230122732125 </vector>
                  <vector>6.796017647224549 </vector>
                  <vector>-6.731020485903036 </vector>
                  <vector>2.4563012011448335 </vector>
                  <vector>-1.5477584517934957 </vector>
                  <vector>0.2710368157424654 </vector>
                  <vector>6.257372378505138 </vector>
                  <vector>-0.5245253329412874 </vector>
                  <vector>-1.4001831287788793 </vector>
                  <vector>0.7818810458615538 </vector>
                  <vector>-8.38423373474101 </vector>
                  <vector>-9.63199223832977 </vector>
                  <vector>-2.0851350507503397 </vector>
                  <vector>6.006330833819301 </vector>
                  <vector>1.3706281179684632 </vector>
                  <vector>0.6901689604773842 </vector>
                  <vector>3.7460732917804007 </vector>
                  <vector>-4.948146862602544 </vector>
                  <vector>2.1931754302761295 </vector>
                  <vector>-1.0559390677019425 </vector>
                  <vector>6.609790102378346 </vector>
                  <vector>-2.5966130192765253 </vector>
                  <vector>-3.0684960601785223 </vector>
                  <vector>-3.6545621570000404 </vector>
                  <vector>-5.679330705860917 </vector>
                  <vector>-1.9843215759786823 </vector>
                  <vector>-2.7881502789851007 </vector>
                  <vector>-2.202427737815084 </vector>
                  <vector>2.48215524850763 </vector>
                  <vector>-2.792929716390562 </vector>
                  <vector>3.4680345483227923 </vector>
                  <vector>0.5196454316922647 </vector>
                </data>
                <namesvector>Mock -- TuMV</namesvector>
              </datamatrix>
            </datavector>
            <classifiernames>ID	Treatment	DPI	TreatDPI	ID DPI</classifiernames>
            <classifiermat>
              <vector>M1	Mock	4 DPI	Mock/4 DPI	M1/4 DPI</vector>
              <vector>M2	Mock	4 DPI	Mock/4 DPI	M2/4 DPI</vector>
              <vector>M3	Mock	4 DPI	Mock/4 DPI	M3/4 DPI</vector>
              <vector>M4	Mock	4 DPI	Mock/4 DPI	M4/4 DPI</vector>
              <vector>M5	Mock	4 DPI	Mock/4 DPI	M5/4 DPI</vector>
              <vector>M6	Mock	4 DPI	Mock/4 DPI	M6/4 DPI</vector>
              <vector>M7	Mock	4 DPI	Mock/4 DPI	M7/4 DPI</vector>
              <vector>M8	Mock	4 DPI	Mock/4 DPI	M8/4 DPI</vector>
              <vector>M9	Mock	4 DPI	Mock/4 DPI	M9/4 DPI</vector>
              <vector>M10	Mock	4 DPI	Mock/4 DPI	M10/4 DPI</vector>
              <vector>M11	Mock	4 DPI	Mock/4 DPI	M11/4 DPI</vector>
              <vector>M12	Mock	4 DPI	Mock/4 DPI	M12/4 DPI</vector>
              <vector>TuMV1	TuMV	4 DPI	TuMV/4 DPI	TuMV1/4 DPI</vector>
              <vector>TuMV2	TuMV	4 DPI	TuMV/4 DPI	TuMV2/4 DPI</vector>
              <vector>TuMV3	TuMV	4 DPI	TuMV/4 DPI	TuMV3/4 DPI</vector>
              <vector>TuMV4	TuMV	4 DPI	TuMV/4 DPI	TuMV4/4 DPI</vector>
              <vector>TuMV5	TuMV	4 DPI	TuMV/4 DPI	TuMV5/4 DPI</vector>
              <vector>TuMV6	TuMV	4 DPI	TuMV/4 DPI	TuMV6/4 DPI</vector>
              <vector>TuMV7	TuMV	4 DPI	TuMV/4 DPI	TuMV7/4 DPI</vector>
              <vector>TuMV8	TuMV	4 DPI	TuMV/4 DPI	TuMV8/4 DPI</vector>
              <vector>TuMV9	TuMV	4 DPI	TuMV/4 DPI	TuMV9/4 DPI</vector>
              <vector>M13	Mock	4 DPI	Mock/4 DPI	M13/4 DPI</vector>
              <vector>M14	Mock	4 DPI	Mock/4 DPI	M14/4 DPI</vector>
              <vector>TuMV10	TuMV	4 DPI	TuMV/4 DPI	TuMV10/4 DPI</vector>
              <vector>M15	Mock	4 DPI	Mock/4 DPI	M15/4 DPI</vector>
              <vector>TuMV11	TuMV	4 DPI	TuMV/4 DPI	TuMV11/4 DPI</vector>
              <vector>M16	Mock	4 DPI	Mock/4 DPI	M16/4 DPI</vector>
              <vector>M17	Mock	4 DPI	Mock/4 DPI	M17/4 DPI</vector>
              <vector>TuMV12	TuMV	4 DPI	TuMV/4 DPI	TuMV12/4 DPI</vector>
              <vector>M18	Mock	4 DPI	Mock/4 DPI	M18/4 DPI</vector>
              <vector>TuMV13	TuMV	4 DPI	TuMV/4 DPI	TuMV13/4 DPI</vector>
              <vector>M19	Mock	4 DPI	Mock/4 DPI	M19/4 DPI</vector>
              <vector>M20	Mock	4 DPI	Mock/4 DPI	M20/4 DPI</vector>
              <vector>M21	Mock	4 DPI	Mock/4 DPI	M21/4 DPI</vector>
              <vector>M22	Mock	4 DPI	Mock/4 DPI	M22/4 DPI</vector>
              <vector>M23	Mock	4 DPI	Mock/4 DPI	M23/4 DPI</vector>
              <vector>M24	Mock	4 DPI	Mock/4 DPI	M24/4 DPI</vector>
              <vector>TuMV14	TuMV	4 DPI	TuMV/4 DPI	TuMV14/4 DPI</vector>
              <vector>M25	Mock	4 DPI	Mock/4 DPI	M25/4 DPI</vector>
              <vector>M26	Mock	4 DPI	Mock/4 DPI	M26/4 DPI</vector>
              <vector>M27	Mock	4 DPI	Mock/4 DPI	M27/4 DPI</vector>
            </classifiermat>
            <idvec>M1	M2	M3	M4	M5	M6	M7	M8	M9	M10	M11	M12	TuMV1	TuMV2	TuMV3	TuMV4	TuMV5	TuMV6	TuMV7	TuMV8	TuMV9	M13	M14	TuMV10	M15	TuMV11	M16	M17	TuMV12	M18	TuMV13	M19	M20	M21	M22	M23	M24	TuMV14	M25	M26	M27</idvec>
            <meanconfig>0.18244168373745373 0.5858302840743622 0.17182269438738532 -0.5212071578196211 -0.366266508005176 0.13759069924157397 0.232652978764483 0.02849144138608663 -0.13579492253545175 -0.1698250691757598 0.03012271872449359 0.16482953307154738 0.023798505969955 -0.14999531503356156 -0.09423267147542601 0.010035536671451167 0.022866127607788656 -0.0071799659162310745 -0.04569104766954945 -0.05790702614394998 -0.021719559505956092 -0.020662960355897587 </meanconfig>
            <omitflag>false	false	false	false	false	false	false	false	false	false	false	false	false	false	false	false	false	false	false	false	false	false	false	false	false	false	false	false	false	false	false	false	false	false	false	false	false	false	false	false	false</omitflag>
            <uniquenumvec>2 3 4 5 6 7 8 9 10 11 12 13 14 15 16 17 18 19 20 21 22 23 24 25 26 27 28 29 30 31 32 33 34 35 36 37 38 39 40 41 42 </uniquenumvec>
            <linkedsets>1 </linkedsets>
            <linksetmatrix>
              <vector>0 </vector>
              <vector>1 </vector>
              <vector>2 </vector>
              <vector>3 </vector>
              <vector>4 </vector>
              <vector>5 </vector>
              <vector>6 </vector>
              <vector>7 </vector>
              <vector>8 </vector>
              <vector>9 </vector>
              <vector>10 </vector>
              <vector>11 </vector>
              <vector>12 </vector>
              <vector>13 </vector>
              <vector>14 </vector>
              <vector>15 </vector>
              <vector>16 </vector>
              <vector>17 </vector>
              <vector>18 </vector>
              <vector>19 </vector>
              <vector>20 </vector>
              <vector>21 </vector>
              <vector>22 </vector>
              <vector>23 </vector>
              <vector>24 </vector>
              <vector>25 </vector>
              <vector>26 </vector>
              <vector>27 </vector>
              <vector>28 </vector>
              <vector>29 </vector>
              <vector>30 </vector>
              <vector>31 </vector>
              <vector>32 </vector>
              <vector>33 </vector>
              <vector>34 </vector>
              <vector>35 </vector>
              <vector>36 </vector>
              <vector>37 </vector>
              <vector>38 </vector>
              <vector>39 </vector>
              <vector>40 </vector>
            </linksetmatrix>
          </morphojset_contents>
        </morphojset>
      </discriminant_function>
    </morphojset>
    <morphojset>
      <morphojset_contents visiblename="5 DPI" uniqueid="43" alignmentmethod="1" dimension="2" hasprocrustesfit="true" hasrawdata="true" linkedoutlinenumber="0" linkedwireframenumber="0" nincl="41" nlmk="11" nobs="41" objsymmetry="false" procsumsquare="0.6315815798171065" procrustesfitfromparentset="false">
        <alignmentvectors>
          <vector>0.0 </vector>
          <vector>0.0 </vector>
          <vector>0.0 </vector>
          <vector>0.0 </vector>
          <vector>0.0 </vector>
          <vector>0.0 </vector>
          <vector>0.0 </vector>
          <vector>0.0 </vector>
          <vector>0.0 </vector>
          <vector>0.0 </vector>
          <vector>0.0 </vector>
        </alignmentvectors>
        <datavector>
          <datamatrix visiblename="5 DPI, raw data" covarfromorigin="false" matrixtype="0" iscoordinates="true" issymmetrycomponent="false" isasymmetrycomponent="false">
            <data>
              <vector>65.291883 69.24153799999999 60.388863 14.545626 28.519233 52.244402 64.447474 43.31001 39.49655 33.177102 52.761942999999995 51.781338999999996 50.637301 32.550605 41.621192 45.080545 49.956326 41.811865 45.897715 40.014091 46.823841 41.67567 </vector>
              <vector>24.24271 70.630727 70.8214 23.888603 22.363219 25.468465 54.532478 61.696335 49.547741 26.394591 39.986852 52.026489999999995 54.232849 35.437939 39.115204 36.609215999999996 47.450338 46.251822 45.734280999999996 37.916688 45.434652 40.640588 </vector>
              <vector>68.39712899999999 20.483728 17.841545 44.94435 61.778051999999995 48.049596 36.091675 28.32856 41.212607 50.010804 53.306723 32.931951 36.309587 41.811865 48.539898 42.274927999999996 43.636877999999996 37.916688 44.644721 42.138733 45.053306 40.095808 </vector>
              <vector>23.371062 23.425539999999998 50.419388999999995 62.241115 56.330252 29.200208 30.562158 40.804021999999996 49.084678 44.617481999999995 37.262952 34.811442 43.555161 46.333539 45.516369 37.617059 40.831261 41.185368 44.181658 41.430519 42.629035 40.259242 </vector>
              <vector>53.143288999999996 65.64599 22.989715999999998 30.126334 63.957172 34.430096 35.002114999999996 50.555583999999996 41.839104 29.826705 47.913401 48.75781 37.943927 36.527499 48.866766 38.080121999999996 43.255532 41.811865 44.563004 37.780493 44.971589 39.632745 </vector>
              <vector>15.662424999999999 33.340536 68.478846 30.126334 34.212184 63.385152999999995 40.286481 25.768093999999998 53.442918 48.294747 33.749121 39.469311 50.501106 37.453625 40.912978 48.049596 42.302167 38.706618999999996 45.271218 42.683513 43.337249 41.267085 </vector>
              <vector>12.557179 37.453625 56.875032 60.988121 37.562581 27.402434 34.293901 52.789182 48.158552 42.438362 31.324849999999998 41.049172999999996 44.726438 47.749967 39.986852 39.333116 38.951769999999996 43.773073 41.757387 41.975299 39.905135 42.274927999999996 </vector>
              <vector>28.056169999999998 17.269526 69.023626 49.84737 27.756541 54.042176 53.851503 27.021088 49.547741 53.279484 39.115204 34.348379 52.271640999999995 44.617481999999995 40.912978 45.026067 46.823841 38.924531 45.979431999999996 44.39957 45.107784 42.138733 </vector>
              <vector>11.848965 35.982718999999996 66.381443 31.924108 30.23529 57.392573 38.897292 24.297188 51.345515 46.415256 31.243133 38.161839 48.240269 36.990562 39.196920999999996 44.94435 39.986852 36.745411 43.173815 41.430519 40.912978 40.177524999999996 </vector>
              <vector>68.478846 29.445359 19.88447 31.134176999999998 52.435075 54.913824 42.165972 26.558025 36.146153 46.03391 51.672382999999996 35.819285 36.391304 37.916688 45.897715 43.31001 43.092098 36.827128 41.539474999999996 40.422675999999996 43.173815 38.924531 </vector>
              <vector>25.168836 63.003807 62.731417 34.811442 28.301320999999998 32.550605 42.465601 55.29517 46.061149 35.356222 35.764807 49.220873 46.823841 41.267085 38.40699 40.095808 41.839104 44.862633 42.084255 41.593953 41.158129 42.601796 </vector>
              <vector>75.506508 40.885739 15.580708 54.750389999999996 43.391726999999996 17.133331 54.614194999999995 54.832107 30.616636 38.243556 53.987698 40.558870999999996 34.04875 46.251822 42.165972 33.258819 45.352935 44.236136 40.204764 40.340959 42.302167 40.722305 </vector>
              <vector>29.772227 14.000846 70.440054 51.699622 19.557602 49.220873 47.777206 30.371485 44.563004 55.29517 37.262952 34.021511 50.637301 45.243978999999996 36.146153 44.236136 42.465601 39.251399 42.846947 44.617481999999995 41.702909 42.057016 </vector>
              <vector>13.946368 58.645567 72.292306 47.423099 31.570000999999998 21.491571 44.644721 63.085524 52.353358 31.924108 33.667404 49.602219 53.442918 44.236136 39.578267 36.064436 43.800312 46.57869 45.271218 40.095808 43.555161 42.438362 </vector>
              <vector>47.777206 70.167664 53.93322 17.351243 24.460622 53.197767 53.143288999999996 44.617481999999995 35.546895 31.297611 43.882028999999996 50.555583999999996 44.426809 35.111071 37.86221 43.909268 44.263374999999996 42.983142 40.831261 39.959613 42.084255 41.975299 </vector>
              <vector>35.465178 72.047155 29.309164 19.993426 61.097077 53.034333 27.51139 47.504816 48.785049 32.714039 39.278638 53.579113 37.943927 35.192788 46.279061 44.862633 39.360355 44.454048 42.165972 40.722305 41.702909 43.064859 </vector>
              <vector>68.560563 59.026913 20.265816 48.594376 55.404126 27.565868 45.107784 56.139579 37.181235 35.029354 51.045885999999996 46.960036 36.77265 44.454048 46.279061 39.469311 43.718595 45.243978999999996 42.629035 41.730148 43.800312 42.983142 </vector>
              <vector>26.721459 62.840373 68.723997 35.819285 20.510967 29.908421999999998 41.076412 53.905981 44.181658 29.826705 35.301744 46.333539 47.913401 38.870053 35.13831 38.243556 40.831261 42.983142 40.831261 38.543185 39.986852 40.722305 </vector>
              <vector>34.756963999999996 75.288596 63.112763 19.312451 15.907575999999999 46.170105 54.614194999999995 51.100364 38.652141 24.841967999999998 40.204764 53.960459 48.158552 35.819285 34.04875 41.730148 44.099941 44.236136 41.212607 38.461467999999996 41.457758 41.593953 </vector>
              <vector>75.343074 56.221295999999995 17.296765 53.579113 58.672806 23.97032 45.189501 57.855636 35.056593 34.648008 55.404126 47.967878999999996 38.025644 46.714884999999995 48.621615 38.161839 46.142866 47.041753 43.092098 41.67567 45.652564 43.527922 </vector>
              <vector>34.130466999999996 62.295593 63.820977 35.819285 28.982295999999998 35.519656 49.547741 49.384307 45.271218 32.005825 41.076412 46.660407 49.002961 38.624902 41.376041 38.706618999999996 44.889872 41.348802 44.345092 38.325272999999996 44.018224 40.014091 </vector>
              <vector>20.265816 40.259242 55.02278 62.37731 47.913401 27.184521999999998 37.099517999999996 51.399993 51.508949 42.274927999999996 35.928241 41.13089 47.150709 48.512659 44.563004 39.333116 42.846947 44.699199 45.434652 43.064859 43.800312 43.064859 </vector>
              <vector>72.156111 68.070261 34.04875 12.911286 26.884892999999998 66.73555 67.471003 40.095808 25.168836 40.722305 52.135446 52.407835999999996 38.815574999999995 33.721882 37.099517999999996 50.555583999999996 47.913401 42.683513 38.189078 42.983142 40.994695 44.236136 </vector>
              <vector>40.831261 13.07472 59.299303 63.385152999999995 22.363219 35.819285 54.396283 35.982718999999996 33.830838 52.189924 43.255532 33.258819 46.687646 48.213029999999996 36.77265 39.877896 45.189501 39.333116 41.757387 43.85479 42.629035 41.267085 </vector>
              <vector>28.682667 55.29517 42.383884 19.857231 53.306723 46.496973 36.009958 37.916688 49.629458 36.609215999999996 40.286481 44.780916 43.555161 33.258819 46.197344 41.13089 42.928664 39.551028 45.598086 38.543185 44.563004 39.551028 </vector>
              <vector>14.572865 32.087542 57.120183 67.988544 47.532055 19.693797 32.822995 47.66825 56.793315 40.558870999999996 34.920398 38.788336 47.613772 49.220873 44.263374999999996 36.064436 40.749544 43.527922 45.815998 41.267085 43.173815 41.348802 </vector>
              <vector>50.092521 9.097826 21.600527 53.415679 64.82882 42.983142 33.204341 29.663270999999998 43.555161 49.683935999999996 46.605928999999996 29.990139 37.644298 44.862633 49.956326 40.340959 42.928664 37.617059 44.426809 41.811865 44.644721 39.551028 </vector>
              <vector>54.777629 15.090406 16.534073 55.376886999999996 63.412392 49.929086999999996 30.480441 30.044617 40.667826999999996 56.684359 46.742124 33.558448 34.511813 46.960036 47.150709 44.94435 39.905135 40.422675999999996 41.621192 44.699199 41.757387 42.683513 </vector>
              <vector>17.296765 65.019493 57.501529 17.215048 55.56756 63.875454999999995 23.616213 45.407413 56.956749 42.601796 33.667404 51.48171 46.360777999999996 35.437939 45.897715 49.139156 38.951769999999996 42.901424999999996 45.107784 42.438362 42.383884 43.773073 </vector>
              <vector>40.286481 70.249381 22.690087 24.5151 62.813134 44.535765 29.14573 49.929086999999996 46.442495 29.990139 42.165972 51.318276 36.636455 35.737567999999996 48.076834999999996 42.138733 39.659984 43.146575999999996 42.302167 38.788336 42.084255 41.430519 </vector>
              <vector>69.350494 24.5151 13.89189 34.566291 56.956749 60.361624 41.212607 27.865496999999998 34.348379 50.855213 50.038043 35.029354 33.286058 39.333116 46.987275 46.796602 43.636877999999996 38.243556 41.294323999999996 43.31001 43.255532 41.13089 </vector>
              <vector>50.882452 66.517638 58.046309 20.483728 27.674824 45.080545 56.411969 45.080545 39.360355 32.550605 45.734280999999996 48.049596 46.605928999999996 33.721882 40.994695 41.593953 45.979431999999996 40.558870999999996 43.173815 38.161839 43.718595 39.714462 </vector>
              <vector>68.941909 47.12347 31.570000999999998 30.208050999999998 44.808155 55.594799 51.045885999999996 34.430096 39.741701 42.765229999999995 53.061572 43.364488 42.465601 38.080121999999996 45.352935 44.39957 46.987275 40.014091 44.481287 41.811865 46.142866 41.348802 </vector>
              <vector>73.245671 32.850234 32.659561 61.206033 37.099517999999996 22.199785 55.703755 49.683935999999996 36.091675 41.430519 54.777629 38.379751 41.757387 47.66825 43.555161 36.200631 47.150709 42.601796 43.173815 40.967456 44.971589 40.804021999999996 </vector>
              <vector>72.292306 43.527922 28.355798999999998 20.565445 40.04133 61.614618 51.182081 29.445359 32.033063999999996 43.990985 52.353358 43.364488 37.726015 36.064436 41.539474999999996 46.333539 44.426809 39.796179 40.123047 41.975299 42.165972 42.057016 </vector>
              <vector>72.237828 36.908845 34.59353 61.750813 44.018224 28.491994 54.069415 48.975722 37.807732 43.773073 53.524634999999996 40.558870999999996 41.621192 48.131313 45.107784 40.340959 46.987275 43.909268 43.936507 43.146575999999996 45.434652 43.064859 </vector>
              <vector>61.233272 60.361624 50.637301 15.008689 30.480441 52.407835999999996 57.501529 39.006248 37.099517999999996 34.021511 49.329829 46.878319 44.263374999999996 32.850234 40.994695 42.819708 46.905558 39.333116 42.846947 38.325272999999996 44.644721 39.632745 </vector>
              <vector>74.335231 26.14944 30.562158 68.070261 33.204341 15.172123 64.447474 48.294747 26.666981 43.527922 53.442918 35.192788 39.578267 49.384307 40.04133 33.558448 47.232426 42.138733 39.659984 41.185368 42.928664 40.014091 </vector>
              <vector>13.565021999999999 33.013668 59.680648999999995 66.136292 48.458180999999996 21.110225 33.585687 54.586956 56.248535 40.640588 33.204341 38.624902 48.539898 47.12347 44.345092 36.445782 41.702909 44.154419 46.360777999999996 41.185368 43.936507 41.267085 </vector>
              <vector>42.846947 72.755369 56.411969 17.678111 19.33969 44.535765 60.688492 46.57869 36.391304 29.445359 43.092098 52.652986999999996 47.913401 33.340536 35.846524 42.683513 46.905558 42.520078999999996 42.247689 39.251399 43.337249 41.049172999999996 </vector>
              <vector>42.710752 68.315412 65.618751 38.379751 25.713616 42.520078999999996 49.002961 48.049596 43.391726999999996 35.737567999999996 42.302167 51.699622 48.703331999999996 39.959613 37.86221 41.975299 43.473444 43.364488 42.383884 40.722305 42.002538 41.975299 </vector>
            </data>
          </datamatrix>
          <datamatrix visiblename="5 DPI, centroid size" covarfromorigin="false" matrixtype="1" iscoordinates="false" issymmetrycomponent="false" isasymmetrycomponent="false">
            <data>
              <vector>55.710426006212586 4.020167310857061 </vector>
              <vector>64.28498538361083 4.163326095167606 </vector>
              <vector>50.81177611765179 3.928128141059478 </vector>
              <vector>42.797688399795575 3.756484091778623 </vector>
              <vector>46.61092252503355 3.8418349026160197 </vector>
              <vector>52.68247047446709 3.964282771646177 </vector>
              <vector>44.286468409699296 3.7906791768850066 </vector>
              <vector>51.15105361076182 3.934783090636357 </vector>
              <vector>50.87286017880482 3.929329582510724 </vector>
              <vector>45.671979995735896 3.821484980663436 </vector>
              <vector>42.64095029837686 3.7528150661565474 </vector>
              <vector>58.02162527117392 4.060815790558315 </vector>
              <vector>54.37703050951442 3.9959418314153403 </vector>
              <vector>59.14372103494228 4.079970431534327 </vector>
              <vector>49.48116430886675 3.901592078146121 </vector>
              <vector>51.21795856542692 3.9360902237769224 </vector>
              <vector>47.22668338294393 3.854959058764846 </vector>
              <vector>49.73814141939647 3.906772071762308 </vector>
              <vector>60.51808569823424 4.102942257524882 </vector>
              <vector>55.87244011753958 4.023071237433026 </vector>
              <vector>38.683155259741966 3.65540424067445 </vector>
              <vector>40.169778975860595 3.6931149461369994 </vector>
              <vector>67.73320984499212 4.215576603879911 </vector>
              <vector>50.459562593738525 3.921172274799172 </vector>
              <vector>34.5956084467955 3.543726750505189 </vector>
              <vector>53.130671965216926 3.9727543879495375 </vector>
              <vector>51.08371376519967 3.9334657334000824 </vector>
              <vector>54.32930117697725 3.995063697918169 </vector>
              <vector>58.44002062461268 4.068000939801887 </vector>
              <vector>50.033256703413244 3.9126879183927836 </vector>
              <vector>54.88880376925235 4.005309389087891 </vector>
              <vector>44.50393238312557 3.795577553428084 </vector>
              <vector>35.98072161784788 3.5829832844037535 </vector>
              <vector>47.765602533217105 3.8663057681764217 </vector>
              <vector>49.41634542231966 3.9002812484598195 </vector>
              <vector>41.14634494191566 3.7171351003813973 </vector>
              <vector>45.79569601551258 3.824190113243933 </vector>
              <vector>62.61134802282333 4.136946539996985 </vector>
              <vector>53.97884166254231 3.988592148718313 </vector>
              <vector>55.74283673238986 4.020748912979681 </vector>
              <vector>41.18343377594914 3.718036082677719 </vector>
            </data>
            <namesvector>Centroid Size	Log Centroid Size</namesvector>
          </datamatrix>
          <datamatrix visiblename="5 DPI, Procrustes coordinates" covarfromorigin="false" matrixtype="2" iscoordinates="true" issymmetrycomponent="false" isasymmetrycomponent="false">
            <data>
              <vector>0.252680944419536 0.5028900481074429 0.2233871795404399 -0.48925488586508786 -0.39115017046508443 0.15642734350818802 0.2661769256079354 0.03406940460886315 -0.1725304473225509 -0.175837789230387 0.046378327515382435 0.17403176155091335 0.028874169082956147 -0.17478135210366483 -0.14684940575604064 0.04110593261883824 0.006912697010177599 -0.008591975193688133 -0.06445337488666766 -0.04554615842643633 -0.04942684474608314 -0.014512329574980285 </vector>
              <vector>0.1571184280056605 0.542067528655292 0.042564304976231926 -0.4959087032788971 -0.4197953559648396 0.12093221832416574 0.34192016925859364 0.07821545327945684 -0.14155692618473095 -0.207055509839995 0.08026452628276 0.16394879041833998 0.017609203235208308 -0.17580868212433892 -0.11765415462900003 0.02248027409355755 0.08213641039962272 0.01393560804039812 -0.03656066562870433 -0.046823011853796906 -0.006045939750801959 -0.01598396571418115 </vector>
              <vector>0.1098291035564864 0.5820663169160681 0.15285398889695173 -0.5364121198179573 -0.3178232302651159 0.20628344382253522 0.2730407660079031 -0.05652573033776537 -0.1568221124749249 -0.17378003220250945 0.03065571868851554 0.19953008199034422 0.03372498235242236 -0.18193771725265345 -0.09020935037021667 0.02859951209412121 0.03346921623426299 -0.01633099285970757 -0.05032240482335467 -0.03911409585464138 -0.01839667780292878 -0.012378666497834836 </vector>
              <vector>0.22216796291646965 0.5540536031491913 0.06045779319914284 -0.5552901708603244 -0.41634215621701254 0.08679649694723536 0.25370330361415705 0.10666230057385595 -0.1024593734363322 -0.16835327446186676 0.04756599112372294 0.16582348807628308 0.035082263222570284 -0.14642521806893935 -0.09898430368500158 0.019323575756703203 0.03875774137675058 -0.007358355930245181 -0.030385063536037468 -0.04820012331226531 -0.009564158578430772 -0.007032321869629014 </vector>
              <vector>0.21428546278649704 0.5186886225122873 0.1697078936874001 -0.48279467590641606 -0.4128487895484079 0.18478253691408697 0.27935405105766276 0.015316110367824686 -0.13189672614355985 -0.21134546854436473 0.04960241785824575 0.17580462610515 0.02774460315371941 -0.16286626233693818 -0.12167213685732253 0.021542610502681213 0.02143007103304271 -0.001818500185759687 -0.05820102723298407 -0.04624762585258361 -0.037505819794293266 -0.011061973575967915 </vector>
              <vector>0.18285309774167952 0.4988904409366717 0.16183184023039515 -0.508212700675176 -0.4157588820807931 0.19329266560398875 0.2880970492402722 0.019935964096133213 -0.15949953895746063 -0.19476495633742352 0.03851494305831744 0.1651124273578043 0.050607294577161586 -0.15585076897352063 -0.13529851839152846 0.04244485859244926 0.039640621925720675 0.0016474429757641256 -0.04041537881054134 -0.048499136652961836 -0.010572528533222556 -0.013996236923729827 </vector>
              <vector>0.16026587004314535 0.5896838024264236 0.16136098887703465 -0.5523802257453894 -0.3109571557855446 0.19358977846682024 0.23735972078117873 -0.009842708725204962 -0.12028649929368568 -0.179972001477972 0.032245393731636124 0.17409034805863322 0.024214068892181168 -0.16720786050590453 -0.09534200199471138 0.01819804367433376 0.006081029236690233 -0.008389897188843311 -0.060355730541099814 -0.045975821292077085 -0.034585683946824625 -0.011793457690818264 </vector>
              <vector>0.19370055036571182 0.5424585550404087 0.11927015306507016 -0.48283788340826966 -0.4058422069385754 0.14052772260391788 0.3206013945821137 0.016392011813057647 -0.15247067364208317 -0.20458500704741966 0.03920115294457482 0.17401261299765286 0.018342863270800473 -0.1530991433524813 -0.11414800170885854 0.02672542477628488 0.05011684046714446 -0.0016208537068641699 -0.047885592475363545 -0.04856060434464731 -0.020886479930533386 -0.009412835371640853 </vector>
              <vector>0.10916817915325805 0.5549152846754019 0.11562704329957016 -0.529524190398013 -0.34190358982268393 0.2190371574885862 0.3018479953801054 0.004712283489896092 -0.15218607144741333 -0.21230476437043183 0.03851384598001862 0.17408071635531353 0.03857365335165169 -0.16391114679912525 -0.10676902443429066 0.02589712262657905 0.05428281156997735 -8.430717190151685E-4 -0.04247111988296979 -0.05751378527205697 -0.014683723147223283 -0.014545606077133835 </vector>
              <vector>0.17194746870589583 0.5513123743396002 0.1788052225509837 -0.5163913073746946 -0.3725446485057335 0.17618628118355198 0.25909506934671656 -0.022977374055802136 -0.16280042528540273 -0.1732386014394206 0.04721393846604035 0.1767757234592884 0.015166622658569235 -0.16040888936983747 -0.11192444280888784 0.04323084395866023 0.03290596324668605 -0.012299276063227237 -0.04460734127316714 -0.049705922105466024 -0.013257427101700173 -0.012483852532651244 </vector>
              <vector>0.20593159097756844 0.5536565131561253 0.07960743909321558 -0.5502251643829498 -0.3795341582152645 0.12719193949282723 0.25512947017615406 0.10675522757742956 -0.11096252223550719 -0.2032187085915952 0.050641137183692404 0.17257714105577535 0.020246472729526344 -0.14883677843835166 -0.1046130239153621 0.010069306162326437 0.03409370820299737 -0.0035946972566115454 -0.030202119873669026 -0.04773567077290459 -0.0203379941233506 -0.01663910800207047 </vector>
              <vector>0.18107601170542137 0.5285854732348153 0.06896101753341546 -0.5360905178843923 -0.3930724878377943 0.13628746733695918 0.2904555813313055 0.10376291959398305 -0.11964747343508639 -0.19494550286311854 0.052517085179432446 0.17607099504915308 0.032488894870255886 -0.18387505947474936 -0.1345109295303598 0.02352435213906047 0.06326587457008619 0.012887677477042753 -0.02995627660309331 -0.049317457086971855 -0.011577297783583686 -0.016890347521781285 </vector>
              <vector>0.21828022210068868 0.5015775157848282 0.20016864952481775 -0.5228270975729619 -0.39210706827056563 0.20768926273893246 0.21535379881082395 0.05163570050861883 -0.16768712595019167 -0.2108292130096014 0.035270947173298824 0.15167018195922655 0.045293978615014774 -0.1707631133164327 -0.11916562978678445 0.040971631213239636 0.02732362088740499 0.015327279726019332 -0.041959360882023934 -0.05582474417477295 -0.020772032222482258 -0.008627403857097963 </vector>
              <vector>0.1784990022107287 0.5268469836065516 0.1332526662493623 -0.4821768490387902 -0.4029349839829871 0.13946282126023382 0.32774095496767097 0.021647235965339597 -0.17647384444781233 -0.184744944519387 0.0744356261693381 0.17287980018013638 0.033032272834399905 -0.1726865002373842 -0.1381669281636448 0.040179344871303056 0.048621514881108246 -0.004851493723392529 -0.056539142591318675 -0.04559522036823971 -0.021467138126844153 -0.010961177996370947 </vector>
              <vector>0.15593412492314096 0.5444497235642813 0.18375213054592174 -0.5367109778190515 -0.34856456263124835 0.2420856527731956 0.21826666397821406 0.017261476164180306 -0.16317597455570798 -0.22053609397866666 0.040844209036354384 0.1543550384950102 0.02377765599389046 -0.1598974064993631 -0.09363669502705417 0.030417584381690885 0.03470207830842071 -2.4734038026483652E-5 -0.04045343862370964 -0.05497549626839656 -0.011446191948221626 -0.0164247667748531 </vector>
              <vector>0.16847414223722357 0.5271457066479054 0.1670535608561347 -0.49896014425290225 -0.37405870395352486 0.21687470975107567 0.2659035353304466 0.031661510200864766 -0.18179548237390872 -0.20634477271547 0.051301483074298077 0.17696973286334608 0.03453443968126284 -0.1833379540865421 -0.10503189991881326 0.023896496299826923 0.02856956200155493 -1.562713553794001E-4 -0.03472257406348201 -0.0660823191252463 -0.020228062871191683 -0.02166669422748033 </vector>
              <vector>0.2284040565483103 0.5507829738267405 0.17158583372092653 -0.4956295436799557 -0.38638853382108634 0.1700071969478842 0.24657377778017847 0.04992787025286065 -0.16906736732033495 -0.18669848014759566 0.03443278985848583 0.143699778468944 0.02966547907722496 -0.16371171468935827 -0.10657572828274414 0.018753379285343864 0.02300532251906031 -0.015543597397807278 -0.04698426848548151 -0.050169941828466555 -0.0246513615945393 -0.02141792103858931 </vector>
              <vector>0.22235277086227412 0.4603019024214621 0.20510729666745117 -0.5557773158091897 -0.4120769207493665 0.21207835065190245 0.22327737820737834 0.11305514849296157 -0.16045579870913224 -0.19674798943683067 0.030039212006273408 0.1341766574383962 0.0356738789853209 -0.16449665487380052 -0.11197816210529282 0.04911244731447442 0.031073891443173962 0.001863618589264137 -0.045771182890100626 -0.04574352601411597 -0.017242363717979797 -0.00782263877452417 </vector>
              <vector>0.13984020404568975 0.5316210314545434 0.14777418434712267 -0.5124312821400959 -0.35766263189522685 0.23612878010331234 0.25616282936091794 0.024363599401944422 -0.17585804889415385 -0.24827516870802624 0.06226393196991168 0.17331273331621863 0.04657758903686001 -0.1559350532532066 -0.11968351656791255 0.03656211307815741 0.04839416365787532 -3.7789594255580733E-4 -0.03730520969403883 -0.06486614837149615 -0.010503495367044905 -0.020102708938795427 </vector>
              <vector>0.18197708204163868 0.5320475109465035 0.18466613253871 -0.5109815229336043 -0.38191823409242065 0.2050123896351228 0.2374631434514893 -0.0069245593325173 -0.16994699972120692 -0.20884878593612693 0.05116558485238086 0.16738889782894648 0.04369307520833253 -0.14538934147188975 -0.11872907370518379 0.03724725343037844 0.04255742189666989 5.228071569448305E-4 -0.050942516978050786 -0.05876235599317543 -0.01998561549235796 -0.011312293330583858 </vector>
              <vector>0.23451923554709472 0.5474642009997792 0.21540111470966378 -0.4859691568650413 -0.3799031067377593 0.19541497787520565 0.24175383283184462 0.025316411520148577 -0.1731603889965058 -0.184840488383699 0.0444674829315835 0.14619766382498528 0.020411695463371883 -0.1464311252253739 -0.1072824604235301 0.005651906562619171 0.004645667711569676 -0.018924444513523247 -0.06428405716482974 -0.05946703964884272 -0.0365690158725037 -0.024412906146257296 </vector>
              <vector>0.24813750780266194 0.51656733060019 0.2034895592875324 -0.5138143165305882 -0.41568780714866155 0.1370968975328537 0.23610736039127644 0.011544615864741776 -0.15806072579920677 -0.1538502051427437 0.042014792057408434 0.18239799343278973 0.03240162542522511 -0.15363837429862987 -0.1187191252117124 0.03120075115154376 0.016128552573026755 -0.010454857372579611 -0.05463443590585536 -0.040306468808912 -0.031177303471695183 -0.006743366428666144 </vector>
              <vector>0.19059172295381838 0.5123250530847532 0.12008461447273666 -0.48617508564388506 -0.3810199636567963 0.15182755724096741 0.34078506835926975 0.11535921132535086 -0.2048101412952452 -0.19562163773130165 0.05196626303549893 0.15901065854293528 0.02279433168693485 -0.18183428971973398 -0.12678920488402873 0.02120972117570486 0.07080617612600971 0.0018206507272358328 -0.055458585312096347 -0.06764130035231718 -0.02895028148610087 -0.03028053864970981 </vector>
              <vector>0.13317561407561815 0.5343431111392866 0.1856791034706592 -0.5349591842061626 -0.3557710573144463 0.20918906840865448 0.25521021886753775 0.0170218344959366 -0.23232865607896014 -0.17094219650277834 0.05844252382035109 0.1352886835694126 0.03531502883319511 -0.17089663131511806 -0.10453565826543229 0.04660161776793631 0.0590824078881909 0.0071855772469440115 -0.03307006912617926 -0.05846197163032553 -0.001199456170533107 -0.014369908973784637 </vector>
              <vector>0.2557827925105417 0.5699085664759521 0.1903023546700312 -0.5365391324748122 -0.35052487311964675 0.10827325177432927 0.2088091258381795 0.022328462937110632 -0.15962393060266622 -0.1365524757699631 0.028083544028895943 0.17479624625622656 0.038979436254794296 -0.17444727695705958 -0.10453096746871622 0.021045074450018617 0.0013587255754018998 0.005791028174331834 -0.06429007592111088 -0.04591889699921148 -0.04434613176570621 -0.008684847866921901 </vector>
              <vector>0.20358405274677688 0.5162666121981397 0.19576172103928136 -0.5364224010165154 -0.37980289568479575 0.19482623408349725 0.20357815122252615 0.062054439597386137 -0.1936117725871061 -0.19456446026851532 0.049635179247033936 0.14161693767029598 0.04327474178237297 -0.16923669677918407 -0.10448268901019864 0.040557217899261484 0.04593820047703351 -6.749819399598819E-4 -0.048731819030973324 -0.04568670551581542 -0.015142870201950317 -0.008736195928590295 </vector>
              <vector>0.2250340973380613 0.5375581266371487 0.1776896884068131 -0.49477361514284185 -0.3951827684356717 0.16291599495676518 0.26180178255131564 0.016999341451865702 -0.1311475721759184 -0.1858069320539842 0.04375241948739708 0.16384089252284037 0.01828245014040696 -0.17573795867363246 -0.12730486960575052 0.03628265366586569 0.016042676060894354 8.530836259455852E-5 -0.05557949008111442 -0.04999573848891436 -0.03338841368643373 -0.011368073237707504 </vector>
              <vector>0.17379325980033855 0.5221987685317065 0.15386350858922096 -0.5022863916191336 -0.39101124150939026 0.17660857832426324 0.29878817328755897 0.01113111323547052 -0.17987129888620176 -0.20666484201299487 0.03995189863844245 0.17553852487369614 0.0268679038179661 -0.15885217302645152 -0.11296807182699194 0.0313788650733876 0.04072110090474775 -0.0031225515943124485 -0.03723284998244755 -0.03709714866325367 -0.012902382833243251 -0.0088327431223783 </vector>
              <vector>0.16811963355167997 0.5276072399375216 0.057924204678132744 -0.5565518663114911 -0.37614441435534646 0.1372101054637507 0.26739204306658915 0.1755533574967299 -0.18631641525571324 -0.1859251813818969 0.0619907535215518 0.17078655086401037 0.035849677611161826 -0.18475668820096558 -0.09239909702476679 0.017723124985363537 0.06873212196717587 -0.004913528281940346 -0.015719263878506362 -0.07118157400897063 0.010570756118043097 -0.025551540562112316 </vector>
              <vector>0.21982917141535094 0.5033505353795376 0.20539291629107456 -0.4800299501455769 -0.3915085956715548 0.19265753057771196 0.27541270078140867 0.04152834680255192 -0.19527264368420372 -0.20025445765992472 0.04353565763695662 0.1647599051693565 0.02997739531628923 -0.16662454760490913 -0.1349959064255987 0.037978035280923396 0.029115160516240905 -0.006087924555867278 -0.05265075822133922 -0.06737852242696411 -0.02883509795462402 -0.019898950816838408 </vector>
              <vector>0.19963271878824884 0.5219027275998784 0.19284519933109515 -0.508672563317634 -0.4068263841684201 0.18573230260912402 0.22806601380650343 0.004718690619308347 -0.16462336816299772 -0.19144323579276987 0.07086621089553888 0.1410896811749488 0.046093700073028786 -0.17427989220089282 -0.13119198903812124 0.04880814461002386 0.0332847737256051 0.01537592375912546 -0.05058442962140627 -0.04268591340096733 -0.01756244562907334 -5.458656601441294E-4 </vector>
              <vector>0.22636748275751467 0.542100333529434 0.19834991648586597 -0.5075261219504134 -0.3750143410999353 0.16111529087490328 0.26215569612766665 0.044398768987960344 -0.16669261139132116 -0.1643107400061671 0.03753502681741134 0.1536750914227947 -0.0011531928689400943 -0.16757397059863682 -0.093926764153101 0.02970343793266451 0.012646260135660246 -0.013406824340716196 -0.05934316917481691 -0.055207496379006245 -0.0409243036360031 -0.022967769472817093 </vector>
              <vector>0.16702142870111808 0.6173592939031677 0.08104227364229416 -0.5304689272321013 -0.3687967001842159 0.1390888936913468 0.23845881883580022 0.007217953682217938 -0.12125917783615685 -0.16052712646148126 0.04475697515712783 0.17659931933279865 0.03196191449982075 -0.15609550726152074 -0.08558803491042137 0.001312049802226694 0.04509546727638874 -0.017883152462458068 -0.03317083785381381 -0.05569568867213769 4.778726720589708E-4 -0.020907108322059848 </vector>
              <vector>0.23309997977453598 0.5443526808444551 0.1307521071038912 -0.49239562757111344 -0.43128276087485307 0.11358431610517015 0.2620663689445675 0.03372030428190875 -0.13862688104813264 -0.16674255816751224 0.06860757630967294 0.17366311271840826 0.03874000789720703 -0.16149387456737746 -0.11965506822893278 0.024384869339494554 0.03181296855457448 -0.005888506595090347 -0.048779910397705344 -0.047098663607183316 -0.026734388034824526 -0.016086052781161195 </vector>
              <vector>0.24295842478269475 0.5272783702572449 0.19614360565966404 -0.4790366744587499 -0.4040626229667081 0.14669157070261807 0.27420585149740423 0.012828512498619032 -0.17684466549462236 -0.1745585619937217 0.04209842284417888 0.17562218287405743 0.020464789267766424 -0.15577230033047704 -0.12070292677178233 0.01644450623183122 0.02360132159475954 5.4132676575439475E-5 -0.05869321820181625 -0.05311787586261625 -0.03916898221153831 -0.01643386259538054 </vector>
              <vector>0.23898433785343662 0.5858642298513623 0.16904212417123496 -0.5148718844443888 -0.3417267826932732 0.15996890252477852 0.207859312031874 0.05358342938644503 -0.13477922827558095 -0.1869494993921112 0.034903986632745125 0.16735745553601225 0.007248347612299349 -0.17660286789683863 -0.0940041517524203 0.006571331046539337 0.004105750882138726 -0.009611219275857164 -0.05610303013021295 -0.057926763758745496 -0.035530666332239266 -0.02738311357719534 </vector>
              <vector>0.22499901297282063 0.5089700208058646 0.22233281773490923 -0.5120121017510504 -0.39219110038825955 0.18701926499392071 0.2510143188935318 0.034341546249464984 -0.16015211781645727 -0.17295166941537285 0.03764183092011153 0.1621266594668811 -0.0011555141835840506 -0.1624986095886847 -0.12035207116389092 0.03424541536521282 0.02312456807400731 -0.0109395313436718 -0.05857413204871466 -0.05254795746592946 -0.026687612994475425 -0.015753037316634046 </vector>
              <vector>0.20383450581494222 0.48801862365777277 0.12929949369375693 -0.48679615175639884 -0.40740855365862444 0.1770393801430617 0.3220994060265828 0.11374630915827154 -0.18131620713825042 -0.2327883798450523 0.05021842386282695 0.15439495738912098 0.03613802598397982 -0.16515375336649105 -0.12796749110993996 0.029824138167147764 0.05004313703014222 0.0039422445883581635 -0.05078799433720735 -0.06559665714742725 -0.02415274616820801 -0.01663071098836228 </vector>
              <vector>0.18495358100617706 0.5361994640964062 0.16910885903551567 -0.5179593426770341 -0.3785140622338019 0.14738300000304136 0.2852686706778596 -8.216712865637167E-4 -0.1732018813378349 -0.18491273647874032 0.051444148224147106 0.18111072645285592 0.008782714213141248 -0.14167895573056757 -0.10427587437655687 0.039025364863007214 0.039961612137154476 -0.006727805143019512 -0.055768850282362455 -0.043444150610321496 -0.02775891706343862 -0.008173893489063885 </vector>
              <vector>0.1441047166955428 0.5363692232084354 0.1127436906550556 -0.48889243232851887 -0.4028179898886596 0.1593655903057164 0.3258543806078017 -0.005413536343915764 -0.17918619884674872 -0.18645593087200876 0.049889058076235886 0.1848819206344312 0.03991960696612146 -0.1743954927608448 -0.1245117083424954 0.04649127103676948 0.0666176379041773 -0.009699160400998223 -0.030138814702287235 -0.04421498296345365 -0.0024743791247436534 -0.018036469515611647 </vector>
              <vector>0.31532975896519494 0.502528131146049 0.33350002665423933 -0.4591330580645361 -0.4049222763340999 0.22055235191122932 0.1614209758100384 -0.005296639009955086 -0.14703255338505702 -0.17843018416887618 0.06795057985287122 0.16568383853688867 0.02613122852532515 -0.16974971528125107 -0.16194773074178476 0.032397599747218786 -0.025261665475731904 -0.02095397693213251 -0.08859024239553025 -0.059690631462748 -0.07657810147546658 -0.027907716421886504 </vector>
            </data>
          </datamatrix>
        </datavector>
        <classifiernames>ID	Treatment	DPI	TreatDPI	ID DPI</classifiernames>
        <classifiermat>
          <vector>M1	Mock	5 DPI	Mock/5 DPI	M1/5 DPI</vector>
          <vector>M2	Mock	5 DPI	Mock/5 DPI	M2/5 DPI</vector>
          <vector>M3	Mock	5 DPI	Mock/5 DPI	M3/5 DPI</vector>
          <vector>M4	Mock	5 DPI	Mock/5 DPI	M4/5 DPI</vector>
          <vector>M5	Mock	5 DPI	Mock/5 DPI	M5/5 DPI</vector>
          <vector>M6	Mock	5 DPI	Mock/5 DPI	M6/5 DPI</vector>
          <vector>M7	Mock	5 DPI	Mock/5 DPI	M7/5 DPI</vector>
          <vector>M8	Mock	5 DPI	Mock/5 DPI	M8/5 DPI</vector>
          <vector>M9	Mock	5 DPI	Mock/5 DPI	M9/5 DPI</vector>
          <vector>M10	Mock	5 DPI	Mock/5 DPI	M10/5 DPI</vector>
          <vector>M11	Mock	5 DPI	Mock/5 DPI	M11/5 DPI</vector>
          <vector>M12	Mock	5 DPI	Mock/5 DPI	M12/5 DPI</vector>
          <vector>TuMV1	TuMV	5 DPI	TuMV/5 DPI	TuMV1/5 DPI</vector>
          <vector>TuMV2	TuMV	5 DPI	TuMV/5 DPI	TuMV2/5 DPI</vector>
          <vector>TuMV3	TuMV	5 DPI	TuMV/5 DPI	TuMV3/5 DPI</vector>
          <vector>TuMV4	TuMV	5 DPI	TuMV/5 DPI	TuMV4/5 DPI</vector>
          <vector>TuMV5	TuMV	5 DPI	TuMV/5 DPI	TuMV5/5 DPI</vector>
          <vector>TuMV6	TuMV	5 DPI	TuMV/5 DPI	TuMV6/5 DPI</vector>
          <vector>TuMV7	TuMV	5 DPI	TuMV/5 DPI	TuMV7/5 DPI</vector>
          <vector>TuMV8	TuMV	5 DPI	TuMV/5 DPI	TuMV8/5 DPI</vector>
          <vector>TuMV9	TuMV	5 DPI	TuMV/5 DPI	TuMV9/5 DPI</vector>
          <vector>M13	Mock	5 DPI	Mock/5 DPI	M13/5 DPI</vector>
          <vector>M14	Mock	5 DPI	Mock/5 DPI	M14/5 DPI</vector>
          <vector>TuMV10	TuMV	5 DPI	TuMV/5 DPI	TuMV10/5 DPI</vector>
          <vector>M15	Mock	5 DPI	Mock/5 DPI	M15/5 DPI</vector>
          <vector>TuMV11	TuMV	5 DPI	TuMV/5 DPI	TuMV11/5 DPI</vector>
          <vector>M16	Mock	5 DPI	Mock/5 DPI	M16/5 DPI</vector>
          <vector>M17	Mock	5 DPI	Mock/5 DPI	M17/5 DPI</vector>
          <vector>TuMV12	TuMV	5 DPI	TuMV/5 DPI	TuMV12/5 DPI</vector>
          <vector>M18	Mock	5 DPI	Mock/5 DPI	M18/5 DPI</vector>
          <vector>TuMV13	TuMV	5 DPI	TuMV/5 DPI	TuMV13/5 DPI</vector>
          <vector>M19	Mock	5 DPI	Mock/5 DPI	M19/5 DPI</vector>
          <vector>M20	Mock	5 DPI	Mock/5 DPI	M20/5 DPI</vector>
          <vector>M21	Mock	5 DPI	Mock/5 DPI	M21/5 DPI</vector>
          <vector>M22	Mock	5 DPI	Mock/5 DPI	M22/5 DPI</vector>
          <vector>M23	Mock	5 DPI	Mock/5 DPI	M23/5 DPI</vector>
          <vector>M24	Mock	5 DPI	Mock/5 DPI	M24/5 DPI</vector>
          <vector>TuMV14	TuMV	5 DPI	TuMV/5 DPI	TuMV14/5 DPI</vector>
          <vector>M25	Mock	5 DPI	Mock/5 DPI	M25/5 DPI</vector>
          <vector>M26	Mock	5 DPI	Mock/5 DPI	M26/5 DPI</vector>
          <vector>M27	Mock	5 DPI	Mock/5 DPI	M27/5 DPI</vector>
        </classifiermat>
        <idvec>M1	M2	M3	M4	M5	M6	M7	M8	M9	M10	M11	M12	TuMV1	TuMV2	TuMV3	TuMV4	TuMV5	TuMV6	TuMV7	TuMV8	TuMV9	M13	M14	TuMV10	M15	TuMV11	M16	M17	TuMV12	M18	TuMV13	M19	M20	M21	M22	M23	M24	TuMV14	M25	M26	M27</idvec>
        <meanconfig>0.19728388563905358 0.5339652330557715 0.16020839558982847 -0.5116122747402955 -0.384473287052883 0.17156671404042514 0.2625763865543501 0.03636499138748865 -0.16110970409575795 -0.18969562352097136 0.04762978088172358 0.1662622081778201 0.029079253052371058 -0.16534091021007613 -0.11485548264329716 0.029246809829872468 0.03426690689042915 -0.0034305067759183294 -0.04787023959868743 -0.052088324703531294 -0.022735895217130174 -0.015238316540585295 </meanconfig>
        <omitflag>false	false	false	false	false	false	false	false	false	false	false	false	false	false	false	false	false	false	false	false	false	false	false	false	false	false	false	false	false	false	false	false	false	false	false	false	false	false	false	false	false</omitflag>
        <uniquenumvec>44 45 46 47 48 49 50 51 52 53 54 55 56 57 58 59 60 61 62 63 64 65 66 67 68 69 70 71 72 73 74 75 76 77 78 79 80 81 82 83 84 </uniquenumvec>
        <linkedsets>252 </linkedsets>
        <linksetmatrix>
          <vector>0 </vector>
          <vector>1 </vector>
          <vector>2 </vector>
          <vector>3 </vector>
          <vector>4 </vector>
          <vector>5 </vector>
          <vector>6 </vector>
          <vector>7 </vector>
          <vector>8 </vector>
          <vector>9 </vector>
          <vector>10 </vector>
          <vector>11 </vector>
          <vector>12 </vector>
          <vector>13 </vector>
          <vector>14 </vector>
          <vector>15 </vector>
          <vector>16 </vector>
          <vector>17 </vector>
          <vector>18 </vector>
          <vector>19 </vector>
          <vector>20 </vector>
          <vector>21 </vector>
          <vector>22 </vector>
          <vector>23 </vector>
          <vector>24 </vector>
          <vector>25 </vector>
          <vector>26 </vector>
          <vector>27 </vector>
          <vector>28 </vector>
          <vector>29 </vector>
          <vector>30 </vector>
          <vector>31 </vector>
          <vector>32 </vector>
          <vector>33 </vector>
          <vector>34 </vector>
          <vector>35 </vector>
          <vector>36 </vector>
          <vector>37 </vector>
          <vector>38 </vector>
          <vector>39 </vector>
          <vector>40 </vector>
        </linksetmatrix>
      </morphojset_contents>
      <discriminant_function>
        <df_contents visiblename="Discriminant function 5 DPI" allpairs="false" dim="2" datatype="2" linkedoutlinenumber="0" linkedwireframenumber="0" npairs="1" nlmk="11" permruns="1000" permutationtest="true" uniqueid="251">
          <classindices>1 </classindices>
          <classtables>
            <vector>27 14 26 1 0 14 24 3 4 10 </vector>
          </classtables>
          <crossvalscores>
            <vector>-10.129995647569714 -2.817826533891038 -12.949543307242804 -4.087206640078684 -3.4886624920803793 4.180625031510645 -6.818649272534603 -12.790547145291011 -1.8927632747482666 -9.199186589993127 -10.386857800207219 -31.787574681855574 -11.123119321801738 -3.2003207625804704 -11.819455269593517 -10.498358846201128 5.37629387290443 6.680256402779907 -11.289857500975089 -7.064013684558388 -5.6946349132770555 -14.056057297356677 -3.1605223875990935 -12.367109181159197 -13.419902548068624 -15.024774697149526 -1.1257298961276128 6.001757064237055 -13.397687299994063 6.52311815092893 -2.2059022315083787 -3.810047097505536 4.496343505237096 13.242248993976506 -2.468792328368852 2.821636476262878 19.277469703566005 25.700323501352596 13.847626197666365 18.877947916050125 9.323815321371558 </vector>
          </crossvalscores>
          <discrimfunc>
            <vector>-51.32752408323542 </vector>
            <vector>23.649429656886053 </vector>
            <vector>-28.92719999970481 </vector>
            <vector>64.40151016115423 </vector>
            <vector>-22.925790561070237 </vector>
            <vector>31.061910174744625 </vector>
            <vector>-56.63861133652425 </vector>
            <vector>87.1617041761831 </vector>
            <vector>-198.86282547241558 </vector>
            <vector>-163.67402019620258 </vector>
            <vector>239.8416322527882 </vector>
            <vector>-191.2499004091998 </vector>
            <vector>189.40258223494519 </vector>
            <vector>-73.47471392290211 </vector>
            <vector>113.25683218917354 </vector>
            <vector>-103.25621685149079 </vector>
            <vector>-326.8038272395272 </vector>
            <vector>-142.19178133751726 </vector>
            <vector>-256.903523131325 </vector>
            <vector>-79.47136499735626 </vector>
            <vector>399.88825514587177 </vector>
            <vector>547.0434435451317 </vector>
          </discrimfunc>
          <discrimscores>
            <vector>-10.395403053846312 -6.780736131745446 -11.706292379166987 -7.344075841961406 -5.740776929583124 -5.161226529181753 -8.456989133030795 -12.11318181275777 -5.266569560942952 -9.711371376045651 -10.539361427417818 -18.48334667114713 -11.0805275807269 -7.104519895891309 -11.058846541394653 -10.648941413245218 -1.7515269319479194 0.9411321928961742 -10.946716518362535 -8.901476804350064 -7.482255402941568 -12.860355605774824 -6.985352305679616 -11.546349581943582 -12.155544195432771 -12.831305554052701 -8.219083555329465 7.857929488393419 0.05148168685232246 7.965152459051679 5.9442628945791425 3.8458530702729936 8.664299456937053 12.522845906099253 2.6913182332166636 7.525626066608115 14.180291845059724 17.49506339789199 12.44201302869376 15.203376633001973 10.300634262010758 </vector>
          </discrimscores>
          <groupmeans>
            <vector>0.2019263683595236 0.5400814330185716 0.15549158991888626 -0.5093050817641597 -0.3852532117723102 0.15946237197083254 0.26877000374146853 0.029256504531296308 -0.1522103858420034 -0.1834811545827188 0.04583135769375704 0.17233049037954165 0.025293264295103576 -0.16488906641100448 -0.11586102851650978 0.02714121493177793 0.03181367770787442 -0.005163010432841574 -0.049808314673291706 -0.050019322198093484 -0.025993320912498147 -0.015414379443201892 </vector>
            <vector>0.18833052610671822 0.5221697045560854 0.16930509224093113 -0.516061861194271 -0.3829691465225584 0.19491080231749666 0.25063155340776455 0.05007421603871671 -0.17827267501371297 -0.20168067075902973 0.05109816845851624 0.1545590925030713 0.03638080279852977 -0.16621232325114307 -0.11291621560210136 0.033307599990483334 0.038998134599641826 -8.924972328064563E-5 -0.04413252338337916 -0.056078543821161314 -0.016453717090349075 -0.014898766656967575 </vector>
          </groupmeans>
          <mahaldist>4.254244073001335 </mahaldist>
          <pairstrings>Mock -- TuMV</pairstrings>
          <procdist>0.06730006381102434 </procdist>
          <procdistpermpval>0.007 </procdistpermpval>
          <tsquare>166.86019549141753 </tsquare>
          <tsquarepermpval>0.0 </tsquarepermpval>
          <tsquarepval>1.8709296549268561E-4 </tsquarepval>
        </df_contents>
        <morphojset>
          <morphojset_contents visiblename="Scores: Discriminant function 5 DPI" uniqueid="252" alignmentmethod="-1" dimension="1" hasprocrustesfit="false" hasrawdata="false" linkedoutlinenumber="0" linkedwireframenumber="0" nincl="41" nlmk="11" nobs="41" objsymmetry="false" procsumsquare="0.0" procrustesfitfromparentset="false">
            <alignmentvectors>
              <vector>0.0 </vector>
              <vector>0.0 </vector>
              <vector>0.0 </vector>
              <vector>0.0 </vector>
              <vector>0.0 </vector>
              <vector>0.0 </vector>
              <vector>0.0 </vector>
              <vector>0.0 </vector>
              <vector>0.0 </vector>
              <vector>0.0 </vector>
              <vector>0.0 </vector>
            </alignmentvectors>
            <datavector>
              <datamatrix visiblename="Discriminant scores" covarfromorigin="false" matrixtype="24" iscoordinates="false" issymmetrycomponent="false" isasymmetrycomponent="false">
                <data>
                  <vector>-10.395403053846312 </vector>
                  <vector>-6.780736131745446 </vector>
                  <vector>-11.706292379166987 </vector>
                  <vector>-7.344075841961406 </vector>
                  <vector>-5.740776929583124 </vector>
                  <vector>-5.161226529181753 </vector>
                  <vector>-8.456989133030795 </vector>
                  <vector>-12.11318181275777 </vector>
                  <vector>-5.266569560942952 </vector>
                  <vector>-9.711371376045651 </vector>
                  <vector>-10.539361427417818 </vector>
                  <vector>-18.48334667114713 </vector>
                  <vector>7.857929488393419 </vector>
                  <vector>0.05148168685232246 </vector>
                  <vector>7.965152459051679 </vector>
                  <vector>5.9442628945791425 </vector>
                  <vector>3.8458530702729936 </vector>
                  <vector>8.664299456937053 </vector>
                  <vector>12.522845906099253 </vector>
                  <vector>2.6913182332166636 </vector>
                  <vector>7.525626066608115 </vector>
                  <vector>-11.0805275807269 </vector>
                  <vector>-7.104519895891309 </vector>
                  <vector>14.180291845059724 </vector>
                  <vector>-11.058846541394653 </vector>
                  <vector>17.49506339789199 </vector>
                  <vector>-10.648941413245218 </vector>
                  <vector>-1.7515269319479194 </vector>
                  <vector>12.44201302869376 </vector>
                  <vector>0.9411321928961742 </vector>
                  <vector>15.203376633001973 </vector>
                  <vector>-10.946716518362535 </vector>
                  <vector>-8.901476804350064 </vector>
                  <vector>-7.482255402941568 </vector>
                  <vector>-12.860355605774824 </vector>
                  <vector>-6.985352305679616 </vector>
                  <vector>-11.546349581943582 </vector>
                  <vector>10.300634262010758 </vector>
                  <vector>-12.155544195432771 </vector>
                  <vector>-12.831305554052701 </vector>
                  <vector>-8.219083555329465 </vector>
                </data>
                <namesvector>Mock -- TuMV</namesvector>
              </datamatrix>
              <datamatrix visiblename="Cross-validation scores" covarfromorigin="false" matrixtype="25" iscoordinates="false" issymmetrycomponent="false" isasymmetrycomponent="false">
                <data>
                  <vector>-10.129995647569714 </vector>
                  <vector>-2.817826533891038 </vector>
                  <vector>-12.949543307242804 </vector>
                  <vector>-4.087206640078684 </vector>
                  <vector>-3.4886624920803793 </vector>
                  <vector>4.180625031510645 </vector>
                  <vector>-6.818649272534603 </vector>
                  <vector>-12.790547145291011 </vector>
                  <vector>-1.8927632747482666 </vector>
                  <vector>-9.199186589993127 </vector>
                  <vector>-10.386857800207219 </vector>
                  <vector>-31.787574681855574 </vector>
                  <vector>6.001757064237055 </vector>
                  <vector>-13.397687299994063 </vector>
                  <vector>6.52311815092893 </vector>
                  <vector>-2.2059022315083787 </vector>
                  <vector>-3.810047097505536 </vector>
                  <vector>4.496343505237096 </vector>
                  <vector>13.242248993976506 </vector>
                  <vector>-2.468792328368852 </vector>
                  <vector>2.821636476262878 </vector>
                  <vector>-11.123119321801738 </vector>
                  <vector>-3.2003207625804704 </vector>
                  <vector>19.277469703566005 </vector>
                  <vector>-11.819455269593517 </vector>
                  <vector>25.700323501352596 </vector>
                  <vector>-10.498358846201128 </vector>
                  <vector>5.37629387290443 </vector>
                  <vector>13.847626197666365 </vector>
                  <vector>6.680256402779907 </vector>
                  <vector>18.877947916050125 </vector>
                  <vector>-11.289857500975089 </vector>
                  <vector>-7.064013684558388 </vector>
                  <vector>-5.6946349132770555 </vector>
                  <vector>-14.056057297356677 </vector>
                  <vector>-3.1605223875990935 </vector>
                  <vector>-12.367109181159197 </vector>
                  <vector>9.323815321371558 </vector>
                  <vector>-13.419902548068624 </vector>
                  <vector>-15.024774697149526 </vector>
                  <vector>-1.1257298961276128 </vector>
                </data>
                <namesvector>Mock -- TuMV</namesvector>
              </datamatrix>
            </datavector>
            <classifiernames>ID	Treatment	DPI	TreatDPI	ID DPI</classifiernames>
            <classifiermat>
              <vector>M1	Mock	5 DPI	Mock/5 DPI	M1/5 DPI</vector>
              <vector>M2	Mock	5 DPI	Mock/5 DPI	M2/5 DPI</vector>
              <vector>M3	Mock	5 DPI	Mock/5 DPI	M3/5 DPI</vector>
              <vector>M4	Mock	5 DPI	Mock/5 DPI	M4/5 DPI</vector>
              <vector>M5	Mock	5 DPI	Mock/5 DPI	M5/5 DPI</vector>
              <vector>M6	Mock	5 DPI	Mock/5 DPI	M6/5 DPI</vector>
              <vector>M7	Mock	5 DPI	Mock/5 DPI	M7/5 DPI</vector>
              <vector>M8	Mock	5 DPI	Mock/5 DPI	M8/5 DPI</vector>
              <vector>M9	Mock	5 DPI	Mock/5 DPI	M9/5 DPI</vector>
              <vector>M10	Mock	5 DPI	Mock/5 DPI	M10/5 DPI</vector>
              <vector>M11	Mock	5 DPI	Mock/5 DPI	M11/5 DPI</vector>
              <vector>M12	Mock	5 DPI	Mock/5 DPI	M12/5 DPI</vector>
              <vector>TuMV1	TuMV	5 DPI	TuMV/5 DPI	TuMV1/5 DPI</vector>
              <vector>TuMV2	TuMV	5 DPI	TuMV/5 DPI	TuMV2/5 DPI</vector>
              <vector>TuMV3	TuMV	5 DPI	TuMV/5 DPI	TuMV3/5 DPI</vector>
              <vector>TuMV4	TuMV	5 DPI	TuMV/5 DPI	TuMV4/5 DPI</vector>
              <vector>TuMV5	TuMV	5 DPI	TuMV/5 DPI	TuMV5/5 DPI</vector>
              <vector>TuMV6	TuMV	5 DPI	TuMV/5 DPI	TuMV6/5 DPI</vector>
              <vector>TuMV7	TuMV	5 DPI	TuMV/5 DPI	TuMV7/5 DPI</vector>
              <vector>TuMV8	TuMV	5 DPI	TuMV/5 DPI	TuMV8/5 DPI</vector>
              <vector>TuMV9	TuMV	5 DPI	TuMV/5 DPI	TuMV9/5 DPI</vector>
              <vector>M13	Mock	5 DPI	Mock/5 DPI	M13/5 DPI</vector>
              <vector>M14	Mock	5 DPI	Mock/5 DPI	M14/5 DPI</vector>
              <vector>TuMV10	TuMV	5 DPI	TuMV/5 DPI	TuMV10/5 DPI</vector>
              <vector>M15	Mock	5 DPI	Mock/5 DPI	M15/5 DPI</vector>
              <vector>TuMV11	TuMV	5 DPI	TuMV/5 DPI	TuMV11/5 DPI</vector>
              <vector>M16	Mock	5 DPI	Mock/5 DPI	M16/5 DPI</vector>
              <vector>M17	Mock	5 DPI	Mock/5 DPI	M17/5 DPI</vector>
              <vector>TuMV12	TuMV	5 DPI	TuMV/5 DPI	TuMV12/5 DPI</vector>
              <vector>M18	Mock	5 DPI	Mock/5 DPI	M18/5 DPI</vector>
              <vector>TuMV13	TuMV	5 DPI	TuMV/5 DPI	TuMV13/5 DPI</vector>
              <vector>M19	Mock	5 DPI	Mock/5 DPI	M19/5 DPI</vector>
              <vector>M20	Mock	5 DPI	Mock/5 DPI	M20/5 DPI</vector>
              <vector>M21	Mock	5 DPI	Mock/5 DPI	M21/5 DPI</vector>
              <vector>M22	Mock	5 DPI	Mock/5 DPI	M22/5 DPI</vector>
              <vector>M23	Mock	5 DPI	Mock/5 DPI	M23/5 DPI</vector>
              <vector>M24	Mock	5 DPI	Mock/5 DPI	M24/5 DPI</vector>
              <vector>TuMV14	TuMV	5 DPI	TuMV/5 DPI	TuMV14/5 DPI</vector>
              <vector>M25	Mock	5 DPI	Mock/5 DPI	M25/5 DPI</vector>
              <vector>M26	Mock	5 DPI	Mock/5 DPI	M26/5 DPI</vector>
              <vector>M27	Mock	5 DPI	Mock/5 DPI	M27/5 DPI</vector>
            </classifiermat>
            <idvec>M1	M2	M3	M4	M5	M6	M7	M8	M9	M10	M11	M12	TuMV1	TuMV2	TuMV3	TuMV4	TuMV5	TuMV6	TuMV7	TuMV8	TuMV9	M13	M14	TuMV10	M15	TuMV11	M16	M17	TuMV12	M18	TuMV13	M19	M20	M21	M22	M23	M24	TuMV14	M25	M26	M27</idvec>
            <meanconfig>0.19728388563905358 0.5339652330557715 0.16020839558982847 -0.5116122747402955 -0.384473287052883 0.17156671404042514 0.2625763865543501 0.03636499138748865 -0.16110970409575795 -0.18969562352097136 0.04762978088172358 0.1662622081778201 0.029079253052371058 -0.16534091021007613 -0.11485548264329716 0.029246809829872468 0.03426690689042915 -0.0034305067759183294 -0.04787023959868743 -0.052088324703531294 -0.022735895217130174 -0.015238316540585295 </meanconfig>
            <omitflag>false	false	false	false	false	false	false	false	false	false	false	false	false	false	false	false	false	false	false	false	false	false	false	false	false	false	false	false	false	false	false	false	false	false	false	false	false	false	false	false	false</omitflag>
            <uniquenumvec>44 45 46 47 48 49 50 51 52 53 54 55 56 57 58 59 60 61 62 63 64 65 66 67 68 69 70 71 72 73 74 75 76 77 78 79 80 81 82 83 84 </uniquenumvec>
            <linkedsets>43 </linkedsets>
            <linksetmatrix>
              <vector>0 </vector>
              <vector>1 </vector>
              <vector>2 </vector>
              <vector>3 </vector>
              <vector>4 </vector>
              <vector>5 </vector>
              <vector>6 </vector>
              <vector>7 </vector>
              <vector>8 </vector>
              <vector>9 </vector>
              <vector>10 </vector>
              <vector>11 </vector>
              <vector>12 </vector>
              <vector>13 </vector>
              <vector>14 </vector>
              <vector>15 </vector>
              <vector>16 </vector>
              <vector>17 </vector>
              <vector>18 </vector>
              <vector>19 </vector>
              <vector>20 </vector>
              <vector>21 </vector>
              <vector>22 </vector>
              <vector>23 </vector>
              <vector>24 </vector>
              <vector>25 </vector>
              <vector>26 </vector>
              <vector>27 </vector>
              <vector>28 </vector>
              <vector>29 </vector>
              <vector>30 </vector>
              <vector>31 </vector>
              <vector>32 </vector>
              <vector>33 </vector>
              <vector>34 </vector>
              <vector>35 </vector>
              <vector>36 </vector>
              <vector>37 </vector>
              <vector>38 </vector>
              <vector>39 </vector>
              <vector>40 </vector>
            </linksetmatrix>
          </morphojset_contents>
        </morphojset>
      </discriminant_function>
    </morphojset>
    <morphojset>
      <morphojset_contents visiblename="7 DPI" uniqueid="85" alignmentmethod="1" dimension="2" hasprocrustesfit="true" hasrawdata="true" linkedoutlinenumber="0" linkedwireframenumber="0" nincl="41" nlmk="11" nobs="41" objsymmetry="false" procsumsquare="0.7954484128690099" procrustesfitfromparentset="false">
        <alignmentvectors>
          <vector>0.0 </vector>
          <vector>0.0 </vector>
          <vector>0.0 </vector>
          <vector>0.0 </vector>
          <vector>0.0 </vector>
          <vector>0.0 </vector>
          <vector>0.0 </vector>
          <vector>0.0 </vector>
          <vector>0.0 </vector>
          <vector>0.0 </vector>
          <vector>0.0 </vector>
        </alignmentvectors>
        <datavector>
          <datamatrix visiblename="7 DPI, raw data" covarfromorigin="false" matrixtype="0" iscoordinates="true" issymmetrycomponent="false" isasymmetrycomponent="false">
            <data>
              <vector>53.4264 78.33705 85.8723 14.27265 20.12355 39.7743 71.77695 59.9865 50.0577 16.22295 51.32835 53.27865 63.7098 28.22025 41.34045 39.27195 57.5634 43.6749 51.8898 33.77565 52.4808 38.0013 </vector>
              <vector>57.23835 81.3807 71.511 4.63935 19.11885 42.81795 85.78365 57.53385 46.06845 12.32235 58.5681 54.40155 61.78905 26.50635 44.0295 39.44925 65.601 44.76825 54.28335 32.6823 56.3814 38.7696 </vector>
              <vector>76.0026 5.82135 15.1296 53.04225 81.82395 47.0436 29.34315 19.6803 45.9798 59.8092 61.19805 24.9993 38.62185 43.94085 60.3411 41.3109 45.06375 32.94825 50.4714 42.99525 50.56005 38.0013 </vector>
              <vector>19.11885 31.76625 77.5983 62.02545 58.9227 8.865 31.52985 50.3532 69.5607 40.98585 39.4788 35.5782 58.83405 47.13225 53.603699999999996 30.0819 47.84145 41.63595 55.87905 38.5332 52.2444 38.7696 </vector>
              <vector>56.64735 74.9388 24.26055 10.8153 85.0449 38.0013 32.3868 57.35655 53.75145 15.1887 54.34245 52.39215 41.6064 27.27465 61.8777 36.49425 46.48215 42.9066 51.8898 32.59365 51.56475 36.7602 </vector>
              <vector>18.4392 58.12485 78.3666 4.5507 62.646 74.7024 28.0725 21.18735 80.05095 32.6823 38.7105 45.6252 61.37535 25.5903 56.47005 51.5352 45.30015 32.59365 59.9274 37.08525 53.2491 38.3559 </vector>
              <vector>34.1598 71.48145 82.5036 17.3163 25.5312 35.0463 66.87165 59.66145 57.47475 21.36465 48.78705 50.26455 65.01 30.732 45.9798 37.08525 57.65205 43.76355 55.1994 35.2236 55.0221 38.85825 </vector>
              <vector>28.4862 4.3734 87.55665 51.5352 22.84215 56.2632 61.61175 11.0517 60.19335 60.1638 41.51775 26.004 63.32565 42.99525 41.0745 45.2115 52.8354 30.99795 52.067099999999996 44.76825 50.2941 38.7696 </vector>
              <vector>11.08125 49.7622 77.8347 11.55405 51.15105 71.30414999999999 29.0772 20.77365 75.41159999999999 40.04025 35.7555 42.81795 60.1047 27.62925 51.2988 49.67355 45.5661 32.53455 57.5634 38.08995 51.38745 37.9422 </vector>
              <vector>85.2813 29.55 23.5218 24.49695 62.646 63.8871 57.23835 14.5977 38.4741 50.26455 65.92605 34.36665 42.10875 34.6326 56.70645 46.8072 54.28335 32.17995 50.7078 40.80855 53.16045 38.44455 </vector>
              <vector>31.6185 64.5372 80.64195 22.2216 28.98855 27.03825 56.64735 60.31155 61.1094 23.72865 43.9704 48.84615 61.61175 33.8643 43.2021 34.4553 52.4217 43.349849999999996 52.15575 35.2236 50.79645 38.5923 </vector>
              <vector>95.77155 24.14235 34.3962 71.65875 42.7884 7.9193999999999996 85.4586 51.9489 34.07115 45.35925 71.511 30.40695 49.8804 50.85555 51.38745 27.1269 66.783 42.4929 51.38745 39.5379 57.29745 38.3559 </vector>
              <vector>50.97375 4.1961 83.922 58.53855 21.8079 45.2706 63.14835 27.5406 57.1497 61.9368 51.4761 28.7226 62.4687 44.8569 44.29545 38.9469 55.3767 35.4009 53.33775 42.81795 52.92405 37.5876 </vector>
              <vector>7.35795 42.81795 83.6856 62.26185 47.1618 4.728 28.6635 58.12485 72.60435 25.91535 32.88915 42.4929 62.646 48.7575 47.60505 28.22025 45.89115 45.71385 54.6084 36.5829 48.6984 39.44925 </vector>
              <vector>47.7528 73.66815 78.69165 14.50905 26.97915 51.44655 66.87165 47.8119 49.37805 16.1343 53.69235 50.3532 62.055 31.58895 47.07315 40.45395 56.11545 42.40425 52.6581 35.90325 53.69235 40.45395 </vector>
              <vector>84.36525 53.57415 18.70515 50.08725 66.9603 10.047 55.52445 57.53385 32.0322 23.64 65.601 44.94555 39.80385 43.0839 56.5587 30.141 53.69235 42.75885 47.7528 35.72595 51.74205 38.9469 </vector>
              <vector>71.511 11.14035 58.3317 71.8065 36.02145 16.45935 69.05835 36.8193 36.7011 53.3082 56.64735 28.959 54.1947 49.9395 47.01405 34.2189 54.28335 38.3559 49.61445 40.8972 52.067099999999996 38.1786 </vector>
              <vector>68.64465 58.8045 62.79375 3.10275 27.39285 50.61915 68.7333 44.76825 39.56745 20.5077 55.6131 45.2115 56.29275 27.27465 46.06845 39.86295 57.3861 38.0013 51.74205 32.2686 54.34245 36.7602 </vector>
              <vector>24.02415 61.7595 88.91595 40.21755 23.3445 22.96035 55.0221 61.49355 69.9153 22.8126 44.47275 50.61915 64.33035 40.1289 44.7978 33.12555 54.0174 46.12755 56.29275 36.671549999999996 54.0174 41.3109 </vector>
              <vector>84.0993 37.85355 24.61515 63.2961 53.33775 12.0564 58.3317 55.0812 25.8858 32.8596 60.9321 38.85825 43.6158 47.3982 49.96905 32.6823 51.56475 43.0839 44.11815 39.1833 49.20075 40.3062 </vector>
              <vector>43.11345 67.2558 82.41495 34.6326 25.9449 42.6702 59.3364 54.0765 55.28805 23.31495 49.37805 49.25985 61.61175 38.0013 45.65475 39.62655 53.603699999999996 43.349849999999996 52.6581 37.9422 52.2444 41.04495 </vector>
              <vector>18.852899999999998 44.76825 78.012 64.38945 49.2894 7.41705 40.6608 57.88845 71.18595 34.8099 40.0698 39.62655 61.78905 47.48685 52.8354 29.3136 50.56005 44.0886 57.23835 38.0013 53.4264 38.5923 </vector>
              <vector>31.52985 81.88305 92.87565 28.368 16.3116 29.40225 67.6104 78.33705 52.92405 13.91805 44.2068 58.3908 66.6057 36.8193 39.3015 37.49895 57.5634 52.8945 53.0127 34.54395 51.8898 43.2612 </vector>
              <vector>78.51435 21.0987 41.34045 71.06775 46.5708 14.44995 65.15775 46.9845 29.75685 37.08525 60.282 35.134949999999996 47.07315 47.5755 48.43245 33.36195 55.3767 41.4882 47.07315 40.45395 52.15575 40.04025 </vector>
              <vector>48.3438 69.35385 26.21085 16.28205 76.239 39.27195 33.48015 44.8569 54.6084 21.18735 51.6534 48.07785 43.2021 28.1316 59.750099999999996 36.9966 48.25515 38.08995 52.8354 32.94825 52.067099999999996 35.8146 </vector>
              <vector>50.0577 71.1564 80.28735 8.6877 23.25585 45.6252 65.33505 47.13225 45.5661 9.8697 51.15105 47.72325 61.61175 26.26995 43.29075 38.5332 55.70175 40.21755 50.38275 29.40225 52.067099999999996 37.7649 </vector>
              <vector>88.8273 16.22295 14.80455 29.22495 70.41765 65.6601 57.9771 9.95835 32.12085 48.2256 66.192 30.0819 37.5285 34.4553 56.9724 46.4526 52.74675 29.3136 47.01405 39.27195 50.79645 37.4103 </vector>
              <vector>76.91865 4.63935 13.44525 55.93815 84.6903 57.4452 37.1148 12.5883 40.6608 62.3505 62.38005 25.85625 38.62185 45.12285 61.19805 46.3935 47.42775 30.58425 49.02345 45.2115 51.0624 39.7152 </vector>
              <vector>53.0127 78.0711 38.8878 4.04835 82.00125 58.47945 38.4741 56.0268 68.1423 17.40495 53.603699999999996 53.39685 49.5258 27.62925 64.50765 43.58625 50.56005 42.75885 57.918 34.2189 54.6084 39.62655 </vector>
              <vector>14.3022 43.76355 63.97575 8.00805 51.2988 73.07715 27.80655 24.08325 71.6883 39.86295 35.07585 44.2659 55.28805 28.5453 50.4714 51.5352 42.52245 35.134949999999996 54.7857 39.9516 48.6984 40.39485 </vector>
              <vector>21.89655 22.2216 56.29275 77.21415 66.0147 11.0517 32.9778 46.89585 72.36795 46.12755 39.3015 35.134949999999996 52.4808 52.21485 54.0174 29.81595 45.24105 40.3062 55.28805 40.7199 49.4667 39.1242 </vector>
              <vector>39.80385 72.24975 86.6406 19.8576 27.2451 28.98855 67.6104 60.5775 57.29745 17.139 49.7031 49.1712 65.2464 30.732 45.24105 35.0463 57.9771 43.17255 54.51975 33.36195 54.6084 37.08525 </vector>
              <vector>89.1819 51.21015 30.17055 23.9946 49.96905 67.58085 67.46265 25.5903 40.6608 45.4479 67.19669999999999 44.6796 46.9254 33.6279 54.51975 48.90525 57.918 38.1786 52.569449999999996 41.9019 54.93345 41.4882 </vector>
              <vector>87.55665 30.99795 26.5359 67.0785 41.34045 9.19005 69.3243 56.76555 28.98855 40.04025 63.91665 36.7602 41.34045 51.26925 46.9254 29.55 54.7857 44.8569 44.29545 39.44925 48.8757 39.1242 </vector>
              <vector>92.22555 45.8025 36.78975 9.19005 45.3888 72.3384 78.27795 24.31965 33.3915 40.98585 68.7333 43.6749 47.7528 29.99325 52.067099999999996 50.1759 60.9321 36.1692 49.61445 40.39485 54.10605 40.39485 </vector>
              <vector>86.13825 54.6675 16.8435 51.032849999999996 60.3411 13.1793 57.1497 64.62585 33.12555 34.6326 63.4734 46.54125 37.32165 46.3344 53.39685 32.9778 51.26925 46.9254 47.3982 40.39485 50.20545 41.5473 </vector>
              <vector>32.3868 74.3478 81.23295 17.05035 18.2028 31.323 64.419 62.85285 50.7078 18.6756 43.70445 53.7219 60.6957 32.0913 37.79445 36.49425 53.75145 46.8072 50.20545 35.6373 49.96905 39.3606 </vector>
              <vector>26.033549999999998 5.40765 90.09795 56.76555 10.7562 66.4875 60.60705 4.87575 68.64465 68.11275 39.0651 27.9543 64.6554 48.2256 34.9872 53.04225 52.33305 30.40695 52.569449999999996 49.1712 48.3438 42.16785 </vector>
              <vector>71.24505 3.45735 9.89925 55.58355 84.95625 50.67825 29.75685 15.7797 44.29545 65.6601 57.65205 26.09265 36.3465 47.72325 61.78905 44.35455 44.11815 33.0369 49.2894 46.8072 49.8804 40.8972 </vector>
              <vector>42.7884 77.56875 77.09595 8.274 16.0752 38.9469 75.73665 62.61645 43.52715 14.3613 49.20075 56.76555 62.2914 27.3633 38.62185 39.9516 60.282 47.13225 50.8851 33.53925 52.4808 39.5379 </vector>
              <vector>56.7951 75.61845 85.36995 24.4083 23.7582 42.58155 68.9697 51.7125 52.8354 22.96035 54.7857 52.8945 64.419 34.4553 44.7978 39.1242 56.47005 42.58155 53.33775 36.4056 53.33775 39.1833 </vector>
            </data>
          </datamatrix>
          <datamatrix visiblename="7 DPI, centroid size" covarfromorigin="false" matrixtype="1" iscoordinates="false" issymmetrycomponent="false" isasymmetrycomponent="false">
            <data>
              <vector>78.99305565872692 4.369359945549232 </vector>
              <vector>85.87607062515622 4.452905217715525 </vector>
              <vector>78.40048218592443 4.361830077668118 </vector>
              <vector>67.32267090192643 4.209497043252258 </vector>
              <vector>76.6341127495748 4.339042313770159 </vector>
              <vector>85.34476429913286 4.446699103470528 </vector>
              <vector>70.17725540497757 4.2510242614532805 </vector>
              <vector>79.72861320101917 4.378628532672165 </vector>
              <vector>79.38301172139185 4.374284387191907 </vector>
              <vector>65.53749605665031 4.182622437729285 </vector>
              <vector>63.555046460235765 4.15190640377045 </vector>
              <vector>82.36711373947074 4.411186252148277 </vector>
              <vector>68.32107097740119 4.224218225256179 </vector>
              <vector>83.27134232505693 4.422104460269798 </vector>
              <vector>66.55036700544251 4.197959059558334 </vector>
              <vector>71.23650404327316 4.266005384270589 </vector>
              <vector>63.699913514405395 4.154183204875554 </vector>
              <vector>61.94395510588216 4.126230026330869 </vector>
              <vector>72.68982106685476 4.286201361901202 </vector>
              <vector>66.26655736878828 4.193685356188642 </vector>
              <vector>56.1763792693885 4.028496370852098 </vector>
              <vector>69.02891844829502 4.23452552474236 </vector>
              <vector>92.24928911435626 4.524494576813506 </vector>
              <vector>61.67536593758852 4.1218845957190755 </vector>
              <vector>61.00401875069752 4.110939743162219 </vector>
              <vector>72.18819726324884 4.279276559727457 </vector>
              <vector>79.44249271280509 4.375033397804604 </vector>
              <vector>85.70051983633313 4.450858891353518 </vector>
              <vector>76.16968321361674 4.332963525437053 </vector>
              <vector>73.07332131553959 4.291463338657356 </vector>
              <vector>70.45283843359974 4.254943527577066 </vector>
              <vector>71.83252868879681 4.274337419264882 </vector>
              <vector>62.29184730087805 4.131830555286063 </vector>
              <vector>74.1487768731831 4.306073573143551 </vector>
              <vector>74.95669777310218 4.316910583772793 </vector>
              <vector>70.5858203836327 4.256829279902788 </vector>
              <vector>76.80646281597248 4.341288787862751 </vector>
              <vector>97.51515385525055 4.580007790083134 </vector>
              <vector>86.1870105175711 4.456519476263382 </vector>
              <vector>84.3836399420258 4.4353735432631405 </vector>
              <vector>66.43350963040209 4.196201592291254 </vector>
            </data>
            <namesvector>Centroid Size	Log Centroid Size</namesvector>
          </datamatrix>
          <datamatrix visiblename="7 DPI, Procrustes coordinates" covarfromorigin="false" matrixtype="2" iscoordinates="true" issymmetrycomponent="false" isasymmetrycomponent="false">
            <data>
              <vector>0.2173253971672682 0.430654762005917 0.19156632201796137 -0.48283016828231146 -0.3884981897700401 0.20115784565503222 0.3116239777106605 0.11349254780636032 -0.19654322400515897 -0.2439012734650485 0.04244699746849723 0.16290660368443116 0.028917011363196854 -0.1922646162895244 -0.1541200626770699 0.06669771157088933 0.05398180619964217 0.01762732804035861 -0.06950574578744895 -0.05865422120258136 -0.03719428968750842 -0.014886519523523517 </vector>
              <vector>0.1448731522447736 0.47141759089343255 0.06101692512834306 -0.44594268980493806 -0.41187571028854314 0.1581540188694584 0.3891111024564068 0.10832444477443695 -0.20458224481238185 -0.27533543637072977 0.07192143772402133 0.16142382834485078 0.01959453575797304 -0.16579694479429488 -0.1405964508512976 0.03887341113371469 0.11990692195873151 0.028955059373848673 -0.046348243234104775 -0.07108520459754124 -0.0030214260839229847 -0.008988077822238965 </vector>
              <vector>0.08632934361955596 0.5173031090374763 0.15121586024672082 -0.47852426710027585 -0.36702934717521346 0.21916883177148636 0.35042293608411795 -0.04815407153875917 -0.18074557465738236 -0.2384575808971959 0.026358949491558523 0.20871806252687672 0.036941241114228654 -0.1722117044852442 -0.12559555215167267 0.06078821449267978 0.08715157702295404 -0.013801027983510811 -0.05620407603377171 -0.04957713161942848 -0.008845357561094745 -0.005252434204104151 </vector>
              <vector>0.19118000469014587 0.4562000661934127 0.06282979938570915 -0.523035697984277 -0.43160092172439063 0.16403717565897097 0.3134777316736524 0.14206069285174888 -0.1299831818684027 -0.24426289974422974 0.06323652960829647 0.17259110392211785 0.03920639322952116 -0.16507141293069322 -0.12588704452627084 0.046311346229315514 0.0661916039078358 0.017621609960003712 -0.041469935122081567 -0.05469594427330296 -0.0071809792540150725 -0.011756039883066394 </vector>
              <vector>0.16351494967817687 0.45183460450007945 0.12924295046477877 -0.4860286354269613 -0.3944259767169722 0.20855315794959664 0.3299607569474695 0.09753918126508769 -0.1805146358510697 -0.2498891326803567 0.047570894512777864 0.17935183860957535 0.03471068570381328 -0.18826421921517777 -0.13896304475993512 0.045121798624853514 0.07757939933798338 0.021258831508458746 -0.049356712524896096 -0.0625504831653413 -0.01931926679212676 -0.016926941969814088 </vector>
              <vector>0.1094346220678588 0.45636407986820365 0.08651276674463149 -0.4911665724431582 -0.3905235473624191 0.20987046848635502 0.34801228852158106 0.07543961756813536 -0.16991850785268733 -0.2784734233033463 0.052599371541414364 0.1809560841265572 0.04196373398696346 -0.17539400973072364 -0.14144916060036658 0.07583776716395137 0.11097178417719107 0.019262067282652014 -0.04526196777439717 -0.07010114339297419 -0.0023413834497688123 -0.0025949356256514235 </vector>
              <vector>0.09587258556086603 0.5256756675912138 0.08299326509831714 -0.5181828746062266 -0.3525949286467869 0.22312235373675698 0.32666933551363453 0.0831898591782692 -0.14609729090290013 -0.2330497165592624 0.04368366311980967 0.1594158727195101 0.026373664776725286 -0.20550993944123278 -0.11499203191451343 0.04655871098169194 0.07445752560282673 0.0041462987924801575 -0.034980109489117034 -0.06302044637117081 -0.0013856787188613485 -0.022345786022030474 </vector>
              <vector>0.18374215973920327 0.46948539351685564 0.11270823985987505 -0.47909308924857785 -0.3955925109516699 0.16047442927768552 0.3490588696770963 0.07778665293987805 -0.17139381796414493 -0.2557905234885433 0.05140390280248359 0.18054970329660391 0.02949618954349409 -0.16663984736559162 -0.15132969825539055 0.04905162356160951 0.07968864936035369 0.02747381720049167 -0.06875132042554975 -0.062115046655652484 -0.01903066338574925 -0.0011831130347591196 </vector>
              <vector>0.13777045497152762 0.4893985947909003 0.09796052237645067 -0.482069973753935 -0.36278359920648084 0.2054823418238572 0.3266984294906962 0.1017744727864013 -0.19103606836349718 -0.26445859680284833 0.04598162665132787 0.17863873725495313 0.0447399983860884 -0.1840503203389925 -0.13203788651873755 0.05839154415286133 0.08990327026776851 0.004596754885980436 -0.05014660786686295 -0.08637522989587379 -0.007050140188280924 -0.02132832490330456 </vector>
              <vector>0.15277098010215856 0.47545340984505857 0.16251024031012848 -0.4747176952959703 -0.3971793639324319 0.16707436709131232 0.35035788396366996 0.030814456913806854 -0.21492511199986694 -0.2182466119204005 0.05781849972647171 0.18457798151338783 0.02800582342082232 -0.17923531696326098 -0.14239950876509164 0.05722751472320216 0.07857277444561948 0.004380381804812823 -0.05718594785704867 -0.0412320711618797 -0.018346269414432237 -0.006096416550067756 </vector>
              <vector>0.14739609944648235 0.486607209666711 0.05261687922506439 -0.5383274540738499 -0.36459974940703216 0.17577919729665709 0.3226983650668115 0.12229435562028285 -0.11224716699175788 -0.27189195202576183 0.05719719123791503 0.18167669947558898 0.02611887434955254 -0.184965921478144 -0.13652240237033222 0.059003642935768624 0.0641786806386192 0.021445387764298843 -0.044102480039626656 -0.0502460161091601 -0.012734291155696466 -0.0013751490723913533 </vector>
              <vector>0.19935449257218163 0.4530192824921628 0.07259653686784384 -0.4897014645857686 -0.4024970080240872 0.140909910039983 0.34772549474170233 0.12025656559809968 -0.1580540253724724 -0.26247559045940255 0.04177292482883865 0.18927366786221014 0.02822798270938537 -0.17489648388159545 -0.16210504691120564 0.045719148958726134 0.10338555980758901 0.04284975214652838 -0.05595517798332143 -0.06295844381931433 -0.014451733236453265 -0.0019963443516281907 </vector>
              <vector>0.2570022381885605 0.44610409713201415 0.18485221200030003 -0.4966143160106179 -0.44714210952025774 0.20255569550946348 0.20753905640292353 0.058438967241105436 -0.1674561274400424 -0.3040881637116548 0.053038156859561605 0.14557976179955845 0.04561011566244381 -0.1464235057234286 -0.12290879960238518 0.08272756761801574 0.04311365009466063 0.029814004424118225 -0.047018909293960215 -0.04223800146873434 -0.006629483351805059 0.024143893190159506 </vector>
              <vector>0.19300703788085014 0.4592634807217499 0.12722420760143358 -0.4927982973500192 -0.3960461862654422 0.14709126606395356 0.28884240528208094 0.15445334201712163 -0.24806598297520538 -0.22776325464808775 0.09191034031014003 0.1666823325505393 0.051346154547692355 -0.19908696739535708 -0.12771359102294824 0.0516642199684192 0.0800746131425621 0.004996018270033119 -0.057876787537309016 -0.060775564974602375 -0.002702210963853639 -0.003726575223749931 </vector>
              <vector>0.10897555637317041 0.5066077935651595 0.19359456309111428 -0.5113743108594414 -0.3221506515410849 0.3114492968163189 0.22812674016374834 0.031224628687030284 -0.20923562665349207 -0.3140208056409128 0.05294800471333955 0.1440162236228267 0.05989578635354484 -0.17241172602148 -0.10083220609809056 0.04225711814376253 0.04167474246859785 0.01596778176155609 -0.047219739523173036 -0.05596918744772611 -0.0057771693476771 0.0022531873729060925 </vector>
              <vector>0.19534206025061918 0.4588945625579626 0.16246046817278775 -0.46772182192435563 -0.413505342982879 0.20277981644164944 0.2589058611551513 0.05348722508563246 -0.21327100318939174 -0.2859847100141475 0.07834675847504022 0.19200435221538698 0.05853332127768314 -0.17191570756082897 -0.12796551516565643 0.06103740519203199 0.05085631080197431 0.02372785706447911 -0.047041580889501576 -0.06165716361823028 -0.0026613379058277784 -0.004651815439578601 </vector>
              <vector>0.185861651196397 0.48331965394730503 0.19793878175355467 -0.5013568167195503 -0.34473426706349297 0.2731230356846218 0.24150511541149294 0.07778152283047916 -0.20126006610956942 -0.2920851050074781 0.02071975175753172 0.15530082286811145 0.056656069654674346 -0.17819876113479188 -0.11080183827329629 0.03956505414172637 0.018199915661762163 0.0015165659081082467 -0.04628316227625649 -0.05492945577860962 -0.017801951712799087 -0.004036516739921252 </vector>
              <vector>0.2302483303892659 0.3848655579646031 0.1741757825372698 -0.5326920988029238 -0.4364481311118144 0.21909472434572333 0.2452972438599459 0.15021298526110008 -0.2166320353810813 -0.2649864801172097 0.028908842475248914 0.1511382553315581 0.05143384261875133 -0.14373009299880493 -0.12484740918893297 0.056279343212705474 0.062494828707719385 0.0331524930650688 -0.027057280493314514 -0.06404211076143995 0.012425985586943255 0.010707423499619135 </vector>
              <vector>0.12840072642661024 0.46900466077133657 0.15414130427580816 -0.47949367022815337 -0.3817346046914418 0.29250161988379986 0.2717486945901695 0.06376991062980811 -0.1632180436706166 -0.313088521331458 0.07885790009792776 0.14988616239932073 0.036682699231161825 -0.1594254144239208 -0.14712892868927416 0.06226681302368203 0.06606253435467177 0.00397878155145966 -0.04668399695050965 -0.07055740661767355 0.0028717150254933665 -0.018842935658201776 </vector>
              <vector>0.17062488291716377 0.49681032244770346 0.17459726417793817 -0.48646573365998935 -0.3730039799440765 0.21883560160054805 0.2601983611628243 0.03507416677595605 -0.24294647599748942 -0.28810717276038816 0.047713724067188955 0.16685436379626167 0.06442742221676367 -0.12699539840280302 -0.1042460046399838 0.049879263372773396 0.05169768096404367 0.010679367823162318 -0.04738895021368575 -0.07048138181473526 -0.0016739247106874304 -0.006083399178489478 </vector>
              <vector>0.18301982235851275 0.4448363803632808 0.2758007016665209 -0.4842420933034995 -0.35616058400067446 0.3336707798526297 0.23223384175724365 0.06516268494068245 -0.21526482700144806 -0.2852747837405728 0.03734196414740372 0.13029146137952174 0.05263293723822941 -0.17503058471210575 -0.13507374291992613 0.049791632538404726 0.019323523280499376 -0.0020613582083969084 -0.06413068507549455 -0.061739495943409786 -0.029722951450868743 -0.015404623166532442 </vector>
              <vector>0.2267950093271839 0.43363618657766845 0.19225606896172384 -0.4743771935083862 -0.4372251200763119 0.20883482296393896 0.29514953205480765 0.06874642951749864 -0.17606837106673184 -0.2302252365371609 0.04890378336644907 0.17002391250791657 0.04504270468819551 -0.1665899851501018 -0.156879598527291 0.048637066304114754 0.05629688701534619 0.004221788813754505 -0.060981009195003696 -0.05598181452998233 -0.03328988654836783 -0.006925976959260241 </vector>
              <vector>0.15617461474648742 0.43520249689846396 0.15448922782973792 -0.4558827761548325 -0.38626315110138026 0.1840207292157096 0.3842429178652238 0.11103175570781074 -0.25016759881019657 -0.22994460739754113 0.05310820279556655 0.16165505728405366 0.03595818004548594 -0.17797050517114787 -0.1541337960900518 0.052137065294235715 0.10306177536830796 0.011969391715558393 -0.07996008426453978 -0.08186880404743756 -0.016510288384641067 -0.010349803344872614 </vector>
              <vector>0.12874536441376133 0.5106551501339455 0.22179690730514218 -0.5096383909910697 -0.33909239823846643 0.23937180473654635 0.25181644137518944 0.04868460420596325 -0.28946972183640984 -0.22360036644597364 0.05902228668616316 0.13984323617968766 0.03519869582256118 -0.160003021386973 -0.10651019094972318 0.03041650858351881 0.06946311537093373 0.00711094254152719 -0.04401588553415989 -0.071928359821607 0.01304538558500875 -0.010912107735565134 </vector>
              <vector>0.22218145683305426 0.48073345727859773 0.22422699324084436 -0.471715313668292 -0.39412455563474863 0.19748208487709495 0.29585162414164434 0.013337173585655976 -0.17791478322328755 -0.2173145143764597 0.03818845695195623 0.17621048241552048 0.040885867732754544 -0.18228965401078567 -0.15583447741200104 0.05797814589698185 0.027550248530821546 0.0022479760495208306 -0.07556616737708943 -0.04799660251875429 -0.04544466378394878 -0.008673235529079133 </vector>
              <vector>0.15303578764224873 0.46284904978398667 0.20780770966167325 -0.5101910435689994 -0.3343228719321128 0.27314532237055966 0.22434462692407336 0.06897037297579704 -0.23365323348564151 -0.30759326884282817 0.04124065924185772 0.1530069969322014 0.06093640971861159 -0.18205076681806906 -0.11129851251174376 0.07481835607193715 0.06001943264281602 0.03018704522776129 -0.06706837513114883 -0.08071223818656928 -0.00104163277063485 0.017570174054222974 </vector>
              <vector>0.2005539821661492 0.4787920009396198 0.11244193955919801 -0.4662569143790992 -0.4027982410652496 0.19700433285535998 0.3109056379700449 0.09676972141355003 -0.14482486539786757 -0.2673690956625677 0.0493012150589109 0.17979861145642093 0.023433853980248165 -0.18531970229662867 -0.1473717435307181 0.04724396667953927 0.07258943263755659 0.01142552849880113 -0.04697953741808785 -0.07081200894160643 -0.02725167396018445 -0.021276440563389475 </vector>
              <vector>0.14735343999364978 0.4788378915813684 0.095366647246133 -0.4767628580977712 -0.40819635515771946 0.19065330909749084 0.34430609108422916 0.04622185923724911 -0.15323763431377085 -0.261815317111117 0.045210700884497634 0.19484967336730083 0.02510495647883139 -0.16315264927729833 -0.142008057587169 0.04305541295686247 0.10246585606685563 0.020423279898656777 -0.04732938869414247 -0.06469587358149896 -0.009036256001394204 -0.007614728071243111 </vector>
              <vector>0.11525700956403699 0.4764492964034342 0.13807583400625892 -0.5260808793156995 -0.31268673635950517 0.2801210123244748 0.2581564039819161 0.15293657536993338 -0.216817946355209 -0.28697280369006295 0.05203911071485618 0.15407940987378016 0.04916420620214135 -0.19349743216932447 -0.11347538939981493 0.04860544114279369 0.06890313973505072 0.007359909821949732 -0.04673549291915942 -0.08830292439559521 0.008119860829427368 -0.024697605365683713 </vector>
              <vector>0.21353522651283952 0.40195128551471226 0.20231668689801977 -0.44404596779323147 -0.4140349585159681 0.23068983900092158 0.32147890971316695 0.08948796600158061 -0.21294536882796933 -0.26737926518735405 0.03847231557984988 0.1745406587944385 0.04665711549416608 -0.17845915506399562 -0.16819393010904282 0.0633863456516843 0.07829702424919205 0.017099178086457677 -0.07526524281363536 -0.07907724651850419 -0.030317778180617844 -0.008193638486707991 </vector>
              <vector>0.18840543948362526 0.43268780711611254 0.2128332575645567 -0.49592581566273347 -0.4252867244751455 0.2157838411943086 0.252892622984235 0.05057960451501975 -0.22330148931633426 -0.2527355110046427 0.08290405560963619 0.14076355369439186 0.06114279178539776 -0.167898227628822 -0.13425024371309396 0.08663224329802863 0.05383626123142307 0.031298058278123236 -0.06284024593831394 -0.05306744602083963 -0.006335725215985184 0.011881892221054055 </vector>
              <vector>0.1713813956680162 0.48279789424397196 0.13162391723423938 -0.4967431927665853 -0.37467451582350375 0.17173735462614936 0.33637092119938655 0.09579961247755714 -0.18872394605496887 -0.2390761570547014 0.046391018226353525 0.15563660234370297 0.023002080402857908 -0.1800497245127352 -0.13553348994508954 0.05744405825207213 0.07096280595526502 0.015132786510127866 -0.05893338435066517 -0.049593509504834266 -0.021866802511889376 -0.01308572461472435 </vector>
              <vector>0.1382671461615929 0.5489884234573266 0.05798570017214655 -0.5057205908378034 -0.4081875867136438 0.1260736054638506 0.32859950192712606 0.039422787637125506 -0.16814584902961027 -0.18829010589126347 0.054989541598519126 0.18578382648440636 0.05072720277647301 -0.1902040405111463 -0.10727758014049871 0.03982883004682679 0.0737260074057331 0.002710310782945761 -0.02297264995291861 -0.044913471113157445 0.0022885657950818305 -0.013679575519111704 </vector>
              <vector>0.19053841602488453 0.4835974118345749 0.10413878358116044 -0.47266217210797823 -0.414798233777547 0.1491904938484716 0.32922181741562073 0.0792901038592044 -0.17401714566485718 -0.23163205365133815 0.06664867027261245 0.1782705823025692 0.04729045094617118 -0.18455887262295473 -0.1469663455607636 0.048826566783230024 0.08329642336129062 0.013897702367908119 -0.05906393932628412 -0.05856764736196484 -0.026288897272287906 -0.005652115251723827 </vector>
              <vector>0.2298655218467016 0.4331544276638419 0.1570075334220132 -0.4573938844381137 -0.43784892341551157 0.15891204861771294 0.3413642705252841 0.10653635943060027 -0.20668751959512405 -0.2292539294947739 0.05806153939058793 0.16686058417903518 0.028622644400355834 -0.16851413502538168 -0.14876787056157464 0.04489268914866222 0.07262824700586296 0.021994545003504572 -0.06579088147359444 -0.06236973090871821 -0.028454561545000208 -0.014818974176369631 </vector>
              <vector>0.19291492706240498 0.4965226734154837 0.08958690434943156 -0.48665356356244277 -0.41658177950458325 0.16171458810701617 0.3128818496892265 0.07675177083758716 -0.13287345651387408 -0.24264662941435589 0.060255342733851844 0.18031382460806042 0.03760146405712274 -0.19142070344705572 -0.14031485525603052 0.047405808381191475 0.056735821381383215 0.0065602869663919025 -0.039499522474775325 -0.04390903928451844 -0.02070669552415845 -0.004639016607358185 </vector>
              <vector>0.12909136134974492 0.4748461728841645 0.10258125020217543 -0.5088969437851047 -0.38544821987991107 0.18111284132439617 0.3391987946865971 0.08300708364269721 -0.18024932709783112 -0.2265536248148234 0.05827469306711208 0.17544729368612838 0.03427879220864617 -0.18323273329748455 -0.14968954887171795 0.05975147907785269 0.09526615596954763 0.020390476744683736 -0.036827020315277494 -0.0571268446455095 -0.006476931319085415 -0.01874520081700033 </vector>
              <vector>0.1823258575688403 0.409284576357084 0.08747072531426006 -0.44240330033555414 -0.438343574478068 0.20350573674207015 0.37702004588043586 0.1054173989228337 -0.1346668516547825 -0.31352696734643837 0.056366991675252484 0.1679071509185481 0.020487495396676422 -0.1699472924419121 -0.18558279469842132 0.06439006064711425 0.10738678263416304 0.03684551208577643 -0.05536909170809687 -0.06844619429294348 -0.017095585930260285 0.006973318743422436 </vector>
              <vector>0.130833488766573 0.4719532782027104 0.16706069772731402 -0.46604862961587656 -0.38308580127482766 0.21688286852711633 0.3517073052052349 0.019288440809797747 -0.1906579955087479 -0.2502636182917004 0.04357369608842405 0.17663215380333008 0.026142665627130066 -0.1768331886015823 -0.14580561529893432 0.06795208956204435 0.09051496370024026 0.005846777551028144 -0.06813974741328635 -0.05857669046817507 -0.022143657619120093 -0.006833481478692237 </vector>
              <vector>0.10725870070318223 0.4437706517390877 0.09597881786989745 -0.4822050556570834 -0.3889139211987164 0.17733711251681153 0.3746463509919131 0.104194542511166 -0.2290532316107548 -0.23511476988749969 0.061084271861814324 0.1862733502254649 0.04093447343515155 -0.19762042123600201 -0.14287199095549175 0.06466650816715584 0.1259211632600098 0.02347977361870699 -0.0472149906477297 -0.07002622153124549 0.0022303562907239755 -0.014755470466560679 </vector>
              <vector>0.25776984284635884 0.44659489020660964 0.26126688559121 -0.45642806933338353 -0.426619513937137 0.24464845974448798 0.25031879828074405 0.03560937780170573 -0.18266913483406627 -0.23433322283248348 0.06536219906225355 0.15547495634795852 0.05801181537085591 -0.16504882865438533 -0.1692939614388866 0.04414978089998014 0.014433894844658186 0.004123034419790808 -0.07497998459905299 -0.05642602171941966 -0.05360084118693752 -0.018364356880861084 </vector>
            </data>
          </datamatrix>
        </datavector>
        <classifiernames>ID	Treatment	DPI	TreatDPI	ID DPI</classifiernames>
        <classifiermat>
          <vector>M1	Mock	7 DPI	Mock/7 DPI	M1/7 DPI</vector>
          <vector>M2	Mock	7 DPI	Mock/7 DPI	M2/7 DPI</vector>
          <vector>M3	Mock	7 DPI	Mock/7 DPI	M3/7 DPI</vector>
          <vector>M4	Mock	7 DPI	Mock/7 DPI	M4/7 DPI</vector>
          <vector>M5	Mock	7 DPI	Mock/7 DPI	M5/7 DPI</vector>
          <vector>M6	Mock	7 DPI	Mock/7 DPI	M6/7 DPI</vector>
          <vector>M7	Mock	7 DPI	Mock/7 DPI	M7/7 DPI</vector>
          <vector>M8	Mock	7 DPI	Mock/7 DPI	M8/7 DPI</vector>
          <vector>M9	Mock	7 DPI	Mock/7 DPI	M9/7 DPI</vector>
          <vector>M10	Mock	7 DPI	Mock/7 DPI	M10/7 DPI</vector>
          <vector>M11	Mock	7 DPI	Mock/7 DPI	M11/7 DPI</vector>
          <vector>M12	Mock	7 DPI	Mock/7 DPI	M12/7 DPI</vector>
          <vector>TuMV1	TuMV	7 DPI	TuMV/7 DPI	TuMV1/7 DPI</vector>
          <vector>TuMV2	TuMV	7 DPI	TuMV/7 DPI	TuMV2/7 DPI</vector>
          <vector>TuMV3	TuMV	7 DPI	TuMV/7 DPI	TuMV3/7 DPI</vector>
          <vector>TuMV4	TuMV	7 DPI	TuMV/7 DPI	TuMV4/7 DPI</vector>
          <vector>TuMV5	TuMV	7 DPI	TuMV/7 DPI	TuMV5/7 DPI</vector>
          <vector>TuMV6	TuMV	7 DPI	TuMV/7 DPI	TuMV6/7 DPI</vector>
          <vector>TuMV7	TuMV	7 DPI	TuMV/7 DPI	TuMV7/7 DPI</vector>
          <vector>TuMV8	TuMV	7 DPI	TuMV/7 DPI	TuMV8/7 DPI</vector>
          <vector>TuMV9	TuMV	7 DPI	TuMV/7 DPI	TuMV9/7 DPI</vector>
          <vector>M13	Mock	7 DPI	Mock/7 DPI	M13/7 DPI</vector>
          <vector>M14	Mock	7 DPI	Mock/7 DPI	M14/7 DPI</vector>
          <vector>TuMV10	TuMV	7 DPI	TuMV/7 DPI	TuMV10/7 DPI</vector>
          <vector>M15	Mock	7 DPI	Mock/7 DPI	M15/7 DPI</vector>
          <vector>TuMV11	TuMV	7 DPI	TuMV/7 DPI	TuMV11/7 DPI</vector>
          <vector>M16	Mock	7 DPI	Mock/7 DPI	M16/7 DPI</vector>
          <vector>M17	Mock	7 DPI	Mock/7 DPI	M17/7 DPI</vector>
          <vector>TuMV12	TuMV	7 DPI	TuMV/7 DPI	TuMV12/7 DPI</vector>
          <vector>M18	Mock	7 DPI	Mock/7 DPI	M18/7 DPI</vector>
          <vector>TuMV13	TuMV	7 DPI	TuMV/7 DPI	TuMV13/7 DPI</vector>
          <vector>M19	Mock	7 DPI	Mock/7 DPI	M19/7 DPI</vector>
          <vector>M20	Mock	7 DPI	Mock/7 DPI	M20/7 DPI</vector>
          <vector>M21	Mock	7 DPI	Mock/7 DPI	M21/7 DPI</vector>
          <vector>M22	Mock	7 DPI	Mock/7 DPI	M22/7 DPI</vector>
          <vector>M23	Mock	7 DPI	Mock/7 DPI	M23/7 DPI</vector>
          <vector>M24	Mock	7 DPI	Mock/7 DPI	M24/7 DPI</vector>
          <vector>TuMV14	TuMV	7 DPI	TuMV/7 DPI	TuMV14/7 DPI</vector>
          <vector>M25	Mock	7 DPI	Mock/7 DPI	M25/7 DPI</vector>
          <vector>M26	Mock	7 DPI	Mock/7 DPI	M26/7 DPI</vector>
          <vector>M27	Mock	7 DPI	Mock/7 DPI	M27/7 DPI</vector>
        </classifiermat>
        <idvec>M1	M2	M3	M4	M5	M6	M7	M8	M9	M10	M11	M12	TuMV1	TuMV2	TuMV3	TuMV4	TuMV5	TuMV6	TuMV7	TuMV8	TuMV9	M13	M14	TuMV10	M15	TuMV11	M16	M17	TuMV12	M18	TuMV13	M19	M20	M21	M22	M23	M24	TuMV14	M25	M26	M27</idvec>
        <meanconfig>0.1698617204029923 0.466254275661105 0.14450897757901676 -0.48654664139133774 -0.39167463153383625 0.20592946687830113 0.30684607208607756 0.07820750609007315 -0.19023259778678284 -0.2572505560883933 0.05295551664593464 0.16866355699279675 0.04029605731006203 -0.17541902279540939 -0.13730672971854732 0.05456754328260034 0.0712883607456113 0.014924684815096751 -0.05330492824239984 -0.06193658146542106 -0.013237817488128394 -0.00739423197941153 </meanconfig>
        <omitflag>false	false	false	false	false	false	false	false	false	false	false	false	false	false	false	false	false	false	false	false	false	false	false	false	false	false	false	false	false	false	false	false	false	false	false	false	false	false	false	false	false</omitflag>
        <uniquenumvec>86 87 88 89 90 91 92 93 94 95 96 97 98 99 100 101 102 103 104 105 106 107 108 109 110 111 112 113 114 115 116 117 118 119 120 121 122 123 124 125 126 </uniquenumvec>
        <linkedsets>254 </linkedsets>
        <linksetmatrix>
          <vector>0 </vector>
          <vector>1 </vector>
          <vector>2 </vector>
          <vector>3 </vector>
          <vector>4 </vector>
          <vector>5 </vector>
          <vector>6 </vector>
          <vector>7 </vector>
          <vector>8 </vector>
          <vector>9 </vector>
          <vector>10 </vector>
          <vector>11 </vector>
          <vector>12 </vector>
          <vector>13 </vector>
          <vector>14 </vector>
          <vector>15 </vector>
          <vector>16 </vector>
          <vector>17 </vector>
          <vector>18 </vector>
          <vector>19 </vector>
          <vector>20 </vector>
          <vector>21 </vector>
          <vector>22 </vector>
          <vector>23 </vector>
          <vector>24 </vector>
          <vector>25 </vector>
          <vector>26 </vector>
          <vector>27 </vector>
          <vector>28 </vector>
          <vector>29 </vector>
          <vector>30 </vector>
          <vector>31 </vector>
          <vector>32 </vector>
          <vector>33 </vector>
          <vector>34 </vector>
          <vector>35 </vector>
          <vector>36 </vector>
          <vector>37 </vector>
          <vector>38 </vector>
          <vector>39 </vector>
          <vector>40 </vector>
        </linksetmatrix>
      </morphojset_contents>
      <discriminant_function>
        <df_contents visiblename="Discriminant function 7 DPI" allpairs="false" dim="2" datatype="2" linkedoutlinenumber="0" linkedwireframenumber="248" npairs="1" nlmk="11" permruns="1000" permutationtest="true" uniqueid="253">
          <classindices>1 </classindices>
          <classtables>
            <vector>27 14 27 0 0 14 26 1 3 11 </vector>
          </classtables>
          <crossvalscores>
            <vector>-24.359736272941493 5.369819627260952 -28.318193571615012 -24.302870156951602 -27.416925961253487 -15.660289589076852 -23.354863691092348 -16.997057094072158 -14.5685441660438 -15.125335286731495 -11.173844656514017 -17.41221885913533 -20.438896769611677 -13.793409731699416 -28.13882076676379 -32.458085549406626 -30.539210256182752 -6.708403761024638 -23.787112048885067 -29.762107062449978 -33.3908757924381 -30.538378018344837 -9.241548192648423 -25.89898794930707 -29.201476990114664 -17.4622001196937 -8.69040488562234 49.23959503245376 -5.600612904139747 34.760446050063855 26.231439464921483 23.60627078046642 34.79785452539696 48.61651404520666 -13.317646287397794 15.913174498724342 21.030996201074757 30.931033402685916 14.266343754878577 10.409235663592131 -88.07180147750981 </vector>
          </crossvalscores>
          <discrimfunc>
            <vector>44.19279562618733 </vector>
            <vector>25.9291129880588 </vector>
            <vector>-51.15209532931293 </vector>
            <vector>188.40219884404382 </vector>
            <vector>31.723950583297196 </vector>
            <vector>21.853612192329813 </vector>
            <vector>-112.16174129018597 </vector>
            <vector>36.4732175510914 </vector>
            <vector>-214.80700319095715 </vector>
            <vector>-292.29579242927474 </vector>
            <vector>-1.4168791743245492 </vector>
            <vector>-142.9533144366404 </vector>
            <vector>16.912309197922752 </vector>
            <vector>-169.8118473243941 </vector>
            <vector>-574.4333102191015 </vector>
            <vector>-157.26443976310833 </vector>
            <vector>-424.39140994356296 </vector>
            <vector>-257.73848055591566 </vector>
            <vector>-96.95544240724604 </vector>
            <vector>383.56901208514466 </vector>
            <vector>1382.4888261467866 </vector>
            <vector>363.8367208526409 </vector>
          </discrimfunc>
          <discrimscores>
            <vector>-24.367445680370547 -8.926886785396928 -25.53105061080374 -24.004299118384385 -26.65081591106766 -18.270279477517153 -23.611646783500518 -19.104792159718944 -17.636438208179833 -17.843996128488868 -18.70598609580441 -21.336628045847732 -21.595209145087022 -17.939712432586532 -26.66629618006691 -28.253173390833428 -28.19451153296871 -10.894873431912842 -23.94633462640423 -26.202072815089196 -29.956638247589346 -28.356935272279028 -12.973512289496142 -25.060687720353044 -27.96250338525666 -19.816768356925227 -15.892989417097613 31.268080354027983 15.801072907682743 28.695198951295648 25.179543165086184 24.26614424767742 27.41844130083192 31.783615040851537 13.471298059783479 19.169122366443407 23.70704776433861 27.32814723970209 18.516164048101068 18.029954029867312 1.137828505287616 </vector>
          </discrimscores>
          <groupmeans>
            <vector>0.16829921377292675 0.4694367745496158 0.12637401339300255 -0.4819042114189716 -0.39770376778825284 0.18629920697939556 0.3326689442443611 0.0774190281568346 -0.17867692882190297 -0.24397944019712092 0.051474727246376716 0.17621673159788773 0.035110755629118896 -0.17946537169604299 -0.14359039820693126 0.05321993509747029 0.07887837998071057 0.01397552214089779 -0.05476932868349295 -0.06053899662739063 -0.018065610765916205 -0.010679178582575354 </vector>
            <vector>0.17287512604669017 0.46011659923326265 0.17948355136632985 -0.49549989919518617 -0.38004701161460447 0.24378782525476195 0.2570448186379593 0.0797281421041759 -0.2125185307904795 -0.2828448510215611 0.05581132477365345 0.1540967202544067 0.05029628198045235 -0.16761534991561586 -0.12518822620523506 0.057166501925351006 0.05665046650649126 0.016755212829623323 -0.05048072739172028 -0.06463192365305113 -0.003927073309537601 -0.001058977816167009 </vector>
          </groupmeans>
          <mahaldist>6.60921065073991 </mahaldist>
          <pairstrings>Mock -- TuMV</pairstrings>
          <procdist>0.13104512287543318 </procdist>
          <procdistpermpval>0.0 </procdistpermpval>
          <tsquare>402.72364709689657 </tsquare>
          <tsquarepermpval>0.0 </tsquarepermpval>
          <tsquarepval>9.793185751227895E-8 </tsquarepval>
        </df_contents>
        <morphojset>
          <morphojset_contents visiblename="Scores: Discriminant function 7 DPI" uniqueid="254" alignmentmethod="-1" dimension="1" hasprocrustesfit="false" hasrawdata="false" linkedoutlinenumber="0" linkedwireframenumber="0" nincl="41" nlmk="11" nobs="41" objsymmetry="false" procsumsquare="0.0" procrustesfitfromparentset="false">
            <alignmentvectors>
              <vector>0.0 </vector>
              <vector>0.0 </vector>
              <vector>0.0 </vector>
              <vector>0.0 </vector>
              <vector>0.0 </vector>
              <vector>0.0 </vector>
              <vector>0.0 </vector>
              <vector>0.0 </vector>
              <vector>0.0 </vector>
              <vector>0.0 </vector>
              <vector>0.0 </vector>
            </alignmentvectors>
            <datavector>
              <datamatrix visiblename="Discriminant scores" covarfromorigin="false" matrixtype="24" iscoordinates="false" issymmetrycomponent="false" isasymmetrycomponent="false">
                <data>
                  <vector>-24.367445680370547 </vector>
                  <vector>-8.926886785396928 </vector>
                  <vector>-25.53105061080374 </vector>
                  <vector>-24.004299118384385 </vector>
                  <vector>-26.65081591106766 </vector>
                  <vector>-18.270279477517153 </vector>
                  <vector>-23.611646783500518 </vector>
                  <vector>-19.104792159718944 </vector>
                  <vector>-17.636438208179833 </vector>
                  <vector>-17.843996128488868 </vector>
                  <vector>-18.70598609580441 </vector>
                  <vector>-21.336628045847732 </vector>
                  <vector>31.268080354027983 </vector>
                  <vector>15.801072907682743 </vector>
                  <vector>28.695198951295648 </vector>
                  <vector>25.179543165086184 </vector>
                  <vector>24.26614424767742 </vector>
                  <vector>27.41844130083192 </vector>
                  <vector>31.783615040851537 </vector>
                  <vector>13.471298059783479 </vector>
                  <vector>19.169122366443407 </vector>
                  <vector>-21.595209145087022 </vector>
                  <vector>-17.939712432586532 </vector>
                  <vector>23.70704776433861 </vector>
                  <vector>-26.66629618006691 </vector>
                  <vector>27.32814723970209 </vector>
                  <vector>-28.253173390833428 </vector>
                  <vector>-28.19451153296871 </vector>
                  <vector>18.516164048101068 </vector>
                  <vector>-10.894873431912842 </vector>
                  <vector>18.029954029867312 </vector>
                  <vector>-23.94633462640423 </vector>
                  <vector>-26.202072815089196 </vector>
                  <vector>-29.956638247589346 </vector>
                  <vector>-28.356935272279028 </vector>
                  <vector>-12.973512289496142 </vector>
                  <vector>-25.060687720353044 </vector>
                  <vector>1.137828505287616 </vector>
                  <vector>-27.96250338525666 </vector>
                  <vector>-19.816768356925227 </vector>
                  <vector>-15.892989417097613 </vector>
                </data>
                <namesvector>Mock -- TuMV</namesvector>
              </datamatrix>
              <datamatrix visiblename="Cross-validation scores" covarfromorigin="false" matrixtype="25" iscoordinates="false" issymmetrycomponent="false" isasymmetrycomponent="false">
                <data>
                  <vector>-24.359736272941493 </vector>
                  <vector>5.369819627260952 </vector>
                  <vector>-28.318193571615012 </vector>
                  <vector>-24.302870156951602 </vector>
                  <vector>-27.416925961253487 </vector>
                  <vector>-15.660289589076852 </vector>
                  <vector>-23.354863691092348 </vector>
                  <vector>-16.997057094072158 </vector>
                  <vector>-14.5685441660438 </vector>
                  <vector>-15.125335286731495 </vector>
                  <vector>-11.173844656514017 </vector>
                  <vector>-17.41221885913533 </vector>
                  <vector>49.23959503245376 </vector>
                  <vector>-5.600612904139747 </vector>
                  <vector>34.760446050063855 </vector>
                  <vector>26.231439464921483 </vector>
                  <vector>23.60627078046642 </vector>
                  <vector>34.79785452539696 </vector>
                  <vector>48.61651404520666 </vector>
                  <vector>-13.317646287397794 </vector>
                  <vector>15.913174498724342 </vector>
                  <vector>-20.438896769611677 </vector>
                  <vector>-13.793409731699416 </vector>
                  <vector>21.030996201074757 </vector>
                  <vector>-28.13882076676379 </vector>
                  <vector>30.931033402685916 </vector>
                  <vector>-32.458085549406626 </vector>
                  <vector>-30.539210256182752 </vector>
                  <vector>14.266343754878577 </vector>
                  <vector>-6.708403761024638 </vector>
                  <vector>10.409235663592131 </vector>
                  <vector>-23.787112048885067 </vector>
                  <vector>-29.762107062449978 </vector>
                  <vector>-33.3908757924381 </vector>
                  <vector>-30.538378018344837 </vector>
                  <vector>-9.241548192648423 </vector>
                  <vector>-25.89898794930707 </vector>
                  <vector>-88.07180147750981 </vector>
                  <vector>-29.201476990114664 </vector>
                  <vector>-17.4622001196937 </vector>
                  <vector>-8.69040488562234 </vector>
                </data>
                <namesvector>Mock -- TuMV</namesvector>
              </datamatrix>
            </datavector>
            <classifiernames>ID	Treatment	DPI	TreatDPI	ID DPI</classifiernames>
            <classifiermat>
              <vector>M1	Mock	7 DPI	Mock/7 DPI	M1/7 DPI</vector>
              <vector>M2	Mock	7 DPI	Mock/7 DPI	M2/7 DPI</vector>
              <vector>M3	Mock	7 DPI	Mock/7 DPI	M3/7 DPI</vector>
              <vector>M4	Mock	7 DPI	Mock/7 DPI	M4/7 DPI</vector>
              <vector>M5	Mock	7 DPI	Mock/7 DPI	M5/7 DPI</vector>
              <vector>M6	Mock	7 DPI	Mock/7 DPI	M6/7 DPI</vector>
              <vector>M7	Mock	7 DPI	Mock/7 DPI	M7/7 DPI</vector>
              <vector>M8	Mock	7 DPI	Mock/7 DPI	M8/7 DPI</vector>
              <vector>M9	Mock	7 DPI	Mock/7 DPI	M9/7 DPI</vector>
              <vector>M10	Mock	7 DPI	Mock/7 DPI	M10/7 DPI</vector>
              <vector>M11	Mock	7 DPI	Mock/7 DPI	M11/7 DPI</vector>
              <vector>M12	Mock	7 DPI	Mock/7 DPI	M12/7 DPI</vector>
              <vector>TuMV1	TuMV	7 DPI	TuMV/7 DPI	TuMV1/7 DPI</vector>
              <vector>TuMV2	TuMV	7 DPI	TuMV/7 DPI	TuMV2/7 DPI</vector>
              <vector>TuMV3	TuMV	7 DPI	TuMV/7 DPI	TuMV3/7 DPI</vector>
              <vector>TuMV4	TuMV	7 DPI	TuMV/7 DPI	TuMV4/7 DPI</vector>
              <vector>TuMV5	TuMV	7 DPI	TuMV/7 DPI	TuMV5/7 DPI</vector>
              <vector>TuMV6	TuMV	7 DPI	TuMV/7 DPI	TuMV6/7 DPI</vector>
              <vector>TuMV7	TuMV	7 DPI	TuMV/7 DPI	TuMV7/7 DPI</vector>
              <vector>TuMV8	TuMV	7 DPI	TuMV/7 DPI	TuMV8/7 DPI</vector>
              <vector>TuMV9	TuMV	7 DPI	TuMV/7 DPI	TuMV9/7 DPI</vector>
              <vector>M13	Mock	7 DPI	Mock/7 DPI	M13/7 DPI</vector>
              <vector>M14	Mock	7 DPI	Mock/7 DPI	M14/7 DPI</vector>
              <vector>TuMV10	TuMV	7 DPI	TuMV/7 DPI	TuMV10/7 DPI</vector>
              <vector>M15	Mock	7 DPI	Mock/7 DPI	M15/7 DPI</vector>
              <vector>TuMV11	TuMV	7 DPI	TuMV/7 DPI	TuMV11/7 DPI</vector>
              <vector>M16	Mock	7 DPI	Mock/7 DPI	M16/7 DPI</vector>
              <vector>M17	Mock	7 DPI	Mock/7 DPI	M17/7 DPI</vector>
              <vector>TuMV12	TuMV	7 DPI	TuMV/7 DPI	TuMV12/7 DPI</vector>
              <vector>M18	Mock	7 DPI	Mock/7 DPI	M18/7 DPI</vector>
              <vector>TuMV13	TuMV	7 DPI	TuMV/7 DPI	TuMV13/7 DPI</vector>
              <vector>M19	Mock	7 DPI	Mock/7 DPI	M19/7 DPI</vector>
              <vector>M20	Mock	7 DPI	Mock/7 DPI	M20/7 DPI</vector>
              <vector>M21	Mock	7 DPI	Mock/7 DPI	M21/7 DPI</vector>
              <vector>M22	Mock	7 DPI	Mock/7 DPI	M22/7 DPI</vector>
              <vector>M23	Mock	7 DPI	Mock/7 DPI	M23/7 DPI</vector>
              <vector>M24	Mock	7 DPI	Mock/7 DPI	M24/7 DPI</vector>
              <vector>TuMV14	TuMV	7 DPI	TuMV/7 DPI	TuMV14/7 DPI</vector>
              <vector>M25	Mock	7 DPI	Mock/7 DPI	M25/7 DPI</vector>
              <vector>M26	Mock	7 DPI	Mock/7 DPI	M26/7 DPI</vector>
              <vector>M27	Mock	7 DPI	Mock/7 DPI	M27/7 DPI</vector>
            </classifiermat>
            <idvec>M1	M2	M3	M4	M5	M6	M7	M8	M9	M10	M11	M12	TuMV1	TuMV2	TuMV3	TuMV4	TuMV5	TuMV6	TuMV7	TuMV8	TuMV9	M13	M14	TuMV10	M15	TuMV11	M16	M17	TuMV12	M18	TuMV13	M19	M20	M21	M22	M23	M24	TuMV14	M25	M26	M27</idvec>
            <meanconfig>0.1698617204029923 0.466254275661105 0.14450897757901676 -0.48654664139133774 -0.39167463153383625 0.20592946687830113 0.30684607208607756 0.07820750609007315 -0.19023259778678284 -0.2572505560883933 0.05295551664593464 0.16866355699279675 0.04029605731006203 -0.17541902279540939 -0.13730672971854732 0.05456754328260034 0.0712883607456113 0.014924684815096751 -0.05330492824239984 -0.06193658146542106 -0.013237817488128394 -0.00739423197941153 </meanconfig>
            <omitflag>false	false	false	false	false	false	false	false	false	false	false	false	false	false	false	false	false	false	false	false	false	false	false	false	false	false	false	false	false	false	false	false	false	false	false	false	false	false	false	false	false</omitflag>
            <uniquenumvec>86 87 88 89 90 91 92 93 94 95 96 97 98 99 100 101 102 103 104 105 106 107 108 109 110 111 112 113 114 115 116 117 118 119 120 121 122 123 124 125 126 </uniquenumvec>
            <linkedsets>85 </linkedsets>
            <linksetmatrix>
              <vector>0 </vector>
              <vector>1 </vector>
              <vector>2 </vector>
              <vector>3 </vector>
              <vector>4 </vector>
              <vector>5 </vector>
              <vector>6 </vector>
              <vector>7 </vector>
              <vector>8 </vector>
              <vector>9 </vector>
              <vector>10 </vector>
              <vector>11 </vector>
              <vector>12 </vector>
              <vector>13 </vector>
              <vector>14 </vector>
              <vector>15 </vector>
              <vector>16 </vector>
              <vector>17 </vector>
              <vector>18 </vector>
              <vector>19 </vector>
              <vector>20 </vector>
              <vector>21 </vector>
              <vector>22 </vector>
              <vector>23 </vector>
              <vector>24 </vector>
              <vector>25 </vector>
              <vector>26 </vector>
              <vector>27 </vector>
              <vector>28 </vector>
              <vector>29 </vector>
              <vector>30 </vector>
              <vector>31 </vector>
              <vector>32 </vector>
              <vector>33 </vector>
              <vector>34 </vector>
              <vector>35 </vector>
              <vector>36 </vector>
              <vector>37 </vector>
              <vector>38 </vector>
              <vector>39 </vector>
              <vector>40 </vector>
            </linksetmatrix>
          </morphojset_contents>
        </morphojset>
      </discriminant_function>
    </morphojset>
    <morphojset>
      <morphojset_contents visiblename="8 DPI" uniqueid="127" alignmentmethod="1" dimension="2" hasprocrustesfit="true" hasrawdata="true" linkedoutlinenumber="0" linkedwireframenumber="0" nincl="41" nlmk="11" nobs="41" objsymmetry="false" procsumsquare="1.1186135727192963" procrustesfitfromparentset="false">
        <alignmentvectors>
          <vector>0.0 </vector>
          <vector>0.0 </vector>
          <vector>0.0 </vector>
          <vector>0.0 </vector>
          <vector>0.0 </vector>
          <vector>0.0 </vector>
          <vector>0.0 </vector>
          <vector>0.0 </vector>
          <vector>0.0 </vector>
          <vector>0.0 </vector>
          <vector>0.0 </vector>
        </alignmentvectors>
        <datavector>
          <datamatrix visiblename="8 DPI, raw data" covarfromorigin="false" matrixtype="0" iscoordinates="true" issymmetrycomponent="false" isasymmetrycomponent="false">
            <data>
              <vector>94.85166500000001 77.14380600000001 78.672064 7.209391 30.432268 69.33640100000001 96.080916 54.319605 40.498837 25.349149 71.662011 61.163543000000004 65.01741100000001 29.734585000000003 51.528873000000004 55.64852500000001 72.791593 48.538803 56.279762000000005 40.565283 61.296435 46.811207 </vector>
              <vector>46.84443 92.625724 93.98786700000001 20.332476 21.761065000000002 38.738018000000004 84.685427 82.824939 63.02403100000001 12.159618000000002 57.675128 65.44931000000001 74.78497300000001 38.738018000000004 48.572026 43.488907000000005 70.43276 60.033961000000005 62.52568600000001 38.638349000000005 62.160233000000005 48.239796000000005 </vector>
              <vector>97.11082900000001 16.910507000000003 19.501901 54.81795 95.01778 66.11377 39.53537 18.405542 46.01385500000001 73.22349200000001 76.77835300000001 33.056885 45.615179000000005 48.804587000000005 72.691924 52.525563000000005 54.55216600000001 36.744638 57.974135000000004 53.289692 60.731644 46.080301000000006 </vector>
              <vector>21.495281000000002 49.867723000000005 102.42650900000001 52.724901 49.037148 8.737649000000001 47.143437000000006 72.858039 87.243598 33.887460000000004 46.678315000000005 47.110214000000006 75.449433 48.63847200000001 57.21000600000001 32.857547000000004 59.004048000000004 53.090354000000005 69.26995500000001 40.266276000000005 62.259902000000004 44.153367 </vector>
              <vector>98.17396500000001 63.256592000000005 16.27927 58.30636500000001 79.53586200000001 14.319113000000002 64.51906600000001 84.552535 34.21969 29.9007 75.183649 54.81795 41.628419 52.625232000000004 64.053944 37.309429 59.668508 59.36950100000001 51.595319 43.123454 57.309675000000006 48.239796000000005 </vector>
              <vector>40.963959 83.78840600000001 63.389484 2.059826 93.124069 73.22349200000001 18.538434000000002 44.552043000000005 84.187082 18.970333 49.601939 60.698421 57.608682 28.305996 70.233422 54.984065 44.85105 44.552043000000005 66.51244600000001 37.242983 58.738264 44.651712 </vector>
              <vector>53.422584 87.21037500000001 78.97107100000001 8.903764 28.704672000000002 52.625232000000004 89.80176900000001 66.57889200000001 57.675128 20.697929000000002 63.289815000000004 61.362881 70.53242900000001 33.422338 52.92423900000001 48.904256000000004 72.32647100000001 52.060441000000004 62.625355000000006 40.565283 64.352951 46.346085 </vector>
              <vector>106.512938 40.565283 34.319359000000006 84.65220400000001 49.50227 10.731029000000001 91.330027 69.070617 29.834254 52.326225 76.97769100000001 41.130074 50.930859000000005 61.828003 56.844553000000005 35.249603 69.668631 55.48241 52.92423900000001 48.904256000000004 59.967515000000006 48.738141000000006 </vector>
              <vector>28.139881000000003 78.937848 70.997551 6.2459240000000005 82.492709 79.60230800000001 25.016919 43.488907000000005 89.03764000000001 32.292756000000004 48.937479 60.133630000000004 63.389484 30.963836 67.77492000000001 58.30636500000001 49.435824000000004 44.452374000000006 69.668631 43.223123 60.631975000000004 47.209883000000005 </vector>
              <vector>95.11744900000001 35.050265 24.618243000000003 26.578400000000002 73.854729 75.71521700000001 58.439257000000005 13.289200000000001 38.472234 60.93098200000001 75.74844 40.465614 46.279639 41.495527 66.612115 55.183403000000006 61.595442000000006 35.714725 54.55216600000001 49.20326300000001 59.967515000000006 45.216503 </vector>
              <vector>60.532306000000005 86.811699 78.007604 14.717789000000002 30.232930000000003 53.289692 85.05088 64.88451900000001 59.86784600000001 21.661396000000003 61.695111000000004 62.326348 69.10384 34.751258 50.864413000000006 49.867723000000005 68.33971100000001 52.326225 60.266522 40.930736 61.49577300000001 46.910876 </vector>
              <vector>21.794288 57.907689000000005 91.961264 13.62143 74.984311 87.442936 29.435578000000003 29.56847 95.948024 42.458994000000004 45.249726 55.249849000000005 73.09060000000001 33.223 66.27988500000001 63.489153 50.067061 41.395858000000004 72.990931 47.542113 61.96089500000001 48.206573000000006 </vector>
              <vector>28.040212000000004 23.555107000000003 90.931351 37.143314000000004 34.21969 72.39291700000001 53.887706 31.163174 75.74844 63.45593 46.578646000000006 41.395858000000004 65.94765500000001 44.552043000000005 47.807897000000004 52.226556 54.087044000000006 42.359325000000005 59.203386 51.395981000000006 54.651835000000005 46.910876 </vector>
              <vector>97.443059 61.562219000000006 29.668139000000004 13.721099 61.39610400000001 87.509382 83.954521 30.531937000000003 26.711292 55.61530200000001 76.313231 46.179970000000004 47.276329000000004 33.422338 59.768177 61.894449 63.65526800000001 38.073558000000006 50.964082000000005 48.970702 60.133630000000004 46.080301000000006 </vector>
              <vector>66.346331 11.196151 37.342652 76.944468 88.47284900000001 31.063505000000003 50.100284 38.173227000000004 77.74182 71.89457200000001 61.861226 35.149934 54.651835000000005 58.14025 71.363004 45.48228700000001 60.166853 44.651712 65.58220200000001 51.562096000000004 63.190146000000006 45.980632 </vector>
              <vector>78.107273 15.382249000000002 71.562342 86.446246 30.598383000000002 30.498714000000003 82.692047 43.32279200000001 38.970579 69.83474600000001 67.27657500000001 33.056885 64.053944 61.927672 51.993995000000005 38.638349000000005 67.27657500000001 43.522130000000004 54.087044000000006 52.525563000000005 61.761557 46.146747000000005 </vector>
              <vector>78.804956 77.64215100000001 23.621553000000002 42.458994000000004 87.575828 37.508767000000006 58.77148700000001 67.176906 43.655022 26.080055 69.170286 55.216626000000005 48.605249 46.445754 68.240042 40.664952 61.562219000000006 50.79796700000001 58.505703000000004 40.565283 61.728334000000004 47.641782000000006 </vector>
              <vector>87.47615900000001 39.601816 40.266276000000005 77.376367 66.77823000000001 11.229374 71.628788 50.864413000000006 38.571903000000006 58.605372 69.76830000000001 46.910876 52.326225 59.469170000000005 60.864536 32.691432000000006 62.758247000000004 48.239796000000005 55.64852500000001 48.771364000000005 60.233299 47.07699100000001 </vector>
              <vector>65.01741100000001 78.638841 80.10065300000001 13.953660000000001 27.475421 58.904379000000006 82.29337100000001 50.532183 52.758124 16.511831 65.183526 54.053821000000006 67.01079100000001 30.963836 49.136817 46.445754 66.911122 43.787914 59.86784600000001 35.814394 61.96089500000001 41.495527 </vector>
              <vector>90.931351 21.561727 56.64521500000001 78.173719 48.771364000000005 18.970333 80.59899800000001 51.395981000000006 38.671572000000005 52.625232000000004 71.76168000000001 35.615056 62.625355000000006 54.984065 59.30305500000001 37.807774 67.27657500000001 45.581956000000005 58.339588000000006 47.010545 62.824693 45.017165000000006 </vector>
              <vector>76.878022 71.32978100000001 75.34976400000001 18.239427000000003 43.256346 72.09391000000001 76.41290000000001 51.196643 46.01385500000001 31.163174 64.352951 55.183403000000006 62.52568600000001 38.472234 53.123577000000004 52.525563000000005 63.289815000000004 48.239796000000005 57.110337 44.718158 60.067184000000005 48.073681 </vector>
              <vector>28.904010000000003 70.39953700000001 104.154105 61.661888000000005 46.279639 12.890524000000001 59.602062000000004 79.801646 83.92129800000001 28.671449000000003 49.336155000000005 56.047201 78.306611 52.724901 57.010668 35.914063000000006 62.725024000000005 57.276452000000006 68.804833 43.32279200000001 63.289815000000004 48.239796000000005 </vector>
              <vector>54.851173 93.65563700000001 91.994487 10.830698000000002 15.216134 47.010545 97.40983600000001 69.83474600000001 37.176537 14.418782 56.346208000000004 66.21343900000001 69.004171 30.764498000000003 42.093541 46.146747000000005 71.46267300000001 52.525563000000005 51.528873000000004 34.186467 57.110337 46.080301000000006 </vector>
              <vector>53.887706 80.000984 39.336032 17.641413 84.78509600000001 58.705041 43.621799 50.997305000000004 78.107273 28.671449000000003 56.279762000000005 55.64852500000001 54.452497 34.286136 67.01079100000001 48.14012700000001 53.98737500000001 47.475667 62.359571 40.831067000000004 58.173473 45.017165000000006 </vector>
              <vector>33.256223000000006 69.83474600000001 60.067184000000005 7.309060000000001 85.516002 70.10053 34.983819000000004 38.372565 83.622291 33.322669000000005 53.98737500000001 58.406034000000005 61.96089500000001 31.163174 70.233422 55.283072000000004 54.55216600000001 44.552043000000005 69.004171 43.023785000000004 63.489153 47.010545 </vector>
              <vector>92.459609 52.724901 30.997059000000004 5.481795 61.39610400000001 79.137186 69.668631 35.914063000000006 21.495281000000002 51.86110300000001 67.77492000000001 48.439134 46.379308 32.857547000000004 57.608682 56.977445 60.532306000000005 42.924116000000005 45.150057000000004 48.63847200000001 57.010668 46.246416 </vector>
              <vector>38.206450000000004 7.209391 45.349395 86.34657700000001 95.78190900000001 28.206327 23.854114000000003 34.485474 75.449433 73.42283 53.98737500000001 28.771118 55.515633 60.033961000000005 72.990931 39.302809 49.801277000000006 42.458994000000004 64.419397 54.219936000000004 60.36619100000001 45.880963 </vector>
              <vector>91.894818 8.338973000000001 20.830821 70.39953700000001 99.00454 72.193579 49.336155000000005 9.202771 44.38592800000001 78.572395 74.78497300000001 33.621676 44.485597000000006 53.389361 74.41952 57.376121000000005 55.415964 34.751258 55.980755 55.64852500000001 60.631975000000004 46.811207 </vector>
              <vector>89.868215 17.940420000000003 50.731521 84.51931200000001 57.940912000000004 10.133015 86.47946900000001 41.462304 32.591763 53.090354000000005 71.163666 33.55523 57.70835100000001 58.572149 56.445877 33.389115000000004 66.844676 44.452374000000006 54.219936000000004 45.947409 62.02734100000001 44.086921000000004 </vector>
              <vector>38.970579 11.362266000000002 106.41326900000001 40.498837 31.428958 60.698421 68.605495 8.571534 80.59899800000001 68.40615700000001 51.030528000000004 31.927303000000002 79.203632 42.25965600000001 51.728211 49.601939 65.482533 30.432268 68.605495 49.934169000000004 63.45593 42.25965600000001 </vector>
              <vector>88.67218700000001 61.927672 54.02059800000001 6.7110460000000005 43.754691 82.85816200000001 76.14711600000001 39.635039000000006 31.694742 47.309552000000004 67.907812 50.83119000000001 54.784727000000004 33.488784 55.748194000000005 60.266522 62.658578000000006 47.07699100000001 51.395981000000006 49.070371 58.638595 49.336155000000005 </vector>
              <vector>24.917250000000003 58.14025 105.582694 66.479223 51.993995000000005 14.883904000000001 50.665075 80.06743 91.52936500000001 33.621676 51.32953500000001 53.95415200000001 80.200322 55.08373400000001 60.93098200000001 38.738018000000004 61.96089500000001 59.934292000000006 73.555722 44.552043000000005 66.446 48.904256000000004 </vector>
              <vector>95.61579400000001 53.190023000000004 26.379062 26.179724 50.133507 79.27007800000001 71.927795 22.192964000000003 35.083488 51.86110300000001 71.82812600000001 47.375998 46.312862 37.87422 57.376121000000005 57.675128 61.79478 38.804464 52.293002 47.043768 57.442567000000004 45.947409 </vector>
              <vector>110.898374 53.555476000000006 27.575090000000003 68.20681900000001 78.306611 9.568224 85.34988700000001 78.373057 38.505457 37.907443 84.38642 52.16011 51.595319 58.406034000000005 70.233422 34.850927000000006 72.02746400000001 59.934292000000006 58.439257000000005 45.681625000000004 66.911122 48.14012700000001 </vector>
              <vector>27.209637 14.152998 53.123577000000004 88.60574100000001 86.97781400000001 17.973643000000003 21.329166 44.784604 82.758493 65.21674900000001 46.977322 32.359202 57.442567000000004 61.595442000000006 66.911122 36.279516 45.681625000000004 46.346085 65.050634 51.229866 58.20669600000001 45.548733000000006 </vector>
              <vector>48.937479 9.767562000000002 91.23035800000001 76.08067000000001 22.259410000000003 61.828003 78.505949 23.455438 65.78154 78.73851 52.758124 33.522007 70.798213 60.033961000000005 46.478977 53.48903000000001 63.954275 41.495527 59.602062000000004 58.23991900000001 57.675128 49.76805400000001 </vector>
              <vector>90.96457400000001 12.392179 19.335786000000002 56.08042400000001 97.34339000000001 58.30636500000001 53.057131000000005 9.601447 46.213193000000004 71.52911900000001 73.72183700000001 29.634916000000004 45.316172 47.807897000000004 74.253405 49.76805400000001 57.276452000000006 31.628296000000002 57.276452000000006 50.864413000000006 60.499083000000006 43.289569 </vector>
              <vector>68.70516400000001 4.352213000000001 101.59593400000001 71.728457 16.545054 53.389361 76.21356200000001 16.976953 55.01728800000001 85.21699500000001 58.83793300000001 30.498714000000003 77.542482 55.48241 45.050388000000005 49.668385 64.352951 38.173227000000004 59.30305500000001 60.79809 60.43263700000001 47.57533600000001 </vector>
              <vector>11.694496000000001 32.658209 78.007604 89.868215 66.246662 6.810715 26.046832000000002 71.52911900000001 90.001107 54.51894300000001 39.635039000000006 39.402478 64.818073 62.791470000000004 60.166853 33.422338 46.113524000000005 56.246539000000006 66.346331 50.067061 56.445877 48.738141000000006 </vector>
              <vector>40.864290000000004 87.11070600000001 102.72551600000001 20.332476 24.618243000000003 33.522007 86.114016 83.123946 61.296435 11.960280000000001 57.874466000000005 66.678561 80.765113 37.807774 48.837810000000005 44.452374000000006 73.356384 60.499083000000006 64.618735 37.242983 66.14699300000001 48.538803 </vector>
              <vector>38.306119 9.003433000000001 28.904010000000003 73.15704600000001 86.47946900000001 19.26934 28.040212000000004 36.578523000000004 66.446 69.236732 48.106904 29.435578000000003 47.708228000000005 55.183403000000006 67.475913 37.143314000000004 48.472357 41.329412000000005 59.502393000000005 50.067061 57.70835100000001 43.422461000000006 </vector>
            </data>
          </datamatrix>
          <datamatrix visiblename="8 DPI, centroid size" covarfromorigin="false" matrixtype="1" iscoordinates="false" issymmetrycomponent="false" isasymmetrycomponent="false">
            <data>
              <vector>91.34803204946797 4.514676739619526 </vector>
              <vector>98.9292995242401 4.59440544879091 </vector>
              <vector>93.40023427474057 4.536893853526518 </vector>
              <vector>85.67557790100813 4.450567813007933 </vector>
              <vector>92.26309056694276 4.524644176018026 </vector>
              <vector>98.7988433799461 4.593085898004591 </vector>
              <vector>84.57627314753637 4.437653768027149 </vector>
              <vector>94.79610797685078 4.551728353321682 </vector>
              <vector>93.01638946035698 4.532775708382967 </vector>
              <vector>80.69071430092254 4.390623504230732 </vector>
              <vector>78.07251928507182 4.357638129178243 </vector>
              <vector>96.62162124310775 4.570802538566397 </vector>
              <vector>71.04970256997593 4.263379668327112 </vector>
              <vector>91.22321509433756 4.513309416160556 </vector>
              <vector>72.64071869212073 4.285525628133421 </vector>
              <vector>79.95658445700259 4.38148379307457 </vector>
              <vector>70.94498204328477 4.261904675851693 </vector>
              <vector>68.79603193698118 4.231146067941436 </vector>
              <vector>75.5768677343933 4.325150254014042 </vector>
              <vector>68.70161932349806 4.22977276988935 </vector>
              <vector>61.675210910425456 4.121882082116512 </vector>
              <vector>87.64876082031616 4.473337473450032 </vector>
              <vector>107.11862419223517 4.673936857687995 </vector>
              <vector>67.22573392146334 4.208056119484153 </vector>
              <vector>78.35265309949175 4.361219830379221 </vector>
              <vector>83.46224277637806 4.42439434727273 </vector>
              <vector>93.59427772152809 4.5389692461609386 </vector>
              <vector>103.81486821407752 4.6426091995306775 </vector>
              <vector>81.05020203214355 4.395068740863878 </vector>
              <vector>88.06920154318847 4.478122886615131 </vector>
              <vector>76.89106131978849 4.3423896320414075 </vector>
              <vector>88.8196949906797 4.486608415841844 </vector>
              <vector>77.25370882472994 4.347094925301495 </vector>
              <vector>93.57644912766351 4.538778739940029 </vector>
              <vector>92.98277132734593 4.532414221446846 </vector>
              <vector>88.11022945313675 4.478588638042048 </vector>
              <vector>92.42977641651 4.526449182324393 </vector>
              <vector>99.67847716524349 4.601949777687729 </vector>
              <vector>99.9645595737637 4.604815718909696 </vector>
              <vector>102.4508862539303 4.629383525247105 </vector>
              <vector>82.67087993300005 4.414867423129555 </vector>
            </data>
            <namesvector>Centroid Size	Log Centroid Size</namesvector>
          </datamatrix>
          <datamatrix visiblename="8 DPI, Procrustes coordinates" covarfromorigin="false" matrixtype="2" iscoordinates="true" issymmetrycomponent="false" isasymmetrycomponent="false">
            <data>
              <vector>0.25905426169899376 0.39061964343918165 0.2221444456954525 -0.4089559002443309 -0.42544504315718285 0.17706757477812352 0.32093814968313544 0.14074399069565827 -0.2285905637168466 -0.2850593689089659 0.040674004595203636 0.16846547568892487 0.030665361369934634 -0.1878242921986593 -0.1679414611397243 0.06824960054163552 0.07821460666892492 0.03246297864728507 -0.08627300608437935 -0.08698490929894506 -0.04344075561351194 -0.008784793139907217 </vector>
              <vector>0.13684792064423001 0.45029190723945106 0.08464921350038715 -0.4292748703053053 -0.3966528081814953 0.16232256306254872 0.3857943118421118 0.1391728314554459 -0.2200066724100773 -0.30709930067683827 0.059802001175223926 0.16200000714023932 0.03800433282787616 -0.16130750343702507 -0.14803139310244334 0.03784756316339979 0.1308777210428686 0.03961159918883071 -0.06334182037320801 -0.087202529431501 -0.007942806965472783 -0.006362267399246068 </vector>
              <vector>0.06479552212947036 0.5011013633211118 0.143798685015846 -0.43760641189941124 -0.3880118582534932 0.20700659052808046 0.3692688606651075 -0.038415921883922885 -0.17966599955452664 -0.2921336255423611 0.025390294148079112 0.22007789152817547 0.05230666858277001 -0.15888667806833537 -0.1351917125600324 0.0740463253783411 0.11408614749068775 -0.005443914085144705 -0.05944721164652556 -0.06830393075816728 -0.0073293960173818505 -0.0014416885183661037 </vector>
              <vector>0.11292829733252661 0.46391054537268034 0.060198456942870085 -0.4887845671671017 -0.40069877164568724 0.18586587238690577 0.35369063366561276 0.13733572451842174 -0.14807450019742008 -0.2907617816093198 0.05234942696848924 0.17147011641187324 0.039471010926499614 -0.16820688486201416 -0.1267299166149983 0.06332400352682771 0.10897035746835616 0.02035755717382461 -0.05269855679351215 -0.08631967103485559 5.935619472627123E-4 -0.008190914717243314 </vector>
              <vector>0.11563316632499629 0.4426767656100312 0.12877045497894338 -0.449512684913075 -0.40003083813684664 0.20067423039395896 0.37344622313838194 0.09511600836259144 -0.1942089845809193 -0.27819220192318383 0.04268493017246547 0.1863593482614251 0.04628340737179344 -0.1791519315509219 -0.13816377050779685 0.051597843257732756 0.10458262773954637 0.02196183232363909 -0.06492223720948956 -0.07887499554377711 -0.014074979291073871 -0.012654214278420135 </vector>
              <vector>0.08142578673410271 0.4328786545233121 0.06590784495814916 -0.436967471892996 -0.41161008134167515 0.19604497054771694 0.3995722270966908 0.09932552028268836 -0.18663305064780522 -0.3202239951489132 0.05200575106501337 0.18095813108655373 0.054341648320304525 -0.16122414906556873 -0.13859512398771653 0.07217584961457467 0.13890166978377605 0.03261119991902929 -0.0568796544683285 -0.09423345401162662 0.0015629824874878017 -0.001345255854770355 </vector>
              <vector>0.04470391260243205 0.49396933445474733 0.04178479067656855 -0.49687016216904445 -0.37502824598487633 0.19378911550642228 0.37675171717149425 0.12087968303639213 -0.16473032393907122 -0.2831485780044801 0.055097070916926894 0.1626818738948046 0.033411518397208115 -0.18489188352391556 -0.1119491775795351 0.059125851541509775 0.12248248367030169 0.02166898135679171 -0.03238583948198848 -0.07385014844650217 0.009862093550540213 -0.01335406764672555 </vector>
              <vector>0.20562324608302107 0.4400208198348517 0.12140166770395452 -0.4543558438857438 -0.410160916792278 0.14660034029586316 0.35137054480257834 0.12893219383567617 -0.18267302500081112 -0.2865105291356333 0.02328565716436 0.18524418175165924 0.03304535103263381 -0.16778909691776536 -0.15513662751397908 0.05209511565828462 0.09821845742742226 0.031816202721141065 -0.06430035995463582 -0.06858746066094001 -0.02067399495226704 -0.007465923497393595 </vector>
              <vector>0.13863026798712616 0.45771034137406813 0.10483118329010616 -0.4523372807589381 -0.3811073660616549 0.1855412933305037 0.3497813548255482 0.13691368863449885 -0.2005636718271452 -0.29744613925047503 0.03756552677399118 0.17255974919171335 0.04986133454545381 -0.1784947884048087 -0.132109645337534 0.05868348873484647 0.11301364956959625 0.02114998017377676 -0.07259408594757921 -0.09421890591145826 -0.007308547817908642 -0.010061427113727681 </vector>
              <vector>0.10804897664676637 0.4460590991141336 0.21103587201324014 -0.4394986752664975 -0.4035550126216838 0.18050389547302564 0.3781065730225153 -0.011717849231997396 -0.21840866003475118 -0.2653669542973277 0.0389280274583672 0.20219851959854176 0.026000030370166384 -0.16700987031111456 -0.14609892090317356 0.08802383267245929 0.09797466676734962 0.025324902666327365 -0.07113869122063742 -0.06334719598523861 -0.020892861498160366 0.0048302955676864144 </vector>
              <vector>0.12833036412088814 0.4847515220750646 0.06688172538551486 -0.4719239823299969 -0.3762182816088172 0.18920654879743826 0.34535338540125604 0.11962132116278981 -0.13370979669527613 -0.315888529532591 0.04757151659612703 0.17856460250073933 0.03280314036840303 -0.19003703145074585 -0.13451030525959765 0.0667941207697535 0.09096739697329298 0.029496841941814032 -0.053052700257262185 -0.0799267552817309 -0.014416445024528442 -0.010658658652535357 </vector>
              <vector>0.17271079287196742 0.4014680367374216 0.08604866123924645 -0.4623480339159836 -0.4127158904065842 0.15487603244037584 0.35620962697556097 0.15367925841331376 -0.17901291396936564 -0.30876652885598876 0.04370602010801575 0.19008895618670696 0.045182856442447974 -0.18051027923413118 -0.15955885637678807 0.07065717352114945 0.1257710154980909 0.0607295764469201 -0.07193128865372592 -0.08726957224996504 -0.0064100237288647905 0.0073953805101818655 </vector>
              <vector>0.23460959215843688 0.4499819525928792 0.22334846085986118 -0.47097334857901757 -0.429199127687425 0.22413033111707292 0.20830571802064576 0.066864630210075 -0.1876887238869968 -0.33166991351686526 0.040099607180161256 0.14028747397893224 0.05055079475991597 -0.14275382634599426 -0.10992728371603684 0.09037008817403067 0.04916271366513964 0.03088927954858417 -0.06473677164600594 -0.0669089667900518 -0.014524979707696024 0.009782299610354272 </vector>
              <vector>0.07210964283841596 0.43945900052172565 0.16276962465514141 -0.4741551701083402 -0.37618561909808695 0.23263332171888249 0.29673903746307567 0.13959798076498725 -0.25618884119084995 -0.275285309686719 0.10269588306234016 0.15227231288680942 0.06835669262893071 -0.19696851791639183 -0.1378652106498875 0.0777628552747753 0.11261901450324571 -0.013450020973224851 -0.06119269796476761 -0.07731609968698355 0.016142473752442515 -0.004550352795520629 </vector>
              <vector>0.08218903550284055 0.4919046554712718 0.2491846164553784 -0.5062261492047958 -0.2999908136008171 0.29108304667531626 0.2167590717425635 0.07002441037751997 -0.2802014940257191 -0.30217159813984784 0.05789868984570836 0.1508665423004662 0.0781922205589268 -0.1903441435095972 -0.109463154858749 0.041200538173034235 0.052119836598765755 0.01380524638506439 -0.04937205541814858 -0.06472702282685923 0.0026840471992497063 0.0045844742984271405 </vector>
              <vector>0.17287948437974948 0.4243269970117472 0.1882036037502717 -0.47354951160227554 -0.4003140187490063 0.17047758769139099 0.2693557075116307 0.081109128736479 -0.24143218088896856 -0.31035444404619966 0.06169838659678448 0.1879741225039113 0.06093553633914772 -0.1772682944639021 -0.12190270524551983 0.09711251912633984 0.07637402508083548 0.056918896246369345 -0.0763372437632191 -0.07344163015553311 0.010539404988292998 0.016694628951674135 </vector>
              <vector>0.22089904780095476 0.44589943510786 0.19235797629389378 -0.4913116383382075 -0.3379193498821999 0.2585110578558848 0.2438075438043678 0.12139363448648854 -0.15709485981091068 -0.3627976142493511 0.01838036817780305 0.16313319611817712 0.0593820760383291 -0.15566264415706269 -0.15496251915927833 0.045649304823591856 0.02106595662696906 0.036296041719336015 -0.08466144369777684 -0.07610514270321048 -0.021254796192150607 0.014994369336492645 </vector>
              <vector>0.1438222828282558 0.4103501040543622 0.1914158158993578 -0.5158225865886179 -0.39690251848017083 0.37949310629404154 0.16196436997429317 0.10629995837051337 -0.07173268877989833 -0.3675571753623956 0.073424437015071 0.1245358823189268 0.07522794474586117 -0.20745480960571197 -0.1770219978122602 0.12719062212973117 0.03721494701945044 0.02003751221656612 -0.03046388476561251 -0.07512190195399641 -0.006948707644348252 -0.0019507118734195927 </vector>
              <vector>0.12474708578883247 0.46356549062770436 0.1790776807067426 -0.4218511899031777 -0.41339925266145516 0.28596328468242 0.2899535016728957 0.05634181045345658 -0.17549109835507826 -0.3262707629907116 0.07150035543141867 0.14040331733240968 0.04488192629206001 -0.1682641046755327 -0.15597059296416288 0.07515363331416451 0.07226396679854849 0.0013224963928726297 -0.03899400660996406 -0.08832898187221515 0.0014304339001605037 -0.018034993361390538 </vector>
              <vector>0.1598250209980704 0.4989859397071653 0.1817750548421173 -0.4709369210765444 -0.38241793553764475 0.19963690260482544 0.26825319961064586 0.04999779161389649 -0.24124695074320066 -0.29665269173080844 0.03379068850629248 0.1747100061303255 0.07286736496391924 -0.13755440923909842 -0.10398246004859385 0.04969553125213557 0.0572223866895859 0.016226823393297375 -0.04306118594806983 -0.07222046503076097 -0.0030251833331226517 -0.011888507624434597 </vector>
              <vector>0.18559309835546875 0.4216253566523399 0.29873677721060576 -0.4575371476998916 -0.3690822138739793 0.3342773458986158 0.23941661836624767 0.08841988792491352 -0.21087421031537484 -0.32282147161760083 0.026622812795743547 0.12331646822583969 0.041262852509180444 -0.1600663740030173 -0.1516565124081581 0.0475365574455834 0.030333551653510763 0.004695325679240309 -0.06537279285468489 -0.07175012108714934 -0.024979981438559198 -0.007695827418874613 </vector>
              <vector>0.19441904642977365 0.42337646800539613 0.18339236818712876 -0.4461568141156981 -0.4405067501188411 0.15781507096429553 0.33811824249553313 0.08399062831117156 -0.21656831211609237 -0.2543151165490689 0.0550407451986334 0.17302841727833415 0.051246408973458786 -0.16162405915684594 -0.16539205356844944 0.0618731116817871 0.0849674486816485 0.02174007724479899 -0.06720865634562523 -0.0642786611775671 -0.01750848781716736 0.004550877513396867 </vector>
              <vector>0.11584642491879765 0.43451076075482925 0.18681000993341232 -0.425948108281146 -0.38722368318386613 0.1427547456752518 0.41796863811035034 0.08752155227426588 -0.2895156792311412 -0.22311577861256127 0.04212417213038967 0.18303652930805617 0.044368655438224755 -0.1739228388820942 -0.14859820730036505 0.049001911795023424 0.13302536343197388 0.013789384660898312 -0.10053267911797613 -0.08817253267490963 -0.014273015129798857 5.443739823860244E-4 </vector>
              <vector>0.12955555957152196 0.5019460121460861 0.25753723979396076 -0.45840676363865324 -0.36897276434633364 0.225016573521353 0.246353458802256 0.053565685192446054 -0.3049858180308135 -0.23975985635750074 0.05809197963005339 0.1408374002863468 0.05605286713912033 -0.18520643358834077 -0.11527256424501342 0.042217402511557145 0.08213007331007148 0.013447417544576408 -0.054521853004436856 -0.07593624597039648 0.014031821379613577 -0.01772119164747416 </vector>
              <vector>0.2002169110365084 0.4314265610120458 0.20484469162950614 -0.4435569645217971 -0.416163685690436 0.16703332658388959 0.3415949724290784 0.05217594349068084 -0.2056075039963589 -0.2579753845898793 0.015621063650745323 0.18992078954306943 0.06068926440392612 -0.17184029729008432 -0.160106291048623 0.0700616728702682 0.07970268122452825 0.02402247876358017 -0.08275837133085533 -0.0682914884134496 -0.038033732308018306 0.007023362551675518 </vector>
              <vector>0.1496951420118092 0.43826837223562787 0.2717874701321025 -0.5040813585786628 -0.3255925835389266 0.2652123340405143 0.19617290935779116 0.09247050055275874 -0.2716715660514053 -0.32266627470682707 0.04456679111032154 0.1495597671043602 0.07825816046067023 -0.17487054008355163 -0.11054812035940925 0.09103231977269018 0.060574468898067294 0.03692667639628769 -0.09456402469222643 -0.09100084557449706 0.0013213526712059932 0.019149048841300417 </vector>
              <vector>0.2006238057744414 0.4160472096625171 0.14362233044839404 -0.43609520921543077 -0.41192052235639637 0.17680286082907598 0.36140096831243623 0.1259696800480073 -0.18318004582988714 -0.30416642539066974 0.03697625718816011 0.18029013682814796 0.02818171203483977 -0.15588484130003366 -0.1644685058877597 0.06279788993341784 0.08516630572441633 0.03431569202414544 -0.06903889076665383 -0.09523403891182765 -0.02736341464199246 -0.00484295450734882 </vector>
              <vector>0.1389202454819057 0.46445939825103616 0.04347449892336351 -0.45084333762279566 -0.4112496545478782 0.16551160980278928 0.3686974095646404 0.1193681594058413 -0.15822595937657657 -0.3077124522967421 0.03266902897402502 0.1862157680197708 0.044030545233618164 -0.16643398298204293 -0.15528148391108468 0.05117799818750442 0.13062888383978838 0.025477588164486798 -0.03927607206627967 -0.08682878873174549 0.005612557884478962 -3.9196019810327164E-4 </vector>
              <vector>0.10894914257101716 0.4522886634252286 0.1829041751776359 -0.5164861886730946 -0.28482313491313765 0.2982322289980163 0.2456724590662107 0.18102626079051914 -0.23003591627531172 -0.3239546932764441 0.027452786564280688 0.15644581760471418 0.06752656976710572 -0.19906684100780353 -0.12765644226247497 0.05178594740533854 0.06205907185762168 0.01247504682619461 -0.05939893401047807 -0.09428781134949227 0.007350222457530467 -0.018458430743176317 </vector>
              <vector>0.165972252849281 0.3987463027113205 0.1997182272719757 -0.4388908096567894 -0.3782915484063894 0.23180560271736522 0.3410891827678339 0.10754510116574267 -0.21426767079246917 -0.311239360929512 0.014667282887029096 0.17275309671329492 0.04748369853901697 -0.16784766134372436 -0.1636199983492202 0.07815632102878318 0.10109850427054379 0.03160422074953088 -0.08363831256681492 -0.09668705944637232 -0.030211618470786235 -0.005945753709640128 </vector>
              <vector>0.18638050104022644 0.4006325616466196 0.29873470710758354 -0.4625539171110734 -0.4474897889099186 0.2276339470480821 0.254054383841014 0.0650376841482585 -0.266671988486308 -0.24095146670609785 0.06952112492776556 0.11041341061631404 0.08297114185760013 -0.18176335282162812 -0.13483422851639051 0.0983930171568335 0.05109837722928662 0.024185068651808188 -0.08238766392969506 -0.05315129688578027 -0.011376566161164624 0.012124344256662829 </vector>
              <vector>0.12916569463101385 0.446716282708159 0.13916342956387004 -0.4686389852315014 -0.3853499758173001 0.18738547425990332 0.34865481436220574 0.1343451262106195 -0.2156715006359304 -0.2767000621164296 0.054536768027454205 0.15425806400273323 0.037367452628543754 -0.17154125253482463 -0.12652834380033182 0.06207133269005551 0.11065671675598991 0.028443721102849394 -0.07414662012015744 -0.08587755313103008 -0.017848435595358213 -0.010462147960533739 </vector>
              <vector>0.12336514112068789 0.5018796354797377 0.07978023397290106 -0.4745142802752449 -0.4342692795263144 0.09999867874158407 0.3670957470520628 0.05417717019167698 -0.18695338834665035 -0.2348301866304164 0.06421749791684006 0.1856417668026443 0.042855872867973654 -0.1722009793811042 -0.13698187608521661 0.06731153025229104 0.11351542104634937 0.01961462638979611 -0.036986603611153204 -0.05203242095012727 0.0043612335925185585 0.004954459379162556 </vector>
              <vector>0.13139780236218124 0.44642815593499224 0.11056927540982917 -0.46017865773957983 -0.39951808308832093 0.19633639042458273 0.3383726607330992 0.12559477275531808 -0.18540818873256495 -0.28172329758289444 0.060838674185983335 0.17068792143375455 0.0576457613218495 -0.18702096656788558 -0.15070841300557278 0.05834253913749248 0.11652197949176392 0.024459291875166277 -0.06171042195658198 -0.08838839056524046 -0.018001046721665998 -0.004537759105706617 </vector>
              <vector>0.18655098796357006 0.41938299387669925 0.16702986718658808 -0.43126413578170275 -0.4141974021635411 0.18236943501024783 0.3483635432652214 0.12397286482114621 -0.21460720082041382 -0.28901329305896506 0.04406328334108949 0.16686672054750215 0.03343456231283119 -0.16804013805864454 -0.14765598524285697 0.06066685561949699 0.10355616299832354 0.027493552440656925 -0.07902005487342562 -0.08670170537111509 -0.02751776396738696 -0.005733150045322194 </vector>
              <vector>0.18108953032043124 0.43691420667432657 0.09957721263320943 -0.45886139066713083 -0.42405761829875094 0.15441031598018642 0.3522173872142135 0.1056976140913009 -0.15079154773442166 -0.3042633874990691 0.04947262051131028 0.1950207662329952 0.02692175809353453 -0.17063979065077084 -0.14718344397209943 0.05918764104288589 0.09468507146972742 0.04457148927675199 -0.06206574910694039 -0.07595091480882174 -0.019865221130214883 0.013913450327345448 </vector>
              <vector>0.095689299048391 0.4441434584081307 0.11882050126896959 -0.46763963479168497 -0.36216446611986575 0.23148489037101722 0.3439134967695039 0.11418899522725239 -0.18143017380792864 -0.3131180301404912 0.0393914094993892 0.184831623801456 0.04087966306444453 -0.18154739714820614 -0.14768300839078424 0.07109773652158508 0.11780331843333444 0.023033620546543638 -0.057729540377258734 -0.09030474003216882 -0.0074904993881957675 -0.016170522763432765 </vector>
              <vector>0.2755500754087928 0.3448384800612451 0.21317458552733448 -0.43153361326288453 -0.4359075023282878 0.18396766245677817 0.28384626383478084 0.1835572234558935 -0.2638560017222445 -0.3020033115747463 0.05621641191862084 0.16120564044347138 0.08753326376335219 -0.1597739481801859 -0.16545976295198428 0.06460204082524802 0.0661336795029968 0.06176116209721543 -0.09798960034245877 -0.10787217869537433 -0.019241412610901565 0.0012508423733397726 </vector>
              <vector>0.1549144275132568 0.4403615703549217 0.15509761952235596 -0.43782017638754706 -0.3984875016050728 0.19548428523934158 0.3559139976088455 0.07695449510178283 -0.19190922840245553 -0.2973048477450159 0.023293827670642725 0.1839906411097374 0.03592547844065476 -0.1603452238101301 -0.15659845306656875 0.06733146157250997 0.10857105362204435 0.02457880864138735 -0.07073057423307536 -0.08853609314784674 -0.01599064707062862 -0.004694920929141198 </vector>
              <vector>0.07844298145933427 0.44179334551794697 0.10728040560543635 -0.4579947133732225 -0.39214317094970824 0.14834750409350084 0.3869355236813971 0.11820118259675794 -0.25654727550000345 -0.253116701633482 0.07057029223616168 0.17863840254525393 0.0549346169644493 -0.18479804797580723 -0.14043068869930123 0.07132044368005871 0.1453458665655709 0.03220919971140774 -0.06912233821549928 -0.08457844324839763 0.014733786852163137 -0.01002217191401659 </vector>
              <vector>0.19073489275726913 0.4027467554244684 0.2694231970700134 -0.3971556101624644 -0.40636033181665876 0.2969203242533097 0.30471000092940076 0.057402419760636314 -0.18760593134103926 -0.32493820085317326 0.060083948254688546 0.15511934960823306 0.05160932672475289 -0.1633945025445305 -0.18075893402113252 0.06985511542888981 0.05130777354411113 0.00882026295361711 -0.0899825809493323 -0.0930949216855397 -0.06316136115207405 -0.012280992183446271 </vector>
            </data>
          </datamatrix>
        </datavector>
        <classifiernames>ID	Treatment	DPI	TreatDPI	ID DPI</classifiernames>
        <classifiermat>
          <vector>M1	Mock	8 DPI	Mock/8 DPI	M1/8 DPI</vector>
          <vector>M2	Mock	8 DPI	Mock/8 DPI	M2/8 DPI</vector>
          <vector>M3	Mock	8 DPI	Mock/8 DPI	M3/8 DPI</vector>
          <vector>M4	Mock	8 DPI	Mock/8 DPI	M4/8 DPI</vector>
          <vector>M5	Mock	8 DPI	Mock/8 DPI	M5/8 DPI</vector>
          <vector>M6	Mock	8 DPI	Mock/8 DPI	M6/8 DPI</vector>
          <vector>M7	Mock	8 DPI	Mock/8 DPI	M7/8 DPI</vector>
          <vector>M8	Mock	8 DPI	Mock/8 DPI	M8/8 DPI</vector>
          <vector>M9	Mock	8 DPI	Mock/8 DPI	M9/8 DPI</vector>
          <vector>M10	Mock	8 DPI	Mock/8 DPI	M10/8 DPI</vector>
          <vector>M11	Mock	8 DPI	Mock/8 DPI	M11/8 DPI</vector>
          <vector>M12	Mock	8 DPI	Mock/8 DPI	M12/8 DPI</vector>
          <vector>TuMV1	TuMV	8 DPI	TuMV/8 DPI	TuMV1/8 DPI</vector>
          <vector>TuMV2	TuMV	8 DPI	TuMV/8 DPI	TuMV2/8 DPI</vector>
          <vector>TuMV3	TuMV	8 DPI	TuMV/8 DPI	TuMV3/8 DPI</vector>
          <vector>TuMV4	TuMV	8 DPI	TuMV/8 DPI	TuMV4/8 DPI</vector>
          <vector>TuMV5	TuMV	8 DPI	TuMV/8 DPI	TuMV5/8 DPI</vector>
          <vector>TuMV6	TuMV	8 DPI	TuMV/8 DPI	TuMV6/8 DPI</vector>
          <vector>TuMV7	TuMV	8 DPI	TuMV/8 DPI	TuMV7/8 DPI</vector>
          <vector>TuMV8	TuMV	8 DPI	TuMV/8 DPI	TuMV8/8 DPI</vector>
          <vector>TuMV9	TuMV	8 DPI	TuMV/8 DPI	TuMV9/8 DPI</vector>
          <vector>M13	Mock	8 DPI	Mock/8 DPI	M13/8 DPI</vector>
          <vector>M14	Mock	8 DPI	Mock/8 DPI	M14/8 DPI</vector>
          <vector>TuMV10	TuMV	8 DPI	TuMV/8 DPI	TuMV10/8 DPI</vector>
          <vector>M15	Mock	8 DPI	Mock/8 DPI	M15/8 DPI</vector>
          <vector>TuMV11	TuMV	8 DPI	TuMV/8 DPI	TuMV11/8 DPI</vector>
          <vector>M16	Mock	8 DPI	Mock/8 DPI	M16/8 DPI</vector>
          <vector>M17	Mock	8 DPI	Mock/8 DPI	M17/8 DPI</vector>
          <vector>TuMV12	TuMV	8 DPI	TuMV/8 DPI	TuMV12/8 DPI</vector>
          <vector>M18	Mock	8 DPI	Mock/8 DPI	M18/8 DPI</vector>
          <vector>TuMV13	TuMV	8 DPI	TuMV/8 DPI	TuMV13/8 DPI</vector>
          <vector>M19	Mock	8 DPI	Mock/8 DPI	M19/8 DPI</vector>
          <vector>M20	Mock	8 DPI	Mock/8 DPI	M20/8 DPI</vector>
          <vector>M21	Mock	8 DPI	Mock/8 DPI	M21/8 DPI</vector>
          <vector>M22	Mock	8 DPI	Mock/8 DPI	M22/8 DPI</vector>
          <vector>M23	Mock	8 DPI	Mock/8 DPI	M23/8 DPI</vector>
          <vector>M24	Mock	8 DPI	Mock/8 DPI	M24/8 DPI</vector>
          <vector>TuMV14	TuMV	8 DPI	TuMV/8 DPI	TuMV14/8 DPI</vector>
          <vector>M25	Mock	8 DPI	Mock/8 DPI	M25/8 DPI</vector>
          <vector>M26	Mock	8 DPI	Mock/8 DPI	M26/8 DPI</vector>
          <vector>M27	Mock	8 DPI	Mock/8 DPI	M27/8 DPI</vector>
        </classifiermat>
        <idvec>M1	M2	M3	M4	M5	M6	M7	M8	M9	M10	M11	M12	TuMV1	TuMV2	TuMV3	TuMV4	TuMV5	TuMV6	TuMV7	TuMV8	TuMV9	M13	M14	TuMV10	M15	TuMV11	M16	M17	TuMV12	M18	TuMV13	M19	M20	M21	M22	M23	M24	TuMV14	M25	M26	M27</idvec>
        <meanconfig>0.14885089439262822 0.44240156485693777 0.16187962581559073 -0.45803463943749745 -0.3929594002802197 0.20707873836806098 0.3194142545525423 0.09913167662956009 -0.2057009782390495 -0.2948547961579651 0.04694115662383343 0.16870561475286208 0.05031587437613976 -0.17266913678657445 -0.14298868664464887 0.06640430993189313 0.09099964440571764 0.02515752988156196 -0.06575529454576699 -0.08054258515836997 -0.01099709045676715 -0.0027782768804690606 </meanconfig>
        <omitflag>false	false	false	false	false	false	false	false	false	false	false	false	false	false	false	false	false	false	false	false	false	false	false	false	false	false	false	false	false	false	false	false	false	false	false	false	false	false	false	false	false</omitflag>
        <uniquenumvec>128 129 130 131 132 133 134 135 136 137 138 139 140 141 142 143 144 145 146 147 148 149 150 151 152 153 154 155 156 157 158 159 160 161 162 163 164 165 166 167 168 </uniquenumvec>
        <linkedsets>256 </linkedsets>
        <linksetmatrix>
          <vector>0 </vector>
          <vector>1 </vector>
          <vector>2 </vector>
          <vector>3 </vector>
          <vector>4 </vector>
          <vector>5 </vector>
          <vector>6 </vector>
          <vector>7 </vector>
          <vector>8 </vector>
          <vector>9 </vector>
          <vector>10 </vector>
          <vector>11 </vector>
          <vector>12 </vector>
          <vector>13 </vector>
          <vector>14 </vector>
          <vector>15 </vector>
          <vector>16 </vector>
          <vector>17 </vector>
          <vector>18 </vector>
          <vector>19 </vector>
          <vector>20 </vector>
          <vector>21 </vector>
          <vector>22 </vector>
          <vector>23 </vector>
          <vector>24 </vector>
          <vector>25 </vector>
          <vector>26 </vector>
          <vector>27 </vector>
          <vector>28 </vector>
          <vector>29 </vector>
          <vector>30 </vector>
          <vector>31 </vector>
          <vector>32 </vector>
          <vector>33 </vector>
          <vector>34 </vector>
          <vector>35 </vector>
          <vector>36 </vector>
          <vector>37 </vector>
          <vector>38 </vector>
          <vector>39 </vector>
          <vector>40 </vector>
        </linksetmatrix>
      </morphojset_contents>
      <discriminant_function>
        <df_contents visiblename="Discriminant function 8 DPI" allpairs="false" dim="2" datatype="2" linkedoutlinenumber="0" linkedwireframenumber="0" npairs="1" nlmk="11" permruns="1000" permutationtest="true" uniqueid="255">
          <classindices>1 </classindices>
          <classtables>
            <vector>27 14 27 0 0 14 27 0 1 13 </vector>
          </classtables>
          <crossvalscores>
            <vector>-34.44742993472301 -59.2530187486968 -45.539673374587124 -35.58162156311549 -47.33026051205483 -46.270954287203196 -58.55959167156682 -59.62757680017437 -34.31537637486468 -81.75198055864576 -61.483862591447206 -62.054519576126275 -13.581691681598212 -94.93347590800339 -75.2566796628433 -45.958545271330934 -43.37914646061968 -61.80880709592217 -68.78714504707362 -53.721366153175985 -84.6959863350557 -54.39153466329987 -64.51477444048089 -55.18180923695096 -53.445774605403976 -33.330864789992106 -22.11405077224078 44.952922375717755 -20.851537418964778 91.32902731908723 54.46436832061366 27.754322371357475 46.02966765368093 33.83216877649997 31.166679273078913 52.705659695801494 49.441914317922155 103.04255976312615 57.14708929491272 65.01171713774126 26.25071035915324 </vector>
          </crossvalscores>
          <discrimfunc>
            <vector>22.465251931712675 </vector>
            <vector>-59.84972279898051 </vector>
            <vector>-47.471046795575646 </vector>
            <vector>206.33391822661756 </vector>
            <vector>-284.01645966265636 </vector>
            <vector>135.8298364051533 </vector>
            <vector>-169.48611850950982 </vector>
            <vector>102.44681235008107 </vector>
            <vector>-324.4185336548338 </vector>
            <vector>-307.78705543481783 </vector>
            <vector>30.33347769940378 </vector>
            <vector>92.11750159644065 </vector>
            <vector>106.33482321979625 </vector>
            <vector>71.29615256323605 </vector>
            <vector>62.08478095459462 </vector>
            <vector>-43.41541425279438 </vector>
            <vector>-1123.242056805879 </vector>
            <vector>-395.15076957733163 </vector>
            <vector>-322.31954744830773 </vector>
            <vector>155.64989007353344 </vector>
            <vector>2049.735429073281 </vector>
            <vector>42.528850846720246 </vector>
          </discrimfunc>
          <discrimscores>
            <vector>-45.50850604719056 -58.15257035266938 -51.767227851191784 -42.51912765511908 -51.13483989049459 -50.80684078509832 -58.37750471800659 -59.06209028442809 -38.12985626007326 -67.65412984915992 -59.62865675818771 -60.82063616652231 -22.072819145679198 -73.61704472259015 -66.80422886063904 -50.12995811926876 -48.9972563012388 -60.390769388056746 -64.64018373846356 -55.39057352673557 -71.71142693931837 -55.78347387514619 -61.060285281251886 -56.392477647462385 -54.97523586224402 -39.96357252741946 -41.82714060162506 52.44548036865267 40.64952055755707 67.32702988729423 56.422693069557724 49.07717439310019 54.51189787084029 46.74636385260432 47.34513006270244 55.70909741883839 55.35600679663876 72.53444064051598 57.7150197147983 59.676223063551085 45.31570245793801 </vector>
          </discrimscores>
          <groupmeans>
            <vector>0.14281785032753197 0.44275522732861416 0.13133543963063823 -0.44903684120637616 -0.4015977328845043 0.18199850157360384 0.3583455627254005 0.10032193165680581 -0.19535436182362775 -0.28756037253757216 0.04380100365980759 0.1792951424820867 0.042183386577689275 -0.17194134698710128 -0.14763009619380316 0.06381016036379869 0.10743012411853063 0.026515620482216753 -0.06640418213810745 -0.08200286225595801 -0.014926993999555778 -0.004155160900118234 </vector>
            <vector>0.1604860508038852 0.4417195015187045 0.22078627060085623 -0.47538753602608824 -0.3762997588290993 0.25544776647165673 0.24433244593345846 0.0968361847913004 -0.22565516704021998 -0.30892261314015107 0.0529971659115975 0.1482829541322146 0.06599995798743713 -0.17407273139984414 -0.13403739679985135 0.07140731267036099 0.05931229067386394 0.0225383551517277 -0.0645038684748246 -0.0777263364701643 -0.0034179907671033683 -1.2285769971708823E-4 </vector>
          </groupmeans>
          <mahaldist>10.425461827075022 </mahaldist>
          <pairstrings>Mock -- TuMV</pairstrings>
          <procdist>0.18382543892552786 </procdist>
          <procdistpermpval>0.0 </procdistpermpval>
          <tsquare>1002.0711250816541 </tsquare>
          <tsquarepermpval>0.0 </tsquarepermpval>
          <tsquarepval>1.1656009490934593E-11 </tsquarepval>
        </df_contents>
        <morphojset>
          <morphojset_contents visiblename="Scores: Discriminant function 8 DPI" uniqueid="256" alignmentmethod="-1" dimension="1" hasprocrustesfit="false" hasrawdata="false" linkedoutlinenumber="0" linkedwireframenumber="0" nincl="41" nlmk="11" nobs="41" objsymmetry="false" procsumsquare="0.0" procrustesfitfromparentset="false">
            <alignmentvectors>
              <vector>0.0 </vector>
              <vector>0.0 </vector>
              <vector>0.0 </vector>
              <vector>0.0 </vector>
              <vector>0.0 </vector>
              <vector>0.0 </vector>
              <vector>0.0 </vector>
              <vector>0.0 </vector>
              <vector>0.0 </vector>
              <vector>0.0 </vector>
              <vector>0.0 </vector>
            </alignmentvectors>
            <datavector>
              <datamatrix visiblename="Discriminant scores" covarfromorigin="false" matrixtype="24" iscoordinates="false" issymmetrycomponent="false" isasymmetrycomponent="false">
                <data>
                  <vector>-45.50850604719056 </vector>
                  <vector>-58.15257035266938 </vector>
                  <vector>-51.767227851191784 </vector>
                  <vector>-42.51912765511908 </vector>
                  <vector>-51.13483989049459 </vector>
                  <vector>-50.80684078509832 </vector>
                  <vector>-58.37750471800659 </vector>
                  <vector>-59.06209028442809 </vector>
                  <vector>-38.12985626007326 </vector>
                  <vector>-67.65412984915992 </vector>
                  <vector>-59.62865675818771 </vector>
                  <vector>-60.82063616652231 </vector>
                  <vector>52.44548036865267 </vector>
                  <vector>40.64952055755707 </vector>
                  <vector>67.32702988729423 </vector>
                  <vector>56.422693069557724 </vector>
                  <vector>49.07717439310019 </vector>
                  <vector>54.51189787084029 </vector>
                  <vector>46.74636385260432 </vector>
                  <vector>47.34513006270244 </vector>
                  <vector>55.70909741883839 </vector>
                  <vector>-22.072819145679198 </vector>
                  <vector>-73.61704472259015 </vector>
                  <vector>55.35600679663876 </vector>
                  <vector>-66.80422886063904 </vector>
                  <vector>72.53444064051598 </vector>
                  <vector>-50.12995811926876 </vector>
                  <vector>-48.9972563012388 </vector>
                  <vector>57.7150197147983 </vector>
                  <vector>-60.390769388056746 </vector>
                  <vector>59.676223063551085 </vector>
                  <vector>-64.64018373846356 </vector>
                  <vector>-55.39057352673557 </vector>
                  <vector>-71.71142693931837 </vector>
                  <vector>-55.78347387514619 </vector>
                  <vector>-61.060285281251886 </vector>
                  <vector>-56.392477647462385 </vector>
                  <vector>45.31570245793801 </vector>
                  <vector>-54.97523586224402 </vector>
                  <vector>-39.96357252741946 </vector>
                  <vector>-41.82714060162506 </vector>
                </data>
                <namesvector>Mock -- TuMV</namesvector>
              </datamatrix>
              <datamatrix visiblename="Cross-validation scores" covarfromorigin="false" matrixtype="25" iscoordinates="false" issymmetrycomponent="false" isasymmetrycomponent="false">
                <data>
                  <vector>-34.44742993472301 </vector>
                  <vector>-59.2530187486968 </vector>
                  <vector>-45.539673374587124 </vector>
                  <vector>-35.58162156311549 </vector>
                  <vector>-47.33026051205483 </vector>
                  <vector>-46.270954287203196 </vector>
                  <vector>-58.55959167156682 </vector>
                  <vector>-59.62757680017437 </vector>
                  <vector>-34.31537637486468 </vector>
                  <vector>-81.75198055864576 </vector>
                  <vector>-61.483862591447206 </vector>
                  <vector>-62.054519576126275 </vector>
                  <vector>44.952922375717755 </vector>
                  <vector>-20.851537418964778 </vector>
                  <vector>91.32902731908723 </vector>
                  <vector>54.46436832061366 </vector>
                  <vector>27.754322371357475 </vector>
                  <vector>46.02966765368093 </vector>
                  <vector>33.83216877649997 </vector>
                  <vector>31.166679273078913 </vector>
                  <vector>52.705659695801494 </vector>
                  <vector>-13.581691681598212 </vector>
                  <vector>-94.93347590800339 </vector>
                  <vector>49.441914317922155 </vector>
                  <vector>-75.2566796628433 </vector>
                  <vector>103.04255976312615 </vector>
                  <vector>-45.958545271330934 </vector>
                  <vector>-43.37914646061968 </vector>
                  <vector>57.14708929491272 </vector>
                  <vector>-61.80880709592217 </vector>
                  <vector>65.01171713774126 </vector>
                  <vector>-68.78714504707362 </vector>
                  <vector>-53.721366153175985 </vector>
                  <vector>-84.6959863350557 </vector>
                  <vector>-54.39153466329987 </vector>
                  <vector>-64.51477444048089 </vector>
                  <vector>-55.18180923695096 </vector>
                  <vector>26.25071035915324 </vector>
                  <vector>-53.445774605403976 </vector>
                  <vector>-33.330864789992106 </vector>
                  <vector>-22.11405077224078 </vector>
                </data>
                <namesvector>Mock -- TuMV</namesvector>
              </datamatrix>
            </datavector>
            <classifiernames>ID	Treatment	DPI	TreatDPI	ID DPI</classifiernames>
            <classifiermat>
              <vector>M1	Mock	8 DPI	Mock/8 DPI	M1/8 DPI</vector>
              <vector>M2	Mock	8 DPI	Mock/8 DPI	M2/8 DPI</vector>
              <vector>M3	Mock	8 DPI	Mock/8 DPI	M3/8 DPI</vector>
              <vector>M4	Mock	8 DPI	Mock/8 DPI	M4/8 DPI</vector>
              <vector>M5	Mock	8 DPI	Mock/8 DPI	M5/8 DPI</vector>
              <vector>M6	Mock	8 DPI	Mock/8 DPI	M6/8 DPI</vector>
              <vector>M7	Mock	8 DPI	Mock/8 DPI	M7/8 DPI</vector>
              <vector>M8	Mock	8 DPI	Mock/8 DPI	M8/8 DPI</vector>
              <vector>M9	Mock	8 DPI	Mock/8 DPI	M9/8 DPI</vector>
              <vector>M10	Mock	8 DPI	Mock/8 DPI	M10/8 DPI</vector>
              <vector>M11	Mock	8 DPI	Mock/8 DPI	M11/8 DPI</vector>
              <vector>M12	Mock	8 DPI	Mock/8 DPI	M12/8 DPI</vector>
              <vector>TuMV1	TuMV	8 DPI	TuMV/8 DPI	TuMV1/8 DPI</vector>
              <vector>TuMV2	TuMV	8 DPI	TuMV/8 DPI	TuMV2/8 DPI</vector>
              <vector>TuMV3	TuMV	8 DPI	TuMV/8 DPI	TuMV3/8 DPI</vector>
              <vector>TuMV4	TuMV	8 DPI	TuMV/8 DPI	TuMV4/8 DPI</vector>
              <vector>TuMV5	TuMV	8 DPI	TuMV/8 DPI	TuMV5/8 DPI</vector>
              <vector>TuMV6	TuMV	8 DPI	TuMV/8 DPI	TuMV6/8 DPI</vector>
              <vector>TuMV7	TuMV	8 DPI	TuMV/8 DPI	TuMV7/8 DPI</vector>
              <vector>TuMV8	TuMV	8 DPI	TuMV/8 DPI	TuMV8/8 DPI</vector>
              <vector>TuMV9	TuMV	8 DPI	TuMV/8 DPI	TuMV9/8 DPI</vector>
              <vector>M13	Mock	8 DPI	Mock/8 DPI	M13/8 DPI</vector>
              <vector>M14	Mock	8 DPI	Mock/8 DPI	M14/8 DPI</vector>
              <vector>TuMV10	TuMV	8 DPI	TuMV/8 DPI	TuMV10/8 DPI</vector>
              <vector>M15	Mock	8 DPI	Mock/8 DPI	M15/8 DPI</vector>
              <vector>TuMV11	TuMV	8 DPI	TuMV/8 DPI	TuMV11/8 DPI</vector>
              <vector>M16	Mock	8 DPI	Mock/8 DPI	M16/8 DPI</vector>
              <vector>M17	Mock	8 DPI	Mock/8 DPI	M17/8 DPI</vector>
              <vector>TuMV12	TuMV	8 DPI	TuMV/8 DPI	TuMV12/8 DPI</vector>
              <vector>M18	Mock	8 DPI	Mock/8 DPI	M18/8 DPI</vector>
              <vector>TuMV13	TuMV	8 DPI	TuMV/8 DPI	TuMV13/8 DPI</vector>
              <vector>M19	Mock	8 DPI	Mock/8 DPI	M19/8 DPI</vector>
              <vector>M20	Mock	8 DPI	Mock/8 DPI	M20/8 DPI</vector>
              <vector>M21	Mock	8 DPI	Mock/8 DPI	M21/8 DPI</vector>
              <vector>M22	Mock	8 DPI	Mock/8 DPI	M22/8 DPI</vector>
              <vector>M23	Mock	8 DPI	Mock/8 DPI	M23/8 DPI</vector>
              <vector>M24	Mock	8 DPI	Mock/8 DPI	M24/8 DPI</vector>
              <vector>TuMV14	TuMV	8 DPI	TuMV/8 DPI	TuMV14/8 DPI</vector>
              <vector>M25	Mock	8 DPI	Mock/8 DPI	M25/8 DPI</vector>
              <vector>M26	Mock	8 DPI	Mock/8 DPI	M26/8 DPI</vector>
              <vector>M27	Mock	8 DPI	Mock/8 DPI	M27/8 DPI</vector>
            </classifiermat>
            <idvec>M1	M2	M3	M4	M5	M6	M7	M8	M9	M10	M11	M12	TuMV1	TuMV2	TuMV3	TuMV4	TuMV5	TuMV6	TuMV7	TuMV8	TuMV9	M13	M14	TuMV10	M15	TuMV11	M16	M17	TuMV12	M18	TuMV13	M19	M20	M21	M22	M23	M24	TuMV14	M25	M26	M27</idvec>
            <meanconfig>0.14885089439262822 0.44240156485693777 0.16187962581559073 -0.45803463943749745 -0.3929594002802197 0.20707873836806098 0.3194142545525423 0.09913167662956009 -0.2057009782390495 -0.2948547961579651 0.04694115662383343 0.16870561475286208 0.05031587437613976 -0.17266913678657445 -0.14298868664464887 0.06640430993189313 0.09099964440571764 0.02515752988156196 -0.06575529454576699 -0.08054258515836997 -0.01099709045676715 -0.0027782768804690606 </meanconfig>
            <omitflag>false	false	false	false	false	false	false	false	false	false	false	false	false	false	false	false	false	false	false	false	false	false	false	false	false	false	false	false	false	false	false	false	false	false	false	false	false	false	false	false	false</omitflag>
            <uniquenumvec>128 129 130 131 132 133 134 135 136 137 138 139 140 141 142 143 144 145 146 147 148 149 150 151 152 153 154 155 156 157 158 159 160 161 162 163 164 165 166 167 168 </uniquenumvec>
            <linkedsets>127 </linkedsets>
            <linksetmatrix>
              <vector>0 </vector>
              <vector>1 </vector>
              <vector>2 </vector>
              <vector>3 </vector>
              <vector>4 </vector>
              <vector>5 </vector>
              <vector>6 </vector>
              <vector>7 </vector>
              <vector>8 </vector>
              <vector>9 </vector>
              <vector>10 </vector>
              <vector>11 </vector>
              <vector>12 </vector>
              <vector>13 </vector>
              <vector>14 </vector>
              <vector>15 </vector>
              <vector>16 </vector>
              <vector>17 </vector>
              <vector>18 </vector>
              <vector>19 </vector>
              <vector>20 </vector>
              <vector>21 </vector>
              <vector>22 </vector>
              <vector>23 </vector>
              <vector>24 </vector>
              <vector>25 </vector>
              <vector>26 </vector>
              <vector>27 </vector>
              <vector>28 </vector>
              <vector>29 </vector>
              <vector>30 </vector>
              <vector>31 </vector>
              <vector>32 </vector>
              <vector>33 </vector>
              <vector>34 </vector>
              <vector>35 </vector>
              <vector>36 </vector>
              <vector>37 </vector>
              <vector>38 </vector>
              <vector>39 </vector>
              <vector>40 </vector>
            </linksetmatrix>
          </morphojset_contents>
        </morphojset>
      </discriminant_function>
    </morphojset>
    <morphojset>
      <morphojset_contents visiblename="10 DPI" uniqueid="169" alignmentmethod="1" dimension="2" hasprocrustesfit="true" hasrawdata="true" linkedoutlinenumber="0" linkedwireframenumber="0" nincl="41" nlmk="11" nobs="41" objsymmetry="false" procsumsquare="1.1063860243373649" procrustesfitfromparentset="false">
        <alignmentvectors>
          <vector>0.0 </vector>
          <vector>0.0 </vector>
          <vector>0.0 </vector>
          <vector>0.0 </vector>
          <vector>0.0 </vector>
          <vector>0.0 </vector>
          <vector>0.0 </vector>
          <vector>0.0 </vector>
          <vector>0.0 </vector>
          <vector>0.0 </vector>
          <vector>0.0 </vector>
        </alignmentvectors>
        <datavector>
          <datamatrix visiblename="10 DPI, raw data" covarfromorigin="false" matrixtype="0" iscoordinates="true" issymmetrycomponent="false" isasymmetrycomponent="false">
            <data>
              <vector>80.58915 90.69236000000001 86.13071000000001 14.36075 15.171710000000001 67.10694 104.47868 65.41744 33.114200000000004 15.23929 65.45123 69.13434 68.01927 29.87036 41.83202 58.1188 77.27773 55.4156 49.29961 36.69594 57.88227 48.86034 </vector>
              <vector>63.79552 94.9499 88.69875 8.07581 11.8265 60.551680000000005 101.50516 77.48047 39.66946 7.80549 65.58639 72.85124 71.73617 33.35073 40.548 55.68592 76.63572 59.63935 54.67222 35.51329 62.10602 51.428380000000004 </vector>
              <vector>96.67319 16.11783 15.10413 66.22840000000001 106.57366 70.959 24.3288 20.47674 47.23842 94.10515 73.72978 35.58087 38.82471 59.63935 76.73709 61.97086 44.9407 40.07494 54.976330000000004 67.95169 58.18638 52.61103 </vector>
              <vector>75.25033 6.92695 18.28039 79.33892 98.05858 64.40374 26.15346 15.84751 53.21925 86.1645 58.69323 31.323330000000002 37.91238 59.06492 69.50603 51.86765 43.62289 37.20279 53.62473 61.193690000000004 52.7124 48.15075 </vector>
              <vector>64.77543 99.20744 21.49044 18.2466 108.53348 53.28683 25.88314 84.17089 62.5115 9.73152 61.36264 73.39188 42.237500000000004 39.770830000000004 76.09508 52.47587 46.22472 65.18091 59.43661 38.35165 56.86857 52.57724 </vector>
              <vector>32.30324 14.5297 94.98369 81.87317 16.15162 71.33069 87.5161 8.65024 74.98001000000001 94.40926 49.36719 36.25667 77.51426000000001 60.41652 42.5754 59.4704 68.55991 35.85119 63.76173 66.80283 60.45031 52.002810000000004 </vector>
              <vector>15.27308 67.61379 99.71429 63.32246 33.89137 14.1918 49.02929 91.46953 86.60377 25.747980000000002 41.76444 59.84209 74.30421 56.15898 49.400980000000004 38.8585 56.7672 66.53251 66.32977 43.99458 59.06492 51.39459 </vector>
              <vector>14.56349 50.27952 97.78826000000001 22.673090000000002 54.16537 100.42388 27.20095 16.557100000000002 102.48507000000001 60.686840000000004 39.93978 53.15167 70.72247 36.45941 56.86857 69.57361 46.25851 38.689550000000004 73.08777 53.15167 57.74711 51.0229 </vector>
              <vector>84.91427 82.04212 8.95435 57.1051 95.05127 20.84843 52.61103 96.23392 27.57264 15.71235 70.14804 62.47771 40.210100000000004 53.75989 70.6211 38.01375 55.58455 66.9042 45.68408 37.20279 56.4293 50.414680000000004 </vector>
              <vector>74.03389 88.80012 68.05306 2.39909 24.43017 74.6759 99.24123 43.99458 29.36351 22.673090000000002 65.78913 65.34986 59.90967 30.14068 45.75166 59.4704 72.17544 49.468560000000004 48.04938 39.73704 57.64574 48.52244 </vector>
              <vector>74.54074 86.60377 78.12248 15.07034 21.79455 64.36995 91.03026 71.53343 44.839330000000004 24.734280000000002 64.64027 69.91151 65.21470000000001 38.79092 46.66399 57.003730000000004 70.75626 57.91606 54.50327 44.90691 58.659440000000004 52.40829 </vector>
              <vector>95.42296 78.7307 10.84659 53.32062 82.92066 10.54248 58.35533 93.29419 27.94433 19.42925 73.76357 60.95716 38.757130000000004 50.95532 66.66767 33.31694 56.39551 63.99826 47.10326 37.06763 57.24026 47.61011 </vector>
              <vector>38.08133 18.75345 94.57821 52.509660000000004 28.0457 69.20192 59.97725 34.16169 72.81745000000001 75.48686000000001 48.11696 43.318780000000004 67.41105 52.81377 45.51513 54.77359 56.19277 45.92061 58.99734 57.88227 55.88866 51.32701 </vector>
              <vector>97.24762 52.81377 14.69865 29.46488 72.04028 96.3015 72.58092 23.85574 16.15162 72.81745000000001 72.44576 46.79915 40.04115 43.45394 63.62657 69.74256 57.37542 42.67677 42.16992 60.551680000000005 56.564460000000004 52.40829 </vector>
              <vector>26.28862 47.61011 91.50332 77.07499 44.16353 23.9909 53.21925 65.21470000000001 90.32067 33.72242 49.50235 52.002810000000004 73.89873 59.06492 59.77451 39.8722 58.05122 54.13158 68.55991 46.25851 60.822 49.73888 </vector>
              <vector>89.91519 33.85758 43.21741 93.36177 40.81832 17.97628 79.23755 60.41652 19.49683 58.152590000000004 72.17544 43.318780000000004 52.30692 67.74895000000001 54.70601 37.47311 65.11333 52.54345 45.88682 53.32062 58.96355 51.05669 </vector>
              <vector>81.43390000000001 81.19737 20.71327 52.509660000000004 87.38094 29.329720000000002 63.32246 71.06037 36.89868 31.45849 71.93891 57.34163 48.3197 51.63112 68.9316 40.95348 63.221090000000004 54.43569 57.510580000000004 43.11604 63.32246 49.70509 </vector>
              <vector>61.4978 25.07218 27.33611 71.33069 90.72615 68.66128 52.0366 35.34434 51.90144 81.60285 61.36264 45.853030000000004 44.839330000000004 57.88227 65.11333 58.152590000000004 53.62473 50.0092 52.7124 60.92337 55.11149 54.4019 </vector>
              <vector>95.11885 49.468560000000004 33.21557 24.80186 68.69507 92.41565 69.77635000000001 28.51876 26.93063 55.38181 69.77635000000001 45.98819 45.37997 40.91969 60.95716 62.81561 59.23387 43.45394 48.15075 50.685 55.88866 48.15075 </vector>
              <vector>51.495960000000004 15.57719 84.30605 75.35170000000001 25.61282 50.921530000000004 72.44576 39.46672 50.82016 80.96084 54.57085 40.00736 66.83662 57.74711 49.23203 51.86765 61.632960000000004 48.15075 57.64574 59.06492 58.42291 52.002810000000004 </vector>
              <vector>42.44024 79.87956 88.32706 47.880430000000004 21.22012 54.94254 59.90967 68.01927 62.44392 25.57903 48.961710000000004 59.33524 63.35625 48.01559 43.21741 49.06308 54.70601 55.0777 54.030210000000004 45.71787 52.7124 50.78637 </vector>
              <vector>10.54248 43.85942 76.29782 94.00378 68.42475 7.7041200000000005 21.76076 77.21015 92.17912 58.659440000000004 36.96626 49.06308 62.03844 68.52612 58.82839 35.34434 44.16353 62.27497 65.24849 54.67222 53.89505 53.455780000000004 </vector>
              <vector>79.44029 9.73152 12.8402 73.49325 105.35722 61.8357 27.741590000000002 9.35983 49.16445 94.03757 67.64758 29.22835 42.10234 59.537980000000005 81.36632 55.043910000000004 46.08956 35.51329 57.64574 65.92429 58.92976 48.75897 </vector>
              <vector>70.85763 87.61747 24.15985 35.4795 89.78003 54.67222 48.42107 67.07315 68.96539 27.20095 61.632960000000004 63.221090000000004 48.15075 45.71787 68.42475 52.40829 55.24665 58.28775 59.90967 46.25851 58.28775 53.86126 </vector>
              <vector>72.9864 87.21199 16.01646 37.87859 98.46406 30.91785 41.08864 85.21838 49.09687 13.98906 70.31699 63.08593 42.98088 45.07586 75.25033 43.72426 54.84117 61.86949 57.510580000000004 37.06763 61.4978 48.52244 </vector>
              <vector>90.32067 43.08225 10.8128 27.87675 74.03389 80.28504 59.098710000000004 32.94525 20.67948 71.87133 64.16721 49.19824 35.37813 44.2649 59.36903 62.27497 54.976330000000004 45.21102 42.71056 57.34163 53.89505 51.32701 </vector>
              <vector>26.96442 92.14533 101.64032 47.880430000000004 17.50322 22.13245 65.51881 97.34899 77.64942 13.98906 37.236580000000004 67.61379 70.45215 49.06308 36.69594 42.00097 56.96994 68.9316 59.36903 39.60188 51.63112 51.46217 </vector>
              <vector>98.97091 23.58542 10.94796 66.26219 86.56998 95.76086000000001 57.37542 3.44658 29.0594 85.38733 76.29782 41.730650000000004 38.95987 53.86126 69.37087 67.20831 56.15898 33.31694 48.15075 61.73433 57.64574 50.414680000000004 </vector>
              <vector>55.44939 10.74522 79.20376 88.39464 29.02561 25.37629 71.73617 28.21465 35.95256 76.06129 54.030210000000004 33.85758 62.88319 63.11972 43.38636 45.2786 58.92976 44.50143 50.31331 57.20647 54.16537 48.62381 </vector>
              <vector>79.37271 8.65024 90.05035 91.09784 15.34066 38.38544 97.38278 30.78269 40.68316 90.01656 64.03205 32.13429 71.6348 67.07315 42.71056 46.12335 76.29782 41.46033 53.21925 65.75534 58.96355 50.14436 </vector>
              <vector>87.11062 65.99187 47.50874 6.38631 41.08864 84.67774 73.49325 38.11512 26.55894 50.414680000000004 66.83662 52.40829 49.50235 34.53338 55.11149 63.221090000000004 60.31515 47.47495 47.23842 50.54984 56.02382 50.27952 </vector>
              <vector>43.48773 95.35538 100.05219 36.52699 14.42833 44.40006 79.64303 89.8814 59.77451 13.04294 50.95532 71.60101 71.49964 46.12335 41.8996 51.86765 64.70785000000001 68.01927 56.96994 42.40645 56.29414 53.7261 </vector>
              <vector>44.16353 3.31142 42.84572 93.22661000000001 97.11246 31.863970000000002 15.74614 38.92608 79.50787 77.07499 49.23203 30.411 49.63751 65.99187 70.04667 39.33156 40.81832 45.853030000000004 63.25488 57.74711 55.0777 48.42107 </vector>
              <vector>32.100500000000004 10.40732 105.55996 65.95808 14.73244 75.65581 74.43937 11.65755 73.18914 91.77364 46.12335 33.4521 77.64942 57.20647 39.60188 60.24757 62.78182 37.60827 61.93707 66.9042 56.26035 52.34071 </vector>
              <vector>97.6531 33.4521 14.96897 25.57903 71.36448 95.49054 76.43298 12.13061 18.14523 71.33069 72.85124 47.47495 39.50051 44.12974 61.36264 67.74895000000001 62.44392 38.01375 43.21741 59.605560000000004 55.24665 52.27313 </vector>
              <vector>88.96907 16.38815 46.2923 95.35538 28.55255 14.25938 97.24762 62.00465 24.15985 71.33069 69.37087 36.79731 52.98272 68.79644 46.9681 37.60827 71.49964 54.67222 43.89321 57.20647 56.29414 49.73888 </vector>
              <vector>91.63848 14.394540000000001 12.43472 60.686840000000004 102.58644 67.34347 42.27129 7.23106 40.95348 88.42843 71.36448 33.72242 40.31147 52.54345 76.97362 55.34802 53.11788 30.91785 53.11788 61.193690000000004 59.098710000000004 46.79915 </vector>
              <vector>45.75166 7.46759 108.73622 61.73433 14.29317 74.94622 61.90328 17.063950000000002 75.52065 96.03118 49.50235 36.12151 77.91974 53.86126 42.16992 61.05853 57.64574 42.94709 64.97817 70.14804 58.42291 53.08409 </vector>
              <vector>14.02285 34.39822 81.90696 94.13894 75.11517 3.58174 14.96897 82.54897 103.22845 57.61195 36.56078 48.15075 64.03205 71.33069 58.69323 33.85758 40.277680000000004 63.96447 72.31060000000001 54.4019 54.84117 52.27313 </vector>
              <vector>104.17457 70.28320000000001 24.700490000000002 12.26577 51.09048 99.07228 98.3289 21.45665 13.48221 63.221090000000004 79.91335000000001 57.61195 46.42746 34.127900000000004 55.7535 69.87772 74.57453 38.11512 42.16992 52.40829 59.63935 48.79276 </vector>
              <vector>91.60469 22.57172 25.3425 15.77993 71.33069 91.87501 65.04575 10.54248 22.50414 58.017430000000004 72.20923 39.43293 46.83294 37.54069 63.8631 64.50511 60.38273 38.35165 46.56262 52.67861 57.7809 48.9955 </vector>
            </data>
          </datamatrix>
          <datamatrix visiblename="10 DPI, centroid size" covarfromorigin="false" matrixtype="1" iscoordinates="false" issymmetrycomponent="false" isasymmetrycomponent="false">
            <data>
              <vector>111.06257638443088 4.710093793675407 </vector>
              <vector>116.9729878533995 4.761943035094604 </vector>
              <vector>116.24882766757725 4.755732959836635 </vector>
              <vector>105.77890382638532 4.661351102815992 </vector>
              <vector>113.30989232841164 4.73012647515296 </vector>
              <vector>113.55204147084582 4.732261246997139 </vector>
              <vector>101.4338041105727 4.619406409471886 </vector>
              <vector>111.81638320994794 4.716858090324439 </vector>
              <vector>109.88843703415057 4.699465642354232 </vector>
              <vector>102.23191469116783 4.627243905842949 </vector>
              <vector>89.3840489042238 4.492942242369918 </vector>
              <vector>109.03371068296399 4.6916571067350885 </vector>
              <vector>74.81028024805099 4.314955312008175 </vector>
              <vector>102.62659343263111 4.631097094401199 </vector>
              <vector>76.38094507991543 4.3357332551158905 </vector>
              <vector>87.905960979024 4.476267617852791 </vector>
              <vector>77.89597041260012 4.355374223844301 </vector>
              <vector>70.33882515575849 4.253323924542951 </vector>
              <vector>82.7480479454378 4.4158004241957 </vector>
              <vector>73.01966333977755 4.29072876569615 </vector>
              <vector>67.79357778217317 4.2164674674830485 </vector>
              <vector>103.6337101549377 4.640862664494244 </vector>
              <vector>116.93490962669865 4.761617452012994 </vector>
              <vector>73.05185868125203 4.291169581832661 </vector>
              <vector>98.30027303215896 4.588026804689029 </vector>
              <vector>87.85975120056531 4.47574180677223 </vector>
              <vector>112.65763452766116 4.72435343668712 </vector>
              <vector>116.7963201967994 4.76043156473344 </vector>
              <vector>85.85166068447525 4.452620931180564 </vector>
              <vector>110.29712694520329 4.703177878279262 </vector>
              <vector>81.32456547153723 4.398448129234624 </vector>
              <vector>103.13240421321093 4.636013640508597 </vector>
              <vector>103.79928515052474 4.6424590839115885 </vector>
              <vector>112.97990932970912 4.727210009362798 </vector>
              <vector>108.25787814632405 4.6845161415677055 </vector>
              <vector>105.34095919182865 4.657202319689016 </vector>
              <vector>111.03921693292484 4.7098834446165965 </vector>
              <vector>110.48198629956806 4.704852487755206 </vector>
              <vector>117.83311508193064 4.769269344462536 </vector>
              <vector>118.70062757046509 4.77660458863168 </vector>
              <vector>98.17746097399889 4.586776667366589 </vector>
            </data>
            <namesvector>Centroid Size	Log Centroid Size</namesvector>
          </datamatrix>
          <datamatrix visiblename="10 DPI, Procrustes coordinates" covarfromorigin="false" matrixtype="2" iscoordinates="true" issymmetrycomponent="false" isasymmetrycomponent="false">
            <data>
              <vector>0.15439826666912596 0.3782416084900245 0.23541519610018732 -0.3179380451823337 -0.43057008572130023 0.13748714992736621 0.38181520090791016 0.15595595258304856 -0.2459581021121741 -0.32891472743949357 0.026383426318762473 0.17485213549683423 0.0652378059399802 -0.1809397455717882 -0.18391597141263671 0.06534818319785204 0.13854717853028026 0.05449511966492713 -0.10723926347902323 -0.12633470729033244 -0.03411365174111236 -0.012252923876104284 </vector>
              <vector>0.07345593456122966 0.37493043551471894 0.1801220782656044 -0.3958152290483097 -0.41135719538988336 0.14476127850715598 0.3724791682675127 0.17932458814968047 -0.23766191764489428 -0.3385636391783278 0.0611394078174613 0.18384549280994122 0.06604337107261977 -0.15978341465510118 -0.17239221752720782 0.06815499836645823 0.1391746569703992 0.05795742789559884 -0.0766865320246104 -0.12057262565718674 0.005683245631767215 0.005760687295372273 </vector>
              <vector>-0.008544891908247114 0.47110579508983746 0.19118700107000827 -0.3500767416503238 -0.41678880397175083 0.18787363542888444 0.41046328526242915 0.006341284454598157 -0.18599611566244206 -0.325162554131888 0.010781831255513871 0.2071970521152663 0.0807245830157759 -0.15834973191037643 -0.17193253692327484 0.061405946975153565 0.1605932605599988 0.00516688783478494 -0.07224289221288135 -0.11096926927835894 0.0017552795148700622 0.005467695072422322 </vector>
              <vector>0.044948478791409396 0.45274759079921373 0.12786251685376346 -0.42367642594912713 -0.4375701773988707 0.1111737710090979 0.3904592427070086 0.12741288133192427 -0.19066561275280144 -0.2988014861182202 0.04963091007002607 0.17154226825335825 0.07320853604139954 -0.15914192733430005 -0.14381817436739686 0.06254271846534953 0.13991907394301267 0.04615494609087832 -0.06433927510036724 -0.09517312934730164 0.010364481212816815 0.005218792799127363 </vector>
              <vector>0.08785980007093613 0.40243970779114735 0.17325588243112527 -0.404890033157933 -0.42342831449782314 0.17169868426812934 0.35630944757800054 0.14977278095097077 -0.19131325873710112 -0.33821729740463236 0.029894283371205487 0.17949411793725206 0.0747322457050181 -0.15951298790696514 -0.1603797720305499 0.05720278035191 0.12651996117297776 0.061850945610176344 -0.07089307340488323 -0.11392745372875894 -0.002557201658906187 -0.005911244711295631 </vector>
              <vector>0.0368101267662473 0.4284584467991281 0.06788241929204805 -0.4000762687541424 -0.4126325461649199 0.13969632623794176 0.4385431994373457 0.14195184725011997 -0.1513240822779913 -0.3655264250280206 0.021522199294048715 0.1798305626817462 0.06954659182491404 -0.15069020857294543 -0.16236638080814272 0.0627522554433567 0.15176917498283782 0.06846609493456388 -0.06235658490400081 -0.1123309970331901 0.0026058825576127653 0.007468366041440786 </vector>
              <vector>0.07190519158002052 0.4367585421456772 0.17811738850979913 -0.3925245488973049 -0.41559578746911324 0.16208237097004624 0.36282761649007683 0.1500776552840366 -0.21066713141832186 -0.33077287712018816 0.042434734952747605 0.1654654421927493 0.06373533405495599 -0.1576800499910543 -0.14839944863000828 0.05440332802511188 0.13374032087477392 0.03125017112200201 -0.0687028715977219 -0.10144919019665061 -0.009395347347209114 -0.01761084353442528 </vector>
              <vector>0.1070273277488038 0.3788738818366531 0.14239731129912767 -0.40994284778293677 -0.4243210954262725 0.15883999500583423 0.3674726572153837 0.1854796314269296 -0.19911524205009373 -0.3570612599938837 0.01998604038032333 0.1657935802865197 0.08850475477109698 -0.14194066459750349 -0.16388122596826324 0.05959014686521541 0.1292311392156434 0.07514204487547385 -0.06175500625358381 -0.12107596659415464 -0.005546660932165391 0.006301458671852795 </vector>
              <vector>0.12410782339833668 0.3615339408565725 0.21863947128136635 -0.3660142530784836 -0.4213199226942889 0.20202448908928325 0.3688690219427435 0.14982567465823327 -0.19693143152294704 -0.3749420654399501 0.021262530748300264 0.16150456227382967 0.06756792982349631 -0.12090368288247794 -0.18257674785317174 0.0684789879966007 0.11518698894149579 0.058415587316163906 -0.09070768490607661 -0.14028598346009777 -0.024097979159254886 3.627426703251401E-4 </vector>
              <vector>0.03349137278152912 0.43093984533091617 0.21512927583820352 -0.4027959021561133 -0.39802648603184804 0.1601913413922554 0.39399593742168176 0.07805409620152545 -0.20684569559127883 -0.3185448850554669 0.019570208455719863 0.18622157215868024 0.06149523549896923 -0.1627553238682976 -0.15395802128988692 0.07516564274486578 0.12353908791206543 0.053833194542193104 -0.0773842044718892 -0.10501464672418082 -0.011006710523267661 0.004705065433621813 </vector>
              <vector>0.15614917150733817 0.3774796194636746 0.18895733161897846 -0.4294778187834315 -0.439950711055722 0.13314364192565945 0.34078225591736666 0.20398929922601425 -0.18554725194496818 -0.31727184593687413 0.04315065071045342 0.1896284374721884 0.04643031804830929 -0.16081566892198837 -0.1608265889422774 0.046873200193219194 0.11074747471769257 0.053878544840471776 -0.07393395825440019 -0.09093849811814414 -0.025958692322771662 -0.0064889113607910776 </vector>
              <vector>0.1352590200351187 0.42947854169613414 0.1627214128587001 -0.3842994019561067 -0.42338582396110236 0.12034593768599694 0.37137458096782516 0.14842722218688856 -0.18431001805271452 -0.3344255015170583 0.04384897586135231 0.18791343857032966 0.05964736160181094 -0.14724234464046881 -0.17648134231935317 0.045026800257728136 0.12146036290711068 0.04530981475434746 -0.08622180457437441 -0.11500765560129114 -0.023912725324373794 0.004473148563499745 </vector>
              <vector>0.2064407518991495 0.4568351313368143 0.26880402122673014 -0.4372002808731374 -0.4330337697562253 0.1782272357155216 0.21351386797507163 0.09459589904921226 -0.15780614976667118 -0.37169200302083744 0.014010225572679082 0.15537381960637547 0.05736318516140167 -0.13664899606241138 -0.13670357251218904 0.09351186507173745 0.04939392990525328 0.04390441050301429 -0.06599520917398617 -0.0819524830015781 -0.015987280531213174 0.00504540167528893 </vector>
              <vector>0.04310277666658785 0.41229232101890406 0.2051237573820916 -0.41294621385805647 -0.40286071755305103 0.19993401471521946 0.3060709940174852 0.14805012606996204 -0.21724571638348125 -0.3641973851675633 0.08083567994886555 0.1651354292767654 0.0882552943782071 -0.15427068478448702 -0.14988587385479213 0.09666454110266597 0.10975598956234785 0.014924647374082022 -0.07689827918816466 -0.11976167724777155 0.013746095023902343 0.01417488150027842 </vector>
              <vector>0.03155902799478191 0.4726778526650569 0.30990864585175826 -0.4450473573351177 -0.3263543284055727 0.2675448043398667 0.2266321365783853 0.08922508107931651 -0.2597793798196717 -0.3604514394877617 0.04692067577888384 0.15820365934263375 0.1013612027611472 -0.18017773657608332 -0.13350900245374495 0.04061457012935419 0.06558413227685965 0.03953101290560279 -0.06093085136857691 -0.09065750143156942 -0.0013922591942514275 0.00853705436870242 </vector>
              <vector>0.11824965482754231 0.4181792825423239 0.23686445510477802 -0.4410121194030561 -0.40425329369045376 0.14002015472226786 0.25390656485822677 0.118622631677392 -0.24164167795208716 -0.35648887213352554 0.05475805258690869 0.19588584544850435 0.09796468939841756 -0.1622743428507618 -0.13282335738590764 0.09815688215715114 0.07554999205219136 0.0642039131211648 -0.07187106500295587 -0.10051063520192928 0.013295985203341257 0.025217259920468436 </vector>
              <vector>0.23419545247059806 0.4206124083427757 0.23514115208230474 -0.4627059814932846 -0.412698183849327 0.20092723476329874 0.22719637940842613 0.1467976094831705 -0.11074522549915675 -0.3869692002203023 0.010305044850161593 0.17392294506729858 0.07231334013971555 -0.1411782373991407 -0.16975776135325127 0.047789226751453785 0.027447020293971086 0.053220476622158744 -0.08038920003687207 -0.07948460848838902 -0.0330080185065703 0.02706812657095998 </vector>
              <vector>0.2089150052387168 0.39465588151731523 0.18157086773781503 -0.4402058660653305 -0.510114147416545 0.16517090481350682 0.23196835737050847 0.18860543271307434 -0.19209849678452365 -0.33515439923337165 0.026442932795191307 0.15726906627979192 0.1027660223403229 -0.13109026536107327 -0.12957711832994318 0.05189326088245044 0.07748088458065122 0.039504979291842504 -0.015403586702859885 -0.09354749753708207 0.018049279170666708 0.002898502698875483 </vector>
              <vector>0.09992025997351787 0.4487602867694616 0.22707341575434553 -0.35877024397145013 -0.4833777730779524 0.24723718571551676 0.2832766439034869 0.09128571672682059 -0.15643193687205115 -0.34974036593808133 0.07179075633990466 0.13810666817045783 0.06783191816181539 -0.16793738744908143 -0.15233375024178197 0.07675763420995925 0.0757271575501686 0.005439551675549491 -0.042511398525919585 -0.10878799915855453 0.009034707034466074 -0.022351046750599016 </vector>
              <vector>0.10508768492494486 0.4980303271353757 0.2271108080273625 -0.43688895848316733 -0.4078421523133364 0.17378161021449667 0.2571664769401993 0.08702971571143814 -0.23254252958303484 -0.34132446327715316 0.02189393727314341 0.16896727468293585 0.09019155194904555 -0.1229288567063224 -0.10846014471518821 0.04317494504292394 0.07269284892042888 0.02857981980392146 -0.035692437455394875 -0.09317121999361383 0.010393956031829424 -0.005250194130834048 </vector>
              <vector>0.13129100748912514 0.4255496033922239 0.3416890074759463 -0.40517424923189305 -0.3675582727846008 0.33093835573864006 0.22896087835651321 0.11522542992208772 -0.17427134681938053 -0.40383717555287896 0.0077885267249645975 0.12449840127894211 0.0626536511466449 -0.1551507500817397 -0.16341536651204133 0.05790146747387215 0.036705267454649575 0.016195325279534996 -0.07050633763950727 -0.09084718690457272 -0.033337014892314346 -0.015299221314217328 </vector>
              <vector>0.14383937166966904 0.40662203933599644 0.19105158061416927 -0.3930708399083326 -0.45924736479965766 0.13759624619020513 0.35108797568414774 0.13592185762483958 -0.17905725724132487 -0.32930488284132386 0.04281284700545074 0.1661887495575166 0.06355653759722626 -0.14064994334242178 -0.1854267113872029 0.06483579622486393 0.11001853252279674 0.0369184739343737 -0.0652009433123299 -0.09146023777787862 -0.013434568352945243 0.00640274100216029 </vector>
              <vector>0.05134903389493198 0.3892194380548066 0.18135071697817154 -0.3959811469866789 -0.39818939928569214 0.16288208320090003 0.40801940805573483 0.12433413353457647 -0.17657832414854457 -0.3498499027293027 0.031124883456332495 0.1927412404236583 0.05126898607955546 -0.14831030920555552 -0.1963980967954658 0.08537410662943742 0.14682490580791063 0.038473891091672735 -0.08915884654857706 -0.11191436736247364 -0.009613267494357858 0.013030833348958422 </vector>
              <vector>0.07365536029016419 0.4931723313213463 0.32014768895180357 -0.45201454842562316 -0.3780216455213298 0.20206705600236893 0.2288714131518126 0.09881456785258397 -0.2840912906465125 -0.2773905205666846 0.032438258964162366 0.13445705757985923 0.08943666229940804 -0.17231683233901957 -0.12378402762118118 0.041121429717145226 0.08271483534970918 0.03068180867540887 -0.05490662212881631 -0.09261509689425991 0.013539366910779532 -0.005977252923125792 </vector>
              <vector>0.15201447414590524 0.3761576798977687 0.2209929129921062 -0.39181882735126977 -0.4345222086869003 0.14289983115049676 0.3724880813861929 0.13455935955582346 -0.19192291735780684 -0.3325429470741675 0.001090692505504134 0.17925287901364817 0.07390570658253781 -0.14731668924654293 -0.17286789136101632 0.07191053043888952 0.1059682073730647 0.06035915084032564 -0.08963975665441667 -0.10300377039126732 -0.03750730092517026 0.009542803166295043 </vector>
              <vector>0.0771186494162866 0.455337899762754 0.2921055834537302 -0.4567918304024431 -0.3509865972593099 0.24391726663021637 0.21592976848194254 0.10113156983458205 -0.22009659135787352 -0.367233024039665 0.019556068562483313 0.1505393378425127 0.09115514517386808 -0.18118188241553534 -0.13172461416006245 0.08576088324573047 0.07195018302016917 0.045031559635108055 -0.0644021052801732 -0.10442881317057871 -6.054900510617565E-4 0.027917033077318694 </vector>
              <vector>0.14850076404273746 0.3955651641229204 0.18701722036876878 -0.379546494252178 -0.4193446230782012 0.12171239877357531 0.377028723307299 0.133571412314634 -0.184170985937902 -0.36693127447791707 0.016968193628092716 0.19760936012538677 0.042406293594450695 -0.14109968718713709 -0.17656457526275016 0.07575741685104541 0.12353388141636334 0.057237072650166754 -0.08291841990779855 -0.10493610998515511 -0.03245647217106003 0.011060741064658472 </vector>
              <vector>0.09323884261861363 0.4363796033281447 0.059341615558635125 -0.4177261928608874 -0.4442560123722705 0.09214309887345362 0.3951092911175582 0.17029887639864383 -0.16539954824594427 -0.3385502837561814 0.025119443147627943 0.191271024620115 0.056551989366214174 -0.1502479323066712 -0.15649099629217206 0.049391554004523656 0.1595134481822708 0.05862789438742788 -0.040652024641900264 -0.10340903091521984 0.017923951561366672 0.011821388226650114 </vector>
              <vector>0.04787846692306534 0.43977245571238854 0.26821387136750957 -0.5056196257630029 -0.2959882110272994 0.2759167787270764 0.2345281068441329 0.21256715494314146 -0.23732356849614208 -0.3333264735125092 0.010893695564509729 0.1640196633895857 0.09290634892999604 -0.19319639405537037 -0.12996503153382055 0.03579150212158411 0.06389062952873421 0.03255858766713769 -0.054299016546298186 -0.11499761250315613 -7.352915543885992E-4 -0.013486036726875697 </vector>
              <vector>0.1755906761225722 0.37710345600520373 0.22561983218571594 -0.3809364032757911 -0.42390268096014333 0.14327183885923367 0.3277234879926368 0.1641206978409139 -0.22287540536037506 -0.3420565601729482 0.023271739307423215 0.1715606055592477 0.07209024591652465 -0.15111355151875397 -0.17891596102298452 0.05666703157393144 0.12915224084443094 0.07907780964378257 -0.09458430508588167 -0.12808847111299046 -0.03316986993991955 0.010393546598170891 </vector>
              <vector>0.10712173084858614 0.43490560337553463 0.33359340792050424 -0.43318872759399496 -0.45096080955533796 0.1577068530957896 0.2600596190827449 0.07775393595651024 -0.24810018510384416 -0.2688148770304941 0.06489220599594604 0.13306474846232372 0.08981770894940777 -0.1799423276415054 -0.13443226642723757 0.10867312925843886 0.06085525298142918 0.029495369022245286 -0.07900567889107973 -0.07083428395842079 -0.0038409858011184345 0.011180577053572642 </vector>
              <vector>0.1072404948960019 0.3965765156446594 0.2234628292300597 -0.38821498934962057 -0.41007868467456104 0.15686468158242314 0.3625093424266784 0.14928668844847084 -0.22761480162318193 -0.347029990086828 0.03248702001304912 0.16632374607303485 0.05164844831994847 -0.1512304730711924 -0.1504778923704519 0.06112039220123338 0.12112263390203491 0.06036931181054046 -0.08438564325751746 -0.09879176788227774 -0.025913746862058995 -0.00527411537044318 </vector>
              <vector>0.06252020380778617 0.4451718919287858 0.16431570232693155 -0.42001558994056376 -0.4202554066047118 0.11834865808430317 0.3707774210680509 0.13031730513123377 -0.20568465370168693 -0.30126962901495824 0.03987358856281848 0.179075413333477 0.0713177168411526 -0.1641811081745657 -0.15198662825970327 0.07245505102949942 0.13603568654188933 0.03872437714435566 -0.0682206665282297 -0.09840569463370634 0.0013070359457033175 -2.2067488786058363E-4 </vector>
              <vector>0.111453963772125 0.4165937010598938 0.18182329648733073 -0.39706930672819724 -0.42137075747404734 0.1436905957603679 0.35451416196960966 0.1303308886618918 -0.1805588069612709 -0.33711697699848353 0.042911401016481575 0.18735380444807104 0.07366055315813265 -0.16122645489851167 -0.17220222112646155 0.07126167198669323 0.11444959070696183 0.053002192569127124 -0.08345017248321823 -0.11531238026425522 -0.02123100906564358 0.008492264403403236 </vector>
              <vector>0.15918120900913646 0.3858873845296643 0.2159475603603357 -0.3834617558283863 -0.4212557001879324 0.15432542859164255 0.35301976732542006 0.18390266163862234 -0.20780505467728488 -0.3444943746083296 0.024633330166692446 0.1583931489825791 0.0490747573348929 -0.15188394479173173 -0.16582356243677482 0.05586427005425458 0.1102143837981042 0.05967497002569261 -0.09379343160212952 -0.11417656873119611 -0.023393259090458543 -0.004031219862812497 </vector>
              <vector>0.07562222959409168 0.4458001964332924 0.14463372853099019 -0.40831509235294305 -0.4198001000844877 0.14934796439795572 0.3781292273728544 0.12386983013725542 -0.15884264871677534 -0.33105675550936053 0.02444669515504091 0.18063186448412583 0.0595579269077822 -0.16071044203085844 -0.1510041125448163 0.057888008727809664 0.13400054911483447 0.04860472462606825 -0.07364994185723371 -0.11509570539601781 -0.013093553472279671 0.009035406482672535 </vector>
              <vector>0.03814901762131194 0.4202229798562891 0.17224923365127912 -0.4000257492640519 -0.39572081299503953 0.19050181050591963 0.37201457298033513 0.11731808669932028 -0.1867227494194869 -0.3609509352947486 0.019722030348954582 0.1671394910843988 0.06766361055815232 -0.15830107452651257 -0.1637060980973724 0.08112311953925085 0.14410662725623363 0.05585381202218897 -0.06681493444076238 -0.11880720396581024 -9.404974636054596E-4 0.0059256633437558305 </vector>
              <vector>0.22128970542973594 0.3699228377474138 0.2307637644409261 -0.3975580508872688 -0.432436791718513 0.17646342417064237 0.25929680124430693 0.1960304878130836 -0.20730716678975747 -0.3741397359525482 0.04902998236214904 0.16849002357652884 0.09822778657208142 -0.13664759111927655 -0.16731377250931542 0.06782811931726662 0.053602262139750105 0.0698133251992897 -0.09152741799310245 -0.14392686905931423 -0.013625153178260503 0.0037240291941818948 </vector>
              <vector>0.07364891420025403 0.39107618639338615 0.1482241034259372 -0.38053597714511633 -0.446656350710717 0.12204920407387199 0.4011788887632373 0.14241999811365538 -0.21303205428262498 -0.34478358393766906 0.055070113637296296 0.16532353329456145 0.0784310800117989 -0.14186760274798393 -0.15478607475679113 0.08302076033229633 0.1458726360708076 0.05990323909034963 -0.08031098000337356 -0.11406922375880585 -0.007640276355824343 0.017463466291454434 </vector>
              <vector>0.038227841190001374 0.4148442135695048 0.16248782542295043 -0.41532148428120264 -0.3916910763542089 0.1280442752268015 0.3813364337183185 0.1765846721600214 -0.2667240184446097 -0.3001813879619777 0.036363281689412136 0.1809311172680265 0.08154932830111067 -0.16457761657300984 -0.15194103428910857 0.04739211304203229 0.16142525636939958 0.06337688418939423 -0.07327649469369528 -0.1243835974813381 0.02224265709043023 -0.006709189158253538 </vector>
              <vector>0.2226169098869134 0.3629279738274707 0.28004704550676773 -0.337868487606998 -0.49618474188334233 0.16491827685101612 0.34726577870782666 0.08234371964509968 -0.16042202207596373 -0.35311984533949237 0.04719119562938143 0.16178024588713186 0.06218218322952046 -0.10689451232063678 -0.21317781502527092 0.0793559323747428 0.05900847121117672 0.03794027517347864 -0.09541431672505918 -0.10373669835331248 -0.05311268846194943 0.01235311986150003 </vector>
            </data>
          </datamatrix>
        </datavector>
        <classifiernames>ID	Treatment	DPI	TreatDPI	ID DPI</classifiernames>
        <classifiermat>
          <vector>M1	Mock	10 DPI	Mock/10 DPI	M1/10 DPI</vector>
          <vector>M2	Mock	10 DPI	Mock/10 DPI	M2/10 DPI</vector>
          <vector>M3	Mock	10 DPI	Mock/10 DPI	M3/10 DPI</vector>
          <vector>M4	Mock	10 DPI	Mock/10 DPI	M4/10 DPI</vector>
          <vector>M5	Mock	10 DPI	Mock/10 DPI	M5/10 DPI</vector>
          <vector>M6	Mock	10 DPI	Mock/10 DPI	M6/10 DPI</vector>
          <vector>M7	Mock	10 DPI	Mock/10 DPI	M7/10 DPI</vector>
          <vector>M8	Mock	10 DPI	Mock/10 DPI	M8/10 DPI</vector>
          <vector>M9	Mock	10 DPI	Mock/10 DPI	M9/10 DPI</vector>
          <vector>M10	Mock	10 DPI	Mock/10 DPI	M10/10 DPI</vector>
          <vector>M11	Mock	10 DPI	Mock/10 DPI	M11/10 DPI</vector>
          <vector>M12	Mock	10 DPI	Mock/10 DPI	M12/10 DPI</vector>
          <vector>TuMV1	TuMV	10 DPI	TuMV/10 DPI	TuMV1/10 DPI</vector>
          <vector>TuMV2	TuMV	10 DPI	TuMV/10 DPI	TuMV2/10 DPI</vector>
          <vector>TuMV3	TuMV	10 DPI	TuMV/10 DPI	TuMV3/10 DPI</vector>
          <vector>TuMV4	TuMV	10 DPI	TuMV/10 DPI	TuMV4/10 DPI</vector>
          <vector>TuMV5	TuMV	10 DPI	TuMV/10 DPI	TuMV5/10 DPI</vector>
          <vector>TuMV6	TuMV	10 DPI	TuMV/10 DPI	TuMV6/10 DPI</vector>
          <vector>TuMV7	TuMV	10 DPI	TuMV/10 DPI	TuMV7/10 DPI</vector>
          <vector>TuMV8	TuMV	10 DPI	TuMV/10 DPI	TuMV8/10 DPI</vector>
          <vector>TuMV9	TuMV	10 DPI	TuMV/10 DPI	TuMV9/10 DPI</vector>
          <vector>M13	Mock	10 DPI	Mock/10 DPI	M13/10 DPI</vector>
          <vector>M14	Mock	10 DPI	Mock/10 DPI	M14/10 DPI</vector>
          <vector>TuMV10	TuMV	10 DPI	TuMV/10 DPI	TuMV10/10 DPI</vector>
          <vector>M15	Mock	10 DPI	Mock/10 DPI	M15/10 DPI</vector>
          <vector>TuMV11	TuMV	10 DPI	TuMV/10 DPI	TuMV11/10 DPI</vector>
          <vector>M16	Mock	10 DPI	Mock/10 DPI	M16/10 DPI</vector>
          <vector>M17	Mock	10 DPI	Mock/10 DPI	M17/10 DPI</vector>
          <vector>TuMV12	TuMV	10 DPI	TuMV/10 DPI	TuMV12/10 DPI</vector>
          <vector>M18	Mock	10 DPI	Mock/10 DPI	M18/10 DPI</vector>
          <vector>TuMV13	TuMV	10 DPI	TuMV/10 DPI	TuMV13/10 DPI</vector>
          <vector>M19	Mock	10 DPI	Mock/10 DPI	M19/10 DPI</vector>
          <vector>M20	Mock	10 DPI	Mock/10 DPI	M20/10 DPI</vector>
          <vector>M21	Mock	10 DPI	Mock/10 DPI	M21/10 DPI</vector>
          <vector>M22	Mock	10 DPI	Mock/10 DPI	M22/10 DPI</vector>
          <vector>M23	Mock	10 DPI	Mock/10 DPI	M23/10 DPI</vector>
          <vector>M24	Mock	10 DPI	Mock/10 DPI	M24/10 DPI</vector>
          <vector>TuMV14	TuMV	10 DPI	TuMV/10 DPI	TuMV14/10 DPI</vector>
          <vector>M25	Mock	10 DPI	Mock/10 DPI	M25/10 DPI</vector>
          <vector>M26	Mock	10 DPI	Mock/10 DPI	M26/10 DPI</vector>
          <vector>M27	Mock	10 DPI	Mock/10 DPI	M27/10 DPI</vector>
        </classifiermat>
        <idvec>M1	M2	M3	M4	M5	M6	M7	M8	M9	M10	M11	M12	TuMV1	TuMV2	TuMV3	TuMV4	TuMV5	TuMV6	TuMV7	TuMV8	TuMV9	M13	M14	TuMV10	M15	TuMV11	M16	M17	TuMV12	M18	TuMV13	M19	M20	M21	M22	M23	M24	TuMV14	M25	M26	M27</idvec>
        <meanconfig>0.10672895372845606 0.41765464884002856 0.20776494965455286 -0.40615999773940475 -0.4174124283869185 0.16872604616912792 0.3301212727854739 0.13515923074247183 -0.20129825292284623 -0.341419605592709 0.03327433409330307 0.1704097274733704 0.072536193623386 -0.15400754579602827 -0.1582044819197798 0.06551224878963556 0.10768356384055806 0.047149991352599674 -0.07215300572828397 -0.10693157159980836 -0.009041098767901467 0.003906827360715865 </meanconfig>
        <omitflag>false	false	false	false	false	false	false	false	false	false	false	false	false	false	false	false	false	false	false	false	false	false	false	false	false	false	false	false	false	false	false	false	false	false	false	false	false	false	false	false	false</omitflag>
        <uniquenumvec>170 171 172 173 174 175 176 177 178 179 180 181 182 183 184 185 186 187 188 189 190 191 192 193 194 195 196 197 198 199 200 201 202 203 204 205 206 207 208 209 210 </uniquenumvec>
        <linkedsets>258 </linkedsets>
        <linksetmatrix>
          <vector>0 </vector>
          <vector>1 </vector>
          <vector>2 </vector>
          <vector>3 </vector>
          <vector>4 </vector>
          <vector>5 </vector>
          <vector>6 </vector>
          <vector>7 </vector>
          <vector>8 </vector>
          <vector>9 </vector>
          <vector>10 </vector>
          <vector>11 </vector>
          <vector>12 </vector>
          <vector>13 </vector>
          <vector>14 </vector>
          <vector>15 </vector>
          <vector>16 </vector>
          <vector>17 </vector>
          <vector>18 </vector>
          <vector>19 </vector>
          <vector>20 </vector>
          <vector>21 </vector>
          <vector>22 </vector>
          <vector>23 </vector>
          <vector>24 </vector>
          <vector>25 </vector>
          <vector>26 </vector>
          <vector>27 </vector>
          <vector>28 </vector>
          <vector>29 </vector>
          <vector>30 </vector>
          <vector>31 </vector>
          <vector>32 </vector>
          <vector>33 </vector>
          <vector>34 </vector>
          <vector>35 </vector>
          <vector>36 </vector>
          <vector>37 </vector>
          <vector>38 </vector>
          <vector>39 </vector>
          <vector>40 </vector>
        </linksetmatrix>
      </morphojset_contents>
      <discriminant_function>
        <df_contents visiblename="Discriminant function 10 DPI" allpairs="false" dim="2" datatype="2" linkedoutlinenumber="0" linkedwireframenumber="248" npairs="1" nlmk="11" permruns="1000" permutationtest="true" uniqueid="257">
          <classindices>1 </classindices>
          <classtables>
            <vector>27 14 27 0 0 14 27 0 0 14 </vector>
          </classtables>
          <crossvalscores>
            <vector>-96.35335560869619 -53.77036727908165 -46.99464619739967 -57.903557144174854 -54.412348430702934 -138.77747101723588 -50.877250319568944 -65.32155988560275 -62.2740520177746 -79.77036886340571 -89.92892234297382 -70.58772267730562 -51.236263730245334 -126.4788526877859 -75.76990262286274 -96.76484605558737 -76.36631157768588 -118.983937874593 -74.61056301738044 -53.824907933185926 -54.35950129201902 -33.68702319733416 -64.69577373905862 -63.76891121165001 -75.88607938198918 -63.951479555876915 -40.264675803938225 79.78263103268556 39.33287479141463 67.48474631535498 98.16124341257019 51.74618150077632 68.48152222571288 34.933940263341526 57.651323913243075 72.13599434715911 38.154400100800295 142.78942646648366 72.13109183392378 40.804020706539504 51.866499073494886 </vector>
          </crossvalscores>
          <discrimfunc>
            <vector>120.37384144547778 </vector>
            <vector>197.44367361004103 </vector>
            <vector>-38.81555931017429 </vector>
            <vector>264.7773999970457 </vector>
            <vector>-68.69218894674827 </vector>
            <vector>62.94397791608443 </vector>
            <vector>-214.41898833354833 </vector>
            <vector>241.23414931552162 </vector>
            <vector>-119.7237903764335 </vector>
            <vector>-368.28538914097294 </vector>
            <vector>-305.7966600983299 </vector>
            <vector>33.04502696199448 </vector>
            <vector>205.1175593891685 </vector>
            <vector>-377.58376998970516 </vector>
            <vector>584.4251402456504 </vector>
            <vector>208.11522137620096 </vector>
            <vector>-1102.714365079188 </vector>
            <vector>-869.8238485056423 </vector>
            <vector>-671.3437351210937 </vector>
            <vector>-28.80556884271374 </vector>
            <vector>1611.5887461860202 </vector>
            <vector>636.9391273037506 </vector>
          </discrimfunc>
          <discrimscores>
            <vector>-79.42764048708108 -58.56741325828135 -65.64811402097996 -61.45009001979639 -58.747436109674965 -95.75638994993606 -56.17236944141243 -68.1878977109314 -66.44754828702204 -77.08524233531978 -79.68122958735799 -72.04094720844192 -56.528189939042356 -94.02781626163619 -75.2753714118986 -85.5710176079634 -74.91362005165378 -89.27194232338267 -74.67219371076594 -56.96663589147569 -57.99714512577122 -45.250991398903416 -68.20083542763088 -66.78657911379868 -75.23910206236204 -67.61015937322102 -57.68466684644919 75.73975395584738 59.49266121939407 71.29306148975695 83.05001691007354 66.14127803960348 71.88270732611585 62.90781229494306 67.13945196286038 73.14725793204043 55.40298370685225 95.42679884008308 72.83533357828324 59.80205855113276 63.25438676600198 </vector>
          </discrimscores>
          <groupmeans>
            <vector>0.09889116920273701 0.4067828288815364 0.17926861070589115 -0.39138651309365796 -0.4243489951827706 0.14658944494703025 0.37435533985152536 0.13984418894848044 -0.19680544844305592 -0.33731273682102564 0.0315811723890916 0.17773573653346936 0.06561997893323504 -0.15182841084427232 -0.1675073370037227 0.06445787940345649 0.12932132340172472 0.052594994765945424 -0.07755311218244204 -0.11106188707560564 -0.012822701672213591 0.003584474354642795 </vector>
            <vector>0.12184468102805732 0.43862173018854916 0.26272217476982895 -0.43465171812763037 -0.40403476385206105 0.21141806281174483 0.2448127148723745 0.1261239542023125 -0.2099629472767277 -0.34933999536666976 0.03653971737999665 0.1562809957146082 0.08587460766867706 -0.1582101632029863 -0.14026326140074694 0.06754567546298097 0.0659535989725938 0.03664891334114719 -0.06173851470955051 -0.09896596318219932 -0.0017480074524423715 0.0045285081581425005 </vector>
          </groupmeans>
          <mahaldist>11.817151956692857 </mahaldist>
          <pairstrings>Mock -- TuMV</pairstrings>
          <procdist>0.1968680433592063 </procdist>
          <procdistpermpval>0.0 </procdistpermpval>
          <tsquare>1287.4595214375947 </tsquare>
          <tsquarepermpval>0.0 </tsquarepermpval>
          <tsquarepval>8.623102232263591E-13 </tsquarepval>
        </df_contents>
        <morphojset>
          <morphojset_contents visiblename="Scores: Discriminant function 10 DPI" uniqueid="258" alignmentmethod="-1" dimension="1" hasprocrustesfit="false" hasrawdata="false" linkedoutlinenumber="0" linkedwireframenumber="0" nincl="41" nlmk="11" nobs="41" objsymmetry="false" procsumsquare="0.0" procrustesfitfromparentset="false">
            <alignmentvectors>
              <vector>0.0 </vector>
              <vector>0.0 </vector>
              <vector>0.0 </vector>
              <vector>0.0 </vector>
              <vector>0.0 </vector>
              <vector>0.0 </vector>
              <vector>0.0 </vector>
              <vector>0.0 </vector>
              <vector>0.0 </vector>
              <vector>0.0 </vector>
              <vector>0.0 </vector>
            </alignmentvectors>
            <datavector>
              <datamatrix visiblename="Discriminant scores" covarfromorigin="false" matrixtype="24" iscoordinates="false" issymmetrycomponent="false" isasymmetrycomponent="false">
                <data>
                  <vector>-79.42764048708108 </vector>
                  <vector>-58.56741325828135 </vector>
                  <vector>-65.64811402097996 </vector>
                  <vector>-61.45009001979639 </vector>
                  <vector>-58.747436109674965 </vector>
                  <vector>-95.75638994993606 </vector>
                  <vector>-56.17236944141243 </vector>
                  <vector>-68.1878977109314 </vector>
                  <vector>-66.44754828702204 </vector>
                  <vector>-77.08524233531978 </vector>
                  <vector>-79.68122958735799 </vector>
                  <vector>-72.04094720844192 </vector>
                  <vector>75.73975395584738 </vector>
                  <vector>59.49266121939407 </vector>
                  <vector>71.29306148975695 </vector>
                  <vector>83.05001691007354 </vector>
                  <vector>66.14127803960348 </vector>
                  <vector>71.88270732611585 </vector>
                  <vector>62.90781229494306 </vector>
                  <vector>67.13945196286038 </vector>
                  <vector>73.14725793204043 </vector>
                  <vector>-56.528189939042356 </vector>
                  <vector>-94.02781626163619 </vector>
                  <vector>55.40298370685225 </vector>
                  <vector>-75.2753714118986 </vector>
                  <vector>95.42679884008308 </vector>
                  <vector>-85.5710176079634 </vector>
                  <vector>-74.91362005165378 </vector>
                  <vector>72.83533357828324 </vector>
                  <vector>-89.27194232338267 </vector>
                  <vector>59.80205855113276 </vector>
                  <vector>-74.67219371076594 </vector>
                  <vector>-56.96663589147569 </vector>
                  <vector>-57.99714512577122 </vector>
                  <vector>-45.250991398903416 </vector>
                  <vector>-68.20083542763088 </vector>
                  <vector>-66.78657911379868 </vector>
                  <vector>63.25438676600198 </vector>
                  <vector>-75.23910206236204 </vector>
                  <vector>-67.61015937322102 </vector>
                  <vector>-57.68466684644919 </vector>
                </data>
                <namesvector>Mock -- TuMV</namesvector>
              </datamatrix>
              <datamatrix visiblename="Cross-validation scores" covarfromorigin="false" matrixtype="25" iscoordinates="false" issymmetrycomponent="false" isasymmetrycomponent="false">
                <data>
                  <vector>-96.35335560869619 </vector>
                  <vector>-53.77036727908165 </vector>
                  <vector>-46.99464619739967 </vector>
                  <vector>-57.903557144174854 </vector>
                  <vector>-54.412348430702934 </vector>
                  <vector>-138.77747101723588 </vector>
                  <vector>-50.877250319568944 </vector>
                  <vector>-65.32155988560275 </vector>
                  <vector>-62.2740520177746 </vector>
                  <vector>-79.77036886340571 </vector>
                  <vector>-89.92892234297382 </vector>
                  <vector>-70.58772267730562 </vector>
                  <vector>79.78263103268556 </vector>
                  <vector>39.33287479141463 </vector>
                  <vector>67.48474631535498 </vector>
                  <vector>98.16124341257019 </vector>
                  <vector>51.74618150077632 </vector>
                  <vector>68.48152222571288 </vector>
                  <vector>34.933940263341526 </vector>
                  <vector>57.651323913243075 </vector>
                  <vector>72.13599434715911 </vector>
                  <vector>-51.236263730245334 </vector>
                  <vector>-126.4788526877859 </vector>
                  <vector>38.154400100800295 </vector>
                  <vector>-75.76990262286274 </vector>
                  <vector>142.78942646648366 </vector>
                  <vector>-96.76484605558737 </vector>
                  <vector>-76.36631157768588 </vector>
                  <vector>72.13109183392378 </vector>
                  <vector>-118.983937874593 </vector>
                  <vector>40.804020706539504 </vector>
                  <vector>-74.61056301738044 </vector>
                  <vector>-53.824907933185926 </vector>
                  <vector>-54.35950129201902 </vector>
                  <vector>-33.68702319733416 </vector>
                  <vector>-64.69577373905862 </vector>
                  <vector>-63.76891121165001 </vector>
                  <vector>51.866499073494886 </vector>
                  <vector>-75.88607938198918 </vector>
                  <vector>-63.951479555876915 </vector>
                  <vector>-40.264675803938225 </vector>
                </data>
                <namesvector>Mock -- TuMV</namesvector>
              </datamatrix>
            </datavector>
            <classifiernames>ID	Treatment	DPI	TreatDPI	ID DPI</classifiernames>
            <classifiermat>
              <vector>M1	Mock	10 DPI	Mock/10 DPI	M1/10 DPI</vector>
              <vector>M2	Mock	10 DPI	Mock/10 DPI	M2/10 DPI</vector>
              <vector>M3	Mock	10 DPI	Mock/10 DPI	M3/10 DPI</vector>
              <vector>M4	Mock	10 DPI	Mock/10 DPI	M4/10 DPI</vector>
              <vector>M5	Mock	10 DPI	Mock/10 DPI	M5/10 DPI</vector>
              <vector>M6	Mock	10 DPI	Mock/10 DPI	M6/10 DPI</vector>
              <vector>M7	Mock	10 DPI	Mock/10 DPI	M7/10 DPI</vector>
              <vector>M8	Mock	10 DPI	Mock/10 DPI	M8/10 DPI</vector>
              <vector>M9	Mock	10 DPI	Mock/10 DPI	M9/10 DPI</vector>
              <vector>M10	Mock	10 DPI	Mock/10 DPI	M10/10 DPI</vector>
              <vector>M11	Mock	10 DPI	Mock/10 DPI	M11/10 DPI</vector>
              <vector>M12	Mock	10 DPI	Mock/10 DPI	M12/10 DPI</vector>
              <vector>TuMV1	TuMV	10 DPI	TuMV/10 DPI	TuMV1/10 DPI</vector>
              <vector>TuMV2	TuMV	10 DPI	TuMV/10 DPI	TuMV2/10 DPI</vector>
              <vector>TuMV3	TuMV	10 DPI	TuMV/10 DPI	TuMV3/10 DPI</vector>
              <vector>TuMV4	TuMV	10 DPI	TuMV/10 DPI	TuMV4/10 DPI</vector>
              <vector>TuMV5	TuMV	10 DPI	TuMV/10 DPI	TuMV5/10 DPI</vector>
              <vector>TuMV6	TuMV	10 DPI	TuMV/10 DPI	TuMV6/10 DPI</vector>
              <vector>TuMV7	TuMV	10 DPI	TuMV/10 DPI	TuMV7/10 DPI</vector>
              <vector>TuMV8	TuMV	10 DPI	TuMV/10 DPI	TuMV8/10 DPI</vector>
              <vector>TuMV9	TuMV	10 DPI	TuMV/10 DPI	TuMV9/10 DPI</vector>
              <vector>M13	Mock	10 DPI	Mock/10 DPI	M13/10 DPI</vector>
              <vector>M14	Mock	10 DPI	Mock/10 DPI	M14/10 DPI</vector>
              <vector>TuMV10	TuMV	10 DPI	TuMV/10 DPI	TuMV10/10 DPI</vector>
              <vector>M15	Mock	10 DPI	Mock/10 DPI	M15/10 DPI</vector>
              <vector>TuMV11	TuMV	10 DPI	TuMV/10 DPI	TuMV11/10 DPI</vector>
              <vector>M16	Mock	10 DPI	Mock/10 DPI	M16/10 DPI</vector>
              <vector>M17	Mock	10 DPI	Mock/10 DPI	M17/10 DPI</vector>
              <vector>TuMV12	TuMV	10 DPI	TuMV/10 DPI	TuMV12/10 DPI</vector>
              <vector>M18	Mock	10 DPI	Mock/10 DPI	M18/10 DPI</vector>
              <vector>TuMV13	TuMV	10 DPI	TuMV/10 DPI	TuMV13/10 DPI</vector>
              <vector>M19	Mock	10 DPI	Mock/10 DPI	M19/10 DPI</vector>
              <vector>M20	Mock	10 DPI	Mock/10 DPI	M20/10 DPI</vector>
              <vector>M21	Mock	10 DPI	Mock/10 DPI	M21/10 DPI</vector>
              <vector>M22	Mock	10 DPI	Mock/10 DPI	M22/10 DPI</vector>
              <vector>M23	Mock	10 DPI	Mock/10 DPI	M23/10 DPI</vector>
              <vector>M24	Mock	10 DPI	Mock/10 DPI	M24/10 DPI</vector>
              <vector>TuMV14	TuMV	10 DPI	TuMV/10 DPI	TuMV14/10 DPI</vector>
              <vector>M25	Mock	10 DPI	Mock/10 DPI	M25/10 DPI</vector>
              <vector>M26	Mock	10 DPI	Mock/10 DPI	M26/10 DPI</vector>
              <vector>M27	Mock	10 DPI	Mock/10 DPI	M27/10 DPI</vector>
            </classifiermat>
            <idvec>M1	M2	M3	M4	M5	M6	M7	M8	M9	M10	M11	M12	TuMV1	TuMV2	TuMV3	TuMV4	TuMV5	TuMV6	TuMV7	TuMV8	TuMV9	M13	M14	TuMV10	M15	TuMV11	M16	M17	TuMV12	M18	TuMV13	M19	M20	M21	M22	M23	M24	TuMV14	M25	M26	M27</idvec>
            <meanconfig>0.10672895372845606 0.41765464884002856 0.20776494965455286 -0.40615999773940475 -0.4174124283869185 0.16872604616912792 0.3301212727854739 0.13515923074247183 -0.20129825292284623 -0.341419605592709 0.03327433409330307 0.1704097274733704 0.072536193623386 -0.15400754579602827 -0.1582044819197798 0.06551224878963556 0.10768356384055806 0.047149991352599674 -0.07215300572828397 -0.10693157159980836 -0.009041098767901467 0.003906827360715865 </meanconfig>
            <omitflag>false	false	false	false	false	false	false	false	false	false	false	false	false	false	false	false	false	false	false	false	false	false	false	false	false	false	false	false	false	false	false	false	false	false	false	false	false	false	false	false	false</omitflag>
            <uniquenumvec>170 171 172 173 174 175 176 177 178 179 180 181 182 183 184 185 186 187 188 189 190 191 192 193 194 195 196 197 198 199 200 201 202 203 204 205 206 207 208 209 210 </uniquenumvec>
            <linkedsets>169 </linkedsets>
            <linksetmatrix>
              <vector>0 </vector>
              <vector>1 </vector>
              <vector>2 </vector>
              <vector>3 </vector>
              <vector>4 </vector>
              <vector>5 </vector>
              <vector>6 </vector>
              <vector>7 </vector>
              <vector>8 </vector>
              <vector>9 </vector>
              <vector>10 </vector>
              <vector>11 </vector>
              <vector>12 </vector>
              <vector>13 </vector>
              <vector>14 </vector>
              <vector>15 </vector>
              <vector>16 </vector>
              <vector>17 </vector>
              <vector>18 </vector>
              <vector>19 </vector>
              <vector>20 </vector>
              <vector>21 </vector>
              <vector>22 </vector>
              <vector>23 </vector>
              <vector>24 </vector>
              <vector>25 </vector>
              <vector>26 </vector>
              <vector>27 </vector>
              <vector>28 </vector>
              <vector>29 </vector>
              <vector>30 </vector>
              <vector>31 </vector>
              <vector>32 </vector>
              <vector>33 </vector>
              <vector>34 </vector>
              <vector>35 </vector>
              <vector>36 </vector>
              <vector>37 </vector>
              <vector>38 </vector>
              <vector>39 </vector>
              <vector>40 </vector>
            </linksetmatrix>
          </morphojset_contents>
        </morphojset>
      </discriminant_function>
    </morphojset>
    <morphojset>
      <morphojset_contents visiblename="Combined dataset 4-10 DPI" uniqueid="212" alignmentmethod="1" dimension="2" hasprocrustesfit="true" hasrawdata="true" linkedoutlinenumber="0" linkedwireframenumber="248" nincl="205" nlmk="11" nobs="205" objsymmetry="false" procsumsquare="7.605062544714995" procrustesfitfromparentset="false">
        <alignmentvectors>
          <vector>0.0 </vector>
          <vector>0.0 </vector>
          <vector>0.0 </vector>
          <vector>0.0 </vector>
          <vector>0.0 </vector>
          <vector>0.0 </vector>
          <vector>0.0 </vector>
          <vector>0.0 </vector>
          <vector>0.0 </vector>
          <vector>0.0 </vector>
          <vector>0.0 </vector>
        </alignmentvectors>
        <datavector>
          <datamatrix visiblename="Combined dataset 4-10 DPI, raw data" covarfromorigin="false" matrixtype="0" iscoordinates="true" issymmetrycomponent="false" isasymmetrycomponent="false">
            <data>
              <vector>76.256559 48.438555 67.054752 5.800479 47.345271 36.989442 70.547187 28.820181 54.542724 23.778927 64.017852 34.286601 60.980952 21.683466 57.761838 29.609775 61.679439 27.878742 59.067705000000004 26.633613 59.857299 27.605421 </vector>
              <vector>74.70774 55.818222 61.497225 5.618265 42.911397 38.204202 75.588441 33.436269 52.659846 22.290846 64.534125 36.989442 60.889845 21.440514 57.002613000000004 30.824535 62.985306 29.700882 59.249919 27.423207 60.282465 29.427561 </vector>
              <vector>75.831393 15.882987 38.416785 33.679221 69.8487 35.167302 54.026451 23.535975 57.427779 35.926527 64.38228 25.692174 53.419071 31.431915 61.34538 31.158594 58.217373 29.093502 58.824753 31.674867 58.824753 30.126048 </vector>
              <vector>45.887559 18.403614 67.662132 46.525308 70.182759 23.596713 54.299772 33.162948 65.931099 33.497007 58.369218000000004 26.998041 62.286819 34.711767 63.076413 29.245347 60.13062 31.58376 62.469033 31.523022 61.163166 31.431915 </vector>
              <vector>72.612279 48.347448 43.883205 28.637967 72.187113 25.358115 56.729292 39.510069 57.761838 25.783281 64.98966 35.683575 56.911506 30.733428 62.469033 29.76162 60.555786 32.646675 60.039513 29.76162 60.555786 31.523022 </vector>
              <vector>38.56863 35.501361 73.766301 12.056493 63.683793 43.488408 55.089366 20.407968 69.059106 27.93948 54.390879 30.217155 63.926745 23.262654 62.286819 31.067487 60.191358 26.72472 62.985306 27.423207 61.497225 27.787635 </vector>
              <vector>76.620987 14.486013 35.805051 32.828889 70.790139 43.579515 55.514532 22.655274 53.510178 37.779036 62.803092 25.601067 51.688038 31.340808 60.464679000000004 33.952542 57.063351 29.518668 56.638185 32.828889 57.609993 31.158594 </vector>
              <vector>48.560031 11.783172 84.334713 36.807228 52.052466 37.779036 69.059106 19.193208 67.662132 36.989442 59.583978 24.204093 68.967999 31.158594 62.104605 31.431915 64.98966 27.605421 65.141505 31.523022 64.200066 30.460107 </vector>
              <vector>46.920105 46.282356 62.104605 6.924132 70.182759 38.386416 51.779145 23.68782 68.269512 22.230108 57.761838 32.130402000000004 61.588332 21.167193 63.16752 28.820181 59.675085 26.390661 62.56014 25.692174 61.406118 26.906934 </vector>
              <vector>79.414935 12.967563 44.247633 23.38413 71.67084 33.800697 60.069882 16.854795 58.885491 29.640144 67.813977 20.984979 58.429956 24.750735 64.503756 26.238816 62.651247 22.928595 61.466856 25.692174 62.833461 24.2952 </vector>
              <vector>61.861653 7.106346 52.052466 40.542615 72.369327 27.423207 55.180473 22.989333 63.683793 32.221509 62.286819 21.440514 59.766192000000004 29.700882 63.866007 26.998041 60.738 26.299554 62.013498 28.637967 61.34538 27.089148 </vector>
              <vector>53.692392 54.269403 53.874606 5.284206 77.501688 32.221509 49.592577 31.765974 63.076413 21.440514 59.432133 36.108741 58.369218000000004 21.622728 64.98966 28.54686 58.369218000000004 28.54686 60.980952 26.390661 60.282465 27.696528 </vector>
              <vector>43.700991 9.961032 83.393274 31.523022 46.039404 37.687929 64.291173 19.010994 63.7749 37.596822 55.180473 23.535975 66.538479 30.217155 57.761838 31.067487 60.373572 27.180255 61.34538 30.733428 60.039513 29.15424 </vector>
              <vector>32.677044 24.993687 74.282574 44.369109 61.163166 10.052139 52.902798 39.661914 68.451726 26.11734 50.473278 27.089148 63.683793 32.555568 59.857299 23.870034 57.944052 30.126048 61.770546 27.423207 59.52324 28.121694 </vector>
              <vector>38.750844 36.108741 80.356374 40.117449 54.542724 18.585828 58.217373 40.269294 67.145859 26.299554 54.481986 32.737782 65.931099 32.737782 59.766192000000004 28.030587 59.766192000000004 32.282247 62.377926 29.336454 60.282465 30.97638 </vector>
              <vector>45.189072 48.28671 55.423425 8.50332 68.178405 39.661914 47.952651 26.998041 65.080767 22.928595 54.299772 34.195494000000004 57.852945 22.564167 61.072059 30.034941 56.213019 28.820181 59.341026 26.72472 58.035159 28.303908 </vector>
              <vector>39.024165 42.364755 61.254273 9.900294 62.803092 38.902689 50.230326 22.989333 64.017852 27.514314 52.993905 31.674867 58.733646 23.870034 58.278111 30.126048 55.939698 27.696528 58.824753 27.423207 57.427779 28.395015 </vector>
              <vector>37.262763 27.787635 76.52988 45.401655 59.52324 12.846087 52.477632 33.679221 68.876892 26.633613 53.935344 26.572875 65.080767 31.948188000000002 61.588332 25.50996 60.191358 29.15424 62.985306 28.395015 61.254273 28.486122 </vector>
              <vector>29.974203 23.08044 80.265267 45.401655 56.030805 7.531512 50.048112 38.629368 71.154567 27.605421 49.349625 25.783281 64.473387 33.861435 60.373572 24.386307 57.427779 29.943834 61.497225 28.54686 59.341026 28.54686 </vector>
              <vector>88.434528 27.180255 41.362578 46.191249 59.948406 13.36236 65.232612 39.753021 49.592577 29.427561 68.117667 28.303908 54.299772 34.468815 58.642539 26.633613 60.039513 32.221509 56.304126000000004 30.308262 58.551432 30.369 </vector>
              <vector>44.581692 43.761729 72.794493 30.369 48.560031 21.86568 62.620878 35.865789 59.52324 23.444868 53.935344 32.555568 60.980952 28.030587 56.304126000000004 27.180255 58.278111 29.336454 58.460325 27.180255 57.852945 27.696528 </vector>
              <vector>56.030805 9.626973 47.770437 41.848482 70.638294 28.637967 52.568739 26.815827 61.406118 32.980734 58.976598 23.535975 56.729292 31.674867 61.072059 28.303908 57.670731 28.212801 59.52324 30.217155 58.824753 29.002395 </vector>
              <vector>65.59704 61.95276 69.8487 5.314575 41.180364 36.625014 76.955046 36.716121 53.085012 20.833134 62.013498 39.935235 62.620878 22.047894 55.514532 30.217155 63.16752 30.217155 58.824753 26.633613 59.675085 29.093502 </vector>
              <vector>85.549473 30.824535 40.664091 40.724829 63.410472 15.093393 65.748885 40.451508 52.720584 27.423207 68.816154 31.067487 55.605639000000004 33.770328 61.406118 27.787635 61.861653 33.497007 59.067705000000004 30.97638 60.646893 31.857081 </vector>
              <vector>45.614238 38.113095 61.497225 13.271253 64.807446 34.559922 55.423425 26.815827 64.017852 28.303908 56.820399 31.857081 60.889845 25.084794 61.072059 30.126048 59.432133 28.486122 61.34538 28.729074 60.373572 28.911288 </vector>
              <vector>74.889954 6.164907 36.928704 38.021988 77.046153 37.080549 54.390879 21.86568 60.738 40.026342 65.505933 23.08044 53.935344 33.770328 64.625232 32.646675 60.191358 28.820181 60.464679000000004 32.828889 60.646893 30.369 </vector>
              <vector>73.158921 49.319256 69.24132 9.353652 48.043758 32.737782 70.45608 28.911288 57.670731 22.139001 63.926745 34.104387 62.56014 22.381953 58.217373 29.002395 62.469033 28.030587 60.039513 26.11734 60.738 27.696528 </vector>
              <vector>80.872647 14.060847 39.78339 28.395015 74.009253 39.145641 57.609993 19.43616 55.696746 36.108741 68.178405 24.811473 55.787853 29.518668 63.319365 31.674867 61.34538 27.878742 60.282465 30.824535 61.679439 29.15424 </vector>
              <vector>40.846305 48.89409 73.584087 8.229999 71.488626 45.85719 48.651138 25.084794 71.397519 28.303908 56.121912 36.199848 64.807446 24.386307 64.108959 33.436269 59.948406 29.093502 64.017852 29.245347 61.95276 29.943834 </vector>
              <vector>52.052466 48.620769 46.039404 11.266899 71.853054 33.497007 48.924459 30.824535 61.679439 20.134647 57.063351 34.286601 55.848591 22.655274 61.406118 28.54686 56.304126000000004 27.93948 58.733646 24.993687 58.217373 26.72472 </vector>
              <vector>77.926854 47.314902000000004 52.477632 5.709372 45.189072 42.881028 67.662132 24.568521 49.349625 26.572875 63.683793 34.559922 55.848591 22.837488 54.542724 32.737782 58.824753 28.911288 54.998259 28.486122 56.820399 29.245347 </vector>
              <vector>51.961359 52.447263 81.054861 24.052248 51.596931 26.633613 66.356265 39.145641 63.228258000000004 25.267008 59.067705000000004 36.473169 66.8118 28.911288 59.948406 30.460107 62.620878 32.130402000000004 62.013498 29.700882 61.861653 30.642321 </vector>
              <vector>74.009253 42.546969 59.857299 14.850441 56.395233 34.195494000000004 68.02656 27.089148 59.067705000000004 25.965495 65.839992 31.674867 62.377926 24.993687 61.072059 28.820181 64.017852 27.423207 61.679439 27.3321 62.985306 28.030587 </vector>
              <vector>83.059215 26.72472 46.737891 42.273648 57.245565 16.490367 64.200066 36.017634 53.176119 28.820181 66.447372 28.212801 56.121912 33.162948 58.642539 26.998041 59.857299 30.551214 57.154458 29.852727 58.733646 29.336454 </vector>
              <vector>74.798847 48.013389000000004 64.898553 11.175792 48.924459 37.839774 69.150213 28.212801 54.816045 25.50996 63.410472 35.592468 59.675085 24.750735 57.670731 31.523022 60.980952 29.76162 58.642539 28.729074 59.249919 29.76162 </vector>
              <vector>76.803201 48.89409 45.189072 26.299554 70.364973 26.72472 60.13062 38.295309 60.464679000000004 26.572875 66.113313 35.592468 58.035159 29.852727 63.501579 30.308262 61.497225 32.646675 61.497225 29.943834 61.497225 31.158594 </vector>
              <vector>70.638294 49.926636 65.931099 9.535866 49.774791 34.893981000000004 69.150213 30.460107 56.030805 24.568521 62.894199 35.258409 60.980952 23.961141 58.217373 29.943834 62.377926 28.54686 59.341026 27.514314 60.191358 28.303908 </vector>
              <vector>90.074454 32.828889 39.024165 45.219441 64.716339 8.746272 68.542833 42.546969 49.774791 24.143355 70.182759 30.460107 53.874606 34.104387 60.646893 24.750735 61.072059 31.523022 57.609993 28.212801 59.583978 29.336454 </vector>
              <vector>32.919996 29.76162 80.599326 45.766083 59.766192000000004 16.065201000000002 54.542724 40.724829 67.236966 28.54686 51.171765 30.369 65.080767 34.893981000000004 59.52324 28.637967 59.067705000000004 33.436269 61.679439 30.97638 59.675085 31.067487 </vector>
              <vector>82.968108 46.616415 55.180473 8.50332 51.262872 41.575161 73.91814600000001 20.316861 55.089366 25.601067 69.8487 33.952542 61.95276 21.440514 60.738 30.97638 65.414826 26.299554 61.679439 26.72472 63.501579 26.815827 </vector>
              <vector>44.217264 43.670622 73.007076 35.713944 50.139219 22.503429 58.642539 34.104387 60.373572 26.572875 53.601285 34.043649 60.980952 30.126048 56.121912 27.696528 57.154458 30.217155 57.852945 28.212801 57.336672 29.093502 </vector>
              <vector>65.291883 69.24153799999999 60.388863 14.545626 28.519233 52.244402 64.447474 43.31001 39.49655 33.177102 52.761942999999995 51.781338999999996 50.637301 32.550605 41.621192 45.080545 49.956326 41.811865 45.897715 40.014091 46.823841 41.67567 </vector>
              <vector>24.24271 70.630727 70.8214 23.888603 22.363219 25.468465 54.532478 61.696335 49.547741 26.394591 39.986852 52.026489999999995 54.232849 35.437939 39.115204 36.609215999999996 47.450338 46.251822 45.734280999999996 37.916688 45.434652 40.640588 </vector>
              <vector>68.39712899999999 20.483728 17.841545 44.94435 61.778051999999995 48.049596 36.091675 28.32856 41.212607 50.010804 53.306723 32.931951 36.309587 41.811865 48.539898 42.274927999999996 43.636877999999996 37.916688 44.644721 42.138733 45.053306 40.095808 </vector>
              <vector>23.371062 23.425539999999998 50.419388999999995 62.241115 56.330252 29.200208 30.562158 40.804021999999996 49.084678 44.617481999999995 37.262952 34.811442 43.555161 46.333539 45.516369 37.617059 40.831261 41.185368 44.181658 41.430519 42.629035 40.259242 </vector>
              <vector>53.143288999999996 65.64599 22.989715999999998 30.126334 63.957172 34.430096 35.002114999999996 50.555583999999996 41.839104 29.826705 47.913401 48.75781 37.943927 36.527499 48.866766 38.080121999999996 43.255532 41.811865 44.563004 37.780493 44.971589 39.632745 </vector>
              <vector>15.662424999999999 33.340536 68.478846 30.126334 34.212184 63.385152999999995 40.286481 25.768093999999998 53.442918 48.294747 33.749121 39.469311 50.501106 37.453625 40.912978 48.049596 42.302167 38.706618999999996 45.271218 42.683513 43.337249 41.267085 </vector>
              <vector>12.557179 37.453625 56.875032 60.988121 37.562581 27.402434 34.293901 52.789182 48.158552 42.438362 31.324849999999998 41.049172999999996 44.726438 47.749967 39.986852 39.333116 38.951769999999996 43.773073 41.757387 41.975299 39.905135 42.274927999999996 </vector>
              <vector>28.056169999999998 17.269526 69.023626 49.84737 27.756541 54.042176 53.851503 27.021088 49.547741 53.279484 39.115204 34.348379 52.271640999999995 44.617481999999995 40.912978 45.026067 46.823841 38.924531 45.979431999999996 44.39957 45.107784 42.138733 </vector>
              <vector>11.848965 35.982718999999996 66.381443 31.924108 30.23529 57.392573 38.897292 24.297188 51.345515 46.415256 31.243133 38.161839 48.240269 36.990562 39.196920999999996 44.94435 39.986852 36.745411 43.173815 41.430519 40.912978 40.177524999999996 </vector>
              <vector>68.478846 29.445359 19.88447 31.134176999999998 52.435075 54.913824 42.165972 26.558025 36.146153 46.03391 51.672382999999996 35.819285 36.391304 37.916688 45.897715 43.31001 43.092098 36.827128 41.539474999999996 40.422675999999996 43.173815 38.924531 </vector>
              <vector>25.168836 63.003807 62.731417 34.811442 28.301320999999998 32.550605 42.465601 55.29517 46.061149 35.356222 35.764807 49.220873 46.823841 41.267085 38.40699 40.095808 41.839104 44.862633 42.084255 41.593953 41.158129 42.601796 </vector>
              <vector>75.506508 40.885739 15.580708 54.750389999999996 43.391726999999996 17.133331 54.614194999999995 54.832107 30.616636 38.243556 53.987698 40.558870999999996 34.04875 46.251822 42.165972 33.258819 45.352935 44.236136 40.204764 40.340959 42.302167 40.722305 </vector>
              <vector>29.772227 14.000846 70.440054 51.699622 19.557602 49.220873 47.777206 30.371485 44.563004 55.29517 37.262952 34.021511 50.637301 45.243978999999996 36.146153 44.236136 42.465601 39.251399 42.846947 44.617481999999995 41.702909 42.057016 </vector>
              <vector>13.946368 58.645567 72.292306 47.423099 31.570000999999998 21.491571 44.644721 63.085524 52.353358 31.924108 33.667404 49.602219 53.442918 44.236136 39.578267 36.064436 43.800312 46.57869 45.271218 40.095808 43.555161 42.438362 </vector>
              <vector>47.777206 70.167664 53.93322 17.351243 24.460622 53.197767 53.143288999999996 44.617481999999995 35.546895 31.297611 43.882028999999996 50.555583999999996 44.426809 35.111071 37.86221 43.909268 44.263374999999996 42.983142 40.831261 39.959613 42.084255 41.975299 </vector>
              <vector>35.465178 72.047155 29.309164 19.993426 61.097077 53.034333 27.51139 47.504816 48.785049 32.714039 39.278638 53.579113 37.943927 35.192788 46.279061 44.862633 39.360355 44.454048 42.165972 40.722305 41.702909 43.064859 </vector>
              <vector>68.560563 59.026913 20.265816 48.594376 55.404126 27.565868 45.107784 56.139579 37.181235 35.029354 51.045885999999996 46.960036 36.77265 44.454048 46.279061 39.469311 43.718595 45.243978999999996 42.629035 41.730148 43.800312 42.983142 </vector>
              <vector>26.721459 62.840373 68.723997 35.819285 20.510967 29.908421999999998 41.076412 53.905981 44.181658 29.826705 35.301744 46.333539 47.913401 38.870053 35.13831 38.243556 40.831261 42.983142 40.831261 38.543185 39.986852 40.722305 </vector>
              <vector>34.756963999999996 75.288596 63.112763 19.312451 15.907575999999999 46.170105 54.614194999999995 51.100364 38.652141 24.841967999999998 40.204764 53.960459 48.158552 35.819285 34.04875 41.730148 44.099941 44.236136 41.212607 38.461467999999996 41.457758 41.593953 </vector>
              <vector>75.343074 56.221295999999995 17.296765 53.579113 58.672806 23.97032 45.189501 57.855636 35.056593 34.648008 55.404126 47.967878999999996 38.025644 46.714884999999995 48.621615 38.161839 46.142866 47.041753 43.092098 41.67567 45.652564 43.527922 </vector>
              <vector>34.130466999999996 62.295593 63.820977 35.819285 28.982295999999998 35.519656 49.547741 49.384307 45.271218 32.005825 41.076412 46.660407 49.002961 38.624902 41.376041 38.706618999999996 44.889872 41.348802 44.345092 38.325272999999996 44.018224 40.014091 </vector>
              <vector>20.265816 40.259242 55.02278 62.37731 47.913401 27.184521999999998 37.099517999999996 51.399993 51.508949 42.274927999999996 35.928241 41.13089 47.150709 48.512659 44.563004 39.333116 42.846947 44.699199 45.434652 43.064859 43.800312 43.064859 </vector>
              <vector>72.156111 68.070261 34.04875 12.911286 26.884892999999998 66.73555 67.471003 40.095808 25.168836 40.722305 52.135446 52.407835999999996 38.815574999999995 33.721882 37.099517999999996 50.555583999999996 47.913401 42.683513 38.189078 42.983142 40.994695 44.236136 </vector>
              <vector>40.831261 13.07472 59.299303 63.385152999999995 22.363219 35.819285 54.396283 35.982718999999996 33.830838 52.189924 43.255532 33.258819 46.687646 48.213029999999996 36.77265 39.877896 45.189501 39.333116 41.757387 43.85479 42.629035 41.267085 </vector>
              <vector>28.682667 55.29517 42.383884 19.857231 53.306723 46.496973 36.009958 37.916688 49.629458 36.609215999999996 40.286481 44.780916 43.555161 33.258819 46.197344 41.13089 42.928664 39.551028 45.598086 38.543185 44.563004 39.551028 </vector>
              <vector>14.572865 32.087542 57.120183 67.988544 47.532055 19.693797 32.822995 47.66825 56.793315 40.558870999999996 34.920398 38.788336 47.613772 49.220873 44.263374999999996 36.064436 40.749544 43.527922 45.815998 41.267085 43.173815 41.348802 </vector>
              <vector>50.092521 9.097826 21.600527 53.415679 64.82882 42.983142 33.204341 29.663270999999998 43.555161 49.683935999999996 46.605928999999996 29.990139 37.644298 44.862633 49.956326 40.340959 42.928664 37.617059 44.426809 41.811865 44.644721 39.551028 </vector>
              <vector>54.777629 15.090406 16.534073 55.376886999999996 63.412392 49.929086999999996 30.480441 30.044617 40.667826999999996 56.684359 46.742124 33.558448 34.511813 46.960036 47.150709 44.94435 39.905135 40.422675999999996 41.621192 44.699199 41.757387 42.683513 </vector>
              <vector>17.296765 65.019493 57.501529 17.215048 55.56756 63.875454999999995 23.616213 45.407413 56.956749 42.601796 33.667404 51.48171 46.360777999999996 35.437939 45.897715 49.139156 38.951769999999996 42.901424999999996 45.107784 42.438362 42.383884 43.773073 </vector>
              <vector>40.286481 70.249381 22.690087 24.5151 62.813134 44.535765 29.14573 49.929086999999996 46.442495 29.990139 42.165972 51.318276 36.636455 35.737567999999996 48.076834999999996 42.138733 39.659984 43.146575999999996 42.302167 38.788336 42.084255 41.430519 </vector>
              <vector>69.350494 24.5151 13.89189 34.566291 56.956749 60.361624 41.212607 27.865496999999998 34.348379 50.855213 50.038043 35.029354 33.286058 39.333116 46.987275 46.796602 43.636877999999996 38.243556 41.294323999999996 43.31001 43.255532 41.13089 </vector>
              <vector>50.882452 66.517638 58.046309 20.483728 27.674824 45.080545 56.411969 45.080545 39.360355 32.550605 45.734280999999996 48.049596 46.605928999999996 33.721882 40.994695 41.593953 45.979431999999996 40.558870999999996 43.173815 38.161839 43.718595 39.714462 </vector>
              <vector>68.941909 47.12347 31.570000999999998 30.208050999999998 44.808155 55.594799 51.045885999999996 34.430096 39.741701 42.765229999999995 53.061572 43.364488 42.465601 38.080121999999996 45.352935 44.39957 46.987275 40.014091 44.481287 41.811865 46.142866 41.348802 </vector>
              <vector>73.245671 32.850234 32.659561 61.206033 37.099517999999996 22.199785 55.703755 49.683935999999996 36.091675 41.430519 54.777629 38.379751 41.757387 47.66825 43.555161 36.200631 47.150709 42.601796 43.173815 40.967456 44.971589 40.804021999999996 </vector>
              <vector>72.292306 43.527922 28.355798999999998 20.565445 40.04133 61.614618 51.182081 29.445359 32.033063999999996 43.990985 52.353358 43.364488 37.726015 36.064436 41.539474999999996 46.333539 44.426809 39.796179 40.123047 41.975299 42.165972 42.057016 </vector>
              <vector>72.237828 36.908845 34.59353 61.750813 44.018224 28.491994 54.069415 48.975722 37.807732 43.773073 53.524634999999996 40.558870999999996 41.621192 48.131313 45.107784 40.340959 46.987275 43.909268 43.936507 43.146575999999996 45.434652 43.064859 </vector>
              <vector>61.233272 60.361624 50.637301 15.008689 30.480441 52.407835999999996 57.501529 39.006248 37.099517999999996 34.021511 49.329829 46.878319 44.263374999999996 32.850234 40.994695 42.819708 46.905558 39.333116 42.846947 38.325272999999996 44.644721 39.632745 </vector>
              <vector>74.335231 26.14944 30.562158 68.070261 33.204341 15.172123 64.447474 48.294747 26.666981 43.527922 53.442918 35.192788 39.578267 49.384307 40.04133 33.558448 47.232426 42.138733 39.659984 41.185368 42.928664 40.014091 </vector>
              <vector>13.565021999999999 33.013668 59.680648999999995 66.136292 48.458180999999996 21.110225 33.585687 54.586956 56.248535 40.640588 33.204341 38.624902 48.539898 47.12347 44.345092 36.445782 41.702909 44.154419 46.360777999999996 41.185368 43.936507 41.267085 </vector>
              <vector>42.846947 72.755369 56.411969 17.678111 19.33969 44.535765 60.688492 46.57869 36.391304 29.445359 43.092098 52.652986999999996 47.913401 33.340536 35.846524 42.683513 46.905558 42.520078999999996 42.247689 39.251399 43.337249 41.049172999999996 </vector>
              <vector>42.710752 68.315412 65.618751 38.379751 25.713616 42.520078999999996 49.002961 48.049596 43.391726999999996 35.737567999999996 42.302167 51.699622 48.703331999999996 39.959613 37.86221 41.975299 43.473444 43.364488 42.383884 40.722305 42.002538 41.975299 </vector>
              <vector>53.4264 78.33705 85.8723 14.27265 20.12355 39.7743 71.77695 59.9865 50.0577 16.22295 51.32835 53.27865 63.7098 28.22025 41.34045 39.27195 57.5634 43.6749 51.8898 33.77565 52.4808 38.0013 </vector>
              <vector>57.23835 81.3807 71.511 4.63935 19.11885 42.81795 85.78365 57.53385 46.06845 12.32235 58.5681 54.40155 61.78905 26.50635 44.0295 39.44925 65.601 44.76825 54.28335 32.6823 56.3814 38.7696 </vector>
              <vector>76.0026 5.82135 15.1296 53.04225 81.82395 47.0436 29.34315 19.6803 45.9798 59.8092 61.19805 24.9993 38.62185 43.94085 60.3411 41.3109 45.06375 32.94825 50.4714 42.99525 50.56005 38.0013 </vector>
              <vector>19.11885 31.76625 77.5983 62.02545 58.9227 8.865 31.52985 50.3532 69.5607 40.98585 39.4788 35.5782 58.83405 47.13225 53.603699999999996 30.0819 47.84145 41.63595 55.87905 38.5332 52.2444 38.7696 </vector>
              <vector>56.64735 74.9388 24.26055 10.8153 85.0449 38.0013 32.3868 57.35655 53.75145 15.1887 54.34245 52.39215 41.6064 27.27465 61.8777 36.49425 46.48215 42.9066 51.8898 32.59365 51.56475 36.7602 </vector>
              <vector>18.4392 58.12485 78.3666 4.5507 62.646 74.7024 28.0725 21.18735 80.05095 32.6823 38.7105 45.6252 61.37535 25.5903 56.47005 51.5352 45.30015 32.59365 59.9274 37.08525 53.2491 38.3559 </vector>
              <vector>34.1598 71.48145 82.5036 17.3163 25.5312 35.0463 66.87165 59.66145 57.47475 21.36465 48.78705 50.26455 65.01 30.732 45.9798 37.08525 57.65205 43.76355 55.1994 35.2236 55.0221 38.85825 </vector>
              <vector>28.4862 4.3734 87.55665 51.5352 22.84215 56.2632 61.61175 11.0517 60.19335 60.1638 41.51775 26.004 63.32565 42.99525 41.0745 45.2115 52.8354 30.99795 52.067099999999996 44.76825 50.2941 38.7696 </vector>
              <vector>11.08125 49.7622 77.8347 11.55405 51.15105 71.30414999999999 29.0772 20.77365 75.41159999999999 40.04025 35.7555 42.81795 60.1047 27.62925 51.2988 49.67355 45.5661 32.53455 57.5634 38.08995 51.38745 37.9422 </vector>
              <vector>85.2813 29.55 23.5218 24.49695 62.646 63.8871 57.23835 14.5977 38.4741 50.26455 65.92605 34.36665 42.10875 34.6326 56.70645 46.8072 54.28335 32.17995 50.7078 40.80855 53.16045 38.44455 </vector>
              <vector>31.6185 64.5372 80.64195 22.2216 28.98855 27.03825 56.64735 60.31155 61.1094 23.72865 43.9704 48.84615 61.61175 33.8643 43.2021 34.4553 52.4217 43.349849999999996 52.15575 35.2236 50.79645 38.5923 </vector>
              <vector>95.77155 24.14235 34.3962 71.65875 42.7884 7.9193999999999996 85.4586 51.9489 34.07115 45.35925 71.511 30.40695 49.8804 50.85555 51.38745 27.1269 66.783 42.4929 51.38745 39.5379 57.29745 38.3559 </vector>
              <vector>50.97375 4.1961 83.922 58.53855 21.8079 45.2706 63.14835 27.5406 57.1497 61.9368 51.4761 28.7226 62.4687 44.8569 44.29545 38.9469 55.3767 35.4009 53.33775 42.81795 52.92405 37.5876 </vector>
              <vector>7.35795 42.81795 83.6856 62.26185 47.1618 4.728 28.6635 58.12485 72.60435 25.91535 32.88915 42.4929 62.646 48.7575 47.60505 28.22025 45.89115 45.71385 54.6084 36.5829 48.6984 39.44925 </vector>
              <vector>47.7528 73.66815 78.69165 14.50905 26.97915 51.44655 66.87165 47.8119 49.37805 16.1343 53.69235 50.3532 62.055 31.58895 47.07315 40.45395 56.11545 42.40425 52.6581 35.90325 53.69235 40.45395 </vector>
              <vector>84.36525 53.57415 18.70515 50.08725 66.9603 10.047 55.52445 57.53385 32.0322 23.64 65.601 44.94555 39.80385 43.0839 56.5587 30.141 53.69235 42.75885 47.7528 35.72595 51.74205 38.9469 </vector>
              <vector>71.511 11.14035 58.3317 71.8065 36.02145 16.45935 69.05835 36.8193 36.7011 53.3082 56.64735 28.959 54.1947 49.9395 47.01405 34.2189 54.28335 38.3559 49.61445 40.8972 52.067099999999996 38.1786 </vector>
              <vector>68.64465 58.8045 62.79375 3.10275 27.39285 50.61915 68.7333 44.76825 39.56745 20.5077 55.6131 45.2115 56.29275 27.27465 46.06845 39.86295 57.3861 38.0013 51.74205 32.2686 54.34245 36.7602 </vector>
              <vector>24.02415 61.7595 88.91595 40.21755 23.3445 22.96035 55.0221 61.49355 69.9153 22.8126 44.47275 50.61915 64.33035 40.1289 44.7978 33.12555 54.0174 46.12755 56.29275 36.671549999999996 54.0174 41.3109 </vector>
              <vector>84.0993 37.85355 24.61515 63.2961 53.33775 12.0564 58.3317 55.0812 25.8858 32.8596 60.9321 38.85825 43.6158 47.3982 49.96905 32.6823 51.56475 43.0839 44.11815 39.1833 49.20075 40.3062 </vector>
              <vector>43.11345 67.2558 82.41495 34.6326 25.9449 42.6702 59.3364 54.0765 55.28805 23.31495 49.37805 49.25985 61.61175 38.0013 45.65475 39.62655 53.603699999999996 43.349849999999996 52.6581 37.9422 52.2444 41.04495 </vector>
              <vector>18.852899999999998 44.76825 78.012 64.38945 49.2894 7.41705 40.6608 57.88845 71.18595 34.8099 40.0698 39.62655 61.78905 47.48685 52.8354 29.3136 50.56005 44.0886 57.23835 38.0013 53.4264 38.5923 </vector>
              <vector>31.52985 81.88305 92.87565 28.368 16.3116 29.40225 67.6104 78.33705 52.92405 13.91805 44.2068 58.3908 66.6057 36.8193 39.3015 37.49895 57.5634 52.8945 53.0127 34.54395 51.8898 43.2612 </vector>
              <vector>78.51435 21.0987 41.34045 71.06775 46.5708 14.44995 65.15775 46.9845 29.75685 37.08525 60.282 35.134949999999996 47.07315 47.5755 48.43245 33.36195 55.3767 41.4882 47.07315 40.45395 52.15575 40.04025 </vector>
              <vector>48.3438 69.35385 26.21085 16.28205 76.239 39.27195 33.48015 44.8569 54.6084 21.18735 51.6534 48.07785 43.2021 28.1316 59.750099999999996 36.9966 48.25515 38.08995 52.8354 32.94825 52.067099999999996 35.8146 </vector>
              <vector>50.0577 71.1564 80.28735 8.6877 23.25585 45.6252 65.33505 47.13225 45.5661 9.8697 51.15105 47.72325 61.61175 26.26995 43.29075 38.5332 55.70175 40.21755 50.38275 29.40225 52.067099999999996 37.7649 </vector>
              <vector>88.8273 16.22295 14.80455 29.22495 70.41765 65.6601 57.9771 9.95835 32.12085 48.2256 66.192 30.0819 37.5285 34.4553 56.9724 46.4526 52.74675 29.3136 47.01405 39.27195 50.79645 37.4103 </vector>
              <vector>76.91865 4.63935 13.44525 55.93815 84.6903 57.4452 37.1148 12.5883 40.6608 62.3505 62.38005 25.85625 38.62185 45.12285 61.19805 46.3935 47.42775 30.58425 49.02345 45.2115 51.0624 39.7152 </vector>
              <vector>53.0127 78.0711 38.8878 4.04835 82.00125 58.47945 38.4741 56.0268 68.1423 17.40495 53.603699999999996 53.39685 49.5258 27.62925 64.50765 43.58625 50.56005 42.75885 57.918 34.2189 54.6084 39.62655 </vector>
              <vector>14.3022 43.76355 63.97575 8.00805 51.2988 73.07715 27.80655 24.08325 71.6883 39.86295 35.07585 44.2659 55.28805 28.5453 50.4714 51.5352 42.52245 35.134949999999996 54.7857 39.9516 48.6984 40.39485 </vector>
              <vector>21.89655 22.2216 56.29275 77.21415 66.0147 11.0517 32.9778 46.89585 72.36795 46.12755 39.3015 35.134949999999996 52.4808 52.21485 54.0174 29.81595 45.24105 40.3062 55.28805 40.7199 49.4667 39.1242 </vector>
              <vector>39.80385 72.24975 86.6406 19.8576 27.2451 28.98855 67.6104 60.5775 57.29745 17.139 49.7031 49.1712 65.2464 30.732 45.24105 35.0463 57.9771 43.17255 54.51975 33.36195 54.6084 37.08525 </vector>
              <vector>89.1819 51.21015 30.17055 23.9946 49.96905 67.58085 67.46265 25.5903 40.6608 45.4479 67.19669999999999 44.6796 46.9254 33.6279 54.51975 48.90525 57.918 38.1786 52.569449999999996 41.9019 54.93345 41.4882 </vector>
              <vector>87.55665 30.99795 26.5359 67.0785 41.34045 9.19005 69.3243 56.76555 28.98855 40.04025 63.91665 36.7602 41.34045 51.26925 46.9254 29.55 54.7857 44.8569 44.29545 39.44925 48.8757 39.1242 </vector>
              <vector>92.22555 45.8025 36.78975 9.19005 45.3888 72.3384 78.27795 24.31965 33.3915 40.98585 68.7333 43.6749 47.7528 29.99325 52.067099999999996 50.1759 60.9321 36.1692 49.61445 40.39485 54.10605 40.39485 </vector>
              <vector>86.13825 54.6675 16.8435 51.032849999999996 60.3411 13.1793 57.1497 64.62585 33.12555 34.6326 63.4734 46.54125 37.32165 46.3344 53.39685 32.9778 51.26925 46.9254 47.3982 40.39485 50.20545 41.5473 </vector>
              <vector>32.3868 74.3478 81.23295 17.05035 18.2028 31.323 64.419 62.85285 50.7078 18.6756 43.70445 53.7219 60.6957 32.0913 37.79445 36.49425 53.75145 46.8072 50.20545 35.6373 49.96905 39.3606 </vector>
              <vector>26.033549999999998 5.40765 90.09795 56.76555 10.7562 66.4875 60.60705 4.87575 68.64465 68.11275 39.0651 27.9543 64.6554 48.2256 34.9872 53.04225 52.33305 30.40695 52.569449999999996 49.1712 48.3438 42.16785 </vector>
              <vector>71.24505 3.45735 9.89925 55.58355 84.95625 50.67825 29.75685 15.7797 44.29545 65.6601 57.65205 26.09265 36.3465 47.72325 61.78905 44.35455 44.11815 33.0369 49.2894 46.8072 49.8804 40.8972 </vector>
              <vector>42.7884 77.56875 77.09595 8.274 16.0752 38.9469 75.73665 62.61645 43.52715 14.3613 49.20075 56.76555 62.2914 27.3633 38.62185 39.9516 60.282 47.13225 50.8851 33.53925 52.4808 39.5379 </vector>
              <vector>56.7951 75.61845 85.36995 24.4083 23.7582 42.58155 68.9697 51.7125 52.8354 22.96035 54.7857 52.8945 64.419 34.4553 44.7978 39.1242 56.47005 42.58155 53.33775 36.4056 53.33775 39.1833 </vector>
              <vector>94.85166500000001 77.14380600000001 78.672064 7.209391 30.432268 69.33640100000001 96.080916 54.319605 40.498837 25.349149 71.662011 61.163543000000004 65.01741100000001 29.734585000000003 51.528873000000004 55.64852500000001 72.791593 48.538803 56.279762000000005 40.565283 61.296435 46.811207 </vector>
              <vector>46.84443 92.625724 93.98786700000001 20.332476 21.761065000000002 38.738018000000004 84.685427 82.824939 63.02403100000001 12.159618000000002 57.675128 65.44931000000001 74.78497300000001 38.738018000000004 48.572026 43.488907000000005 70.43276 60.033961000000005 62.52568600000001 38.638349000000005 62.160233000000005 48.239796000000005 </vector>
              <vector>97.11082900000001 16.910507000000003 19.501901 54.81795 95.01778 66.11377 39.53537 18.405542 46.01385500000001 73.22349200000001 76.77835300000001 33.056885 45.615179000000005 48.804587000000005 72.691924 52.525563000000005 54.55216600000001 36.744638 57.974135000000004 53.289692 60.731644 46.080301000000006 </vector>
              <vector>21.495281000000002 49.867723000000005 102.42650900000001 52.724901 49.037148 8.737649000000001 47.143437000000006 72.858039 87.243598 33.887460000000004 46.678315000000005 47.110214000000006 75.449433 48.63847200000001 57.21000600000001 32.857547000000004 59.004048000000004 53.090354000000005 69.26995500000001 40.266276000000005 62.259902000000004 44.153367 </vector>
              <vector>98.17396500000001 63.256592000000005 16.27927 58.30636500000001 79.53586200000001 14.319113000000002 64.51906600000001 84.552535 34.21969 29.9007 75.183649 54.81795 41.628419 52.625232000000004 64.053944 37.309429 59.668508 59.36950100000001 51.595319 43.123454 57.309675000000006 48.239796000000005 </vector>
              <vector>40.963959 83.78840600000001 63.389484 2.059826 93.124069 73.22349200000001 18.538434000000002 44.552043000000005 84.187082 18.970333 49.601939 60.698421 57.608682 28.305996 70.233422 54.984065 44.85105 44.552043000000005 66.51244600000001 37.242983 58.738264 44.651712 </vector>
              <vector>53.422584 87.21037500000001 78.97107100000001 8.903764 28.704672000000002 52.625232000000004 89.80176900000001 66.57889200000001 57.675128 20.697929000000002 63.289815000000004 61.362881 70.53242900000001 33.422338 52.92423900000001 48.904256000000004 72.32647100000001 52.060441000000004 62.625355000000006 40.565283 64.352951 46.346085 </vector>
              <vector>106.512938 40.565283 34.319359000000006 84.65220400000001 49.50227 10.731029000000001 91.330027 69.070617 29.834254 52.326225 76.97769100000001 41.130074 50.930859000000005 61.828003 56.844553000000005 35.249603 69.668631 55.48241 52.92423900000001 48.904256000000004 59.967515000000006 48.738141000000006 </vector>
              <vector>28.139881000000003 78.937848 70.997551 6.2459240000000005 82.492709 79.60230800000001 25.016919 43.488907000000005 89.03764000000001 32.292756000000004 48.937479 60.133630000000004 63.389484 30.963836 67.77492000000001 58.30636500000001 49.435824000000004 44.452374000000006 69.668631 43.223123 60.631975000000004 47.209883000000005 </vector>
              <vector>95.11744900000001 35.050265 24.618243000000003 26.578400000000002 73.854729 75.71521700000001 58.439257000000005 13.289200000000001 38.472234 60.93098200000001 75.74844 40.465614 46.279639 41.495527 66.612115 55.183403000000006 61.595442000000006 35.714725 54.55216600000001 49.20326300000001 59.967515000000006 45.216503 </vector>
              <vector>60.532306000000005 86.811699 78.007604 14.717789000000002 30.232930000000003 53.289692 85.05088 64.88451900000001 59.86784600000001 21.661396000000003 61.695111000000004 62.326348 69.10384 34.751258 50.864413000000006 49.867723000000005 68.33971100000001 52.326225 60.266522 40.930736 61.49577300000001 46.910876 </vector>
              <vector>21.794288 57.907689000000005 91.961264 13.62143 74.984311 87.442936 29.435578000000003 29.56847 95.948024 42.458994000000004 45.249726 55.249849000000005 73.09060000000001 33.223 66.27988500000001 63.489153 50.067061 41.395858000000004 72.990931 47.542113 61.96089500000001 48.206573000000006 </vector>
              <vector>28.040212000000004 23.555107000000003 90.931351 37.143314000000004 34.21969 72.39291700000001 53.887706 31.163174 75.74844 63.45593 46.578646000000006 41.395858000000004 65.94765500000001 44.552043000000005 47.807897000000004 52.226556 54.087044000000006 42.359325000000005 59.203386 51.395981000000006 54.651835000000005 46.910876 </vector>
              <vector>97.443059 61.562219000000006 29.668139000000004 13.721099 61.39610400000001 87.509382 83.954521 30.531937000000003 26.711292 55.61530200000001 76.313231 46.179970000000004 47.276329000000004 33.422338 59.768177 61.894449 63.65526800000001 38.073558000000006 50.964082000000005 48.970702 60.133630000000004 46.080301000000006 </vector>
              <vector>66.346331 11.196151 37.342652 76.944468 88.47284900000001 31.063505000000003 50.100284 38.173227000000004 77.74182 71.89457200000001 61.861226 35.149934 54.651835000000005 58.14025 71.363004 45.48228700000001 60.166853 44.651712 65.58220200000001 51.562096000000004 63.190146000000006 45.980632 </vector>
              <vector>78.107273 15.382249000000002 71.562342 86.446246 30.598383000000002 30.498714000000003 82.692047 43.32279200000001 38.970579 69.83474600000001 67.27657500000001 33.056885 64.053944 61.927672 51.993995000000005 38.638349000000005 67.27657500000001 43.522130000000004 54.087044000000006 52.525563000000005 61.761557 46.146747000000005 </vector>
              <vector>78.804956 77.64215100000001 23.621553000000002 42.458994000000004 87.575828 37.508767000000006 58.77148700000001 67.176906 43.655022 26.080055 69.170286 55.216626000000005 48.605249 46.445754 68.240042 40.664952 61.562219000000006 50.79796700000001 58.505703000000004 40.565283 61.728334000000004 47.641782000000006 </vector>
              <vector>87.47615900000001 39.601816 40.266276000000005 77.376367 66.77823000000001 11.229374 71.628788 50.864413000000006 38.571903000000006 58.605372 69.76830000000001 46.910876 52.326225 59.469170000000005 60.864536 32.691432000000006 62.758247000000004 48.239796000000005 55.64852500000001 48.771364000000005 60.233299 47.07699100000001 </vector>
              <vector>65.01741100000001 78.638841 80.10065300000001 13.953660000000001 27.475421 58.904379000000006 82.29337100000001 50.532183 52.758124 16.511831 65.183526 54.053821000000006 67.01079100000001 30.963836 49.136817 46.445754 66.911122 43.787914 59.86784600000001 35.814394 61.96089500000001 41.495527 </vector>
              <vector>90.931351 21.561727 56.64521500000001 78.173719 48.771364000000005 18.970333 80.59899800000001 51.395981000000006 38.671572000000005 52.625232000000004 71.76168000000001 35.615056 62.625355000000006 54.984065 59.30305500000001 37.807774 67.27657500000001 45.581956000000005 58.339588000000006 47.010545 62.824693 45.017165000000006 </vector>
              <vector>76.878022 71.32978100000001 75.34976400000001 18.239427000000003 43.256346 72.09391000000001 76.41290000000001 51.196643 46.01385500000001 31.163174 64.352951 55.183403000000006 62.52568600000001 38.472234 53.123577000000004 52.525563000000005 63.289815000000004 48.239796000000005 57.110337 44.718158 60.067184000000005 48.073681 </vector>
              <vector>28.904010000000003 70.39953700000001 104.154105 61.661888000000005 46.279639 12.890524000000001 59.602062000000004 79.801646 83.92129800000001 28.671449000000003 49.336155000000005 56.047201 78.306611 52.724901 57.010668 35.914063000000006 62.725024000000005 57.276452000000006 68.804833 43.32279200000001 63.289815000000004 48.239796000000005 </vector>
              <vector>54.851173 93.65563700000001 91.994487 10.830698000000002 15.216134 47.010545 97.40983600000001 69.83474600000001 37.176537 14.418782 56.346208000000004 66.21343900000001 69.004171 30.764498000000003 42.093541 46.146747000000005 71.46267300000001 52.525563000000005 51.528873000000004 34.186467 57.110337 46.080301000000006 </vector>
              <vector>53.887706 80.000984 39.336032 17.641413 84.78509600000001 58.705041 43.621799 50.997305000000004 78.107273 28.671449000000003 56.279762000000005 55.64852500000001 54.452497 34.286136 67.01079100000001 48.14012700000001 53.98737500000001 47.475667 62.359571 40.831067000000004 58.173473 45.017165000000006 </vector>
              <vector>33.256223000000006 69.83474600000001 60.067184000000005 7.309060000000001 85.516002 70.10053 34.983819000000004 38.372565 83.622291 33.322669000000005 53.98737500000001 58.406034000000005 61.96089500000001 31.163174 70.233422 55.283072000000004 54.55216600000001 44.552043000000005 69.004171 43.023785000000004 63.489153 47.010545 </vector>
              <vector>92.459609 52.724901 30.997059000000004 5.481795 61.39610400000001 79.137186 69.668631 35.914063000000006 21.495281000000002 51.86110300000001 67.77492000000001 48.439134 46.379308 32.857547000000004 57.608682 56.977445 60.532306000000005 42.924116000000005 45.150057000000004 48.63847200000001 57.010668 46.246416 </vector>
              <vector>38.206450000000004 7.209391 45.349395 86.34657700000001 95.78190900000001 28.206327 23.854114000000003 34.485474 75.449433 73.42283 53.98737500000001 28.771118 55.515633 60.033961000000005 72.990931 39.302809 49.801277000000006 42.458994000000004 64.419397 54.219936000000004 60.36619100000001 45.880963 </vector>
              <vector>91.894818 8.338973000000001 20.830821 70.39953700000001 99.00454 72.193579 49.336155000000005 9.202771 44.38592800000001 78.572395 74.78497300000001 33.621676 44.485597000000006 53.389361 74.41952 57.376121000000005 55.415964 34.751258 55.980755 55.64852500000001 60.631975000000004 46.811207 </vector>
              <vector>89.868215 17.940420000000003 50.731521 84.51931200000001 57.940912000000004 10.133015 86.47946900000001 41.462304 32.591763 53.090354000000005 71.163666 33.55523 57.70835100000001 58.572149 56.445877 33.389115000000004 66.844676 44.452374000000006 54.219936000000004 45.947409 62.02734100000001 44.086921000000004 </vector>
              <vector>38.970579 11.362266000000002 106.41326900000001 40.498837 31.428958 60.698421 68.605495 8.571534 80.59899800000001 68.40615700000001 51.030528000000004 31.927303000000002 79.203632 42.25965600000001 51.728211 49.601939 65.482533 30.432268 68.605495 49.934169000000004 63.45593 42.25965600000001 </vector>
              <vector>88.67218700000001 61.927672 54.02059800000001 6.7110460000000005 43.754691 82.85816200000001 76.14711600000001 39.635039000000006 31.694742 47.309552000000004 67.907812 50.83119000000001 54.784727000000004 33.488784 55.748194000000005 60.266522 62.658578000000006 47.07699100000001 51.395981000000006 49.070371 58.638595 49.336155000000005 </vector>
              <vector>24.917250000000003 58.14025 105.582694 66.479223 51.993995000000005 14.883904000000001 50.665075 80.06743 91.52936500000001 33.621676 51.32953500000001 53.95415200000001 80.200322 55.08373400000001 60.93098200000001 38.738018000000004 61.96089500000001 59.934292000000006 73.555722 44.552043000000005 66.446 48.904256000000004 </vector>
              <vector>95.61579400000001 53.190023000000004 26.379062 26.179724 50.133507 79.27007800000001 71.927795 22.192964000000003 35.083488 51.86110300000001 71.82812600000001 47.375998 46.312862 37.87422 57.376121000000005 57.675128 61.79478 38.804464 52.293002 47.043768 57.442567000000004 45.947409 </vector>
              <vector>110.898374 53.555476000000006 27.575090000000003 68.20681900000001 78.306611 9.568224 85.34988700000001 78.373057 38.505457 37.907443 84.38642 52.16011 51.595319 58.406034000000005 70.233422 34.850927000000006 72.02746400000001 59.934292000000006 58.439257000000005 45.681625000000004 66.911122 48.14012700000001 </vector>
              <vector>27.209637 14.152998 53.123577000000004 88.60574100000001 86.97781400000001 17.973643000000003 21.329166 44.784604 82.758493 65.21674900000001 46.977322 32.359202 57.442567000000004 61.595442000000006 66.911122 36.279516 45.681625000000004 46.346085 65.050634 51.229866 58.20669600000001 45.548733000000006 </vector>
              <vector>48.937479 9.767562000000002 91.23035800000001 76.08067000000001 22.259410000000003 61.828003 78.505949 23.455438 65.78154 78.73851 52.758124 33.522007 70.798213 60.033961000000005 46.478977 53.48903000000001 63.954275 41.495527 59.602062000000004 58.23991900000001 57.675128 49.76805400000001 </vector>
              <vector>90.96457400000001 12.392179 19.335786000000002 56.08042400000001 97.34339000000001 58.30636500000001 53.057131000000005 9.601447 46.213193000000004 71.52911900000001 73.72183700000001 29.634916000000004 45.316172 47.807897000000004 74.253405 49.76805400000001 57.276452000000006 31.628296000000002 57.276452000000006 50.864413000000006 60.499083000000006 43.289569 </vector>
              <vector>68.70516400000001 4.352213000000001 101.59593400000001 71.728457 16.545054 53.389361 76.21356200000001 16.976953 55.01728800000001 85.21699500000001 58.83793300000001 30.498714000000003 77.542482 55.48241 45.050388000000005 49.668385 64.352951 38.173227000000004 59.30305500000001 60.79809 60.43263700000001 47.57533600000001 </vector>
              <vector>11.694496000000001 32.658209 78.007604 89.868215 66.246662 6.810715 26.046832000000002 71.52911900000001 90.001107 54.51894300000001 39.635039000000006 39.402478 64.818073 62.791470000000004 60.166853 33.422338 46.113524000000005 56.246539000000006 66.346331 50.067061 56.445877 48.738141000000006 </vector>
              <vector>40.864290000000004 87.11070600000001 102.72551600000001 20.332476 24.618243000000003 33.522007 86.114016 83.123946 61.296435 11.960280000000001 57.874466000000005 66.678561 80.765113 37.807774 48.837810000000005 44.452374000000006 73.356384 60.499083000000006 64.618735 37.242983 66.14699300000001 48.538803 </vector>
              <vector>38.306119 9.003433000000001 28.904010000000003 73.15704600000001 86.47946900000001 19.26934 28.040212000000004 36.578523000000004 66.446 69.236732 48.106904 29.435578000000003 47.708228000000005 55.183403000000006 67.475913 37.143314000000004 48.472357 41.329412000000005 59.502393000000005 50.067061 57.70835100000001 43.422461000000006 </vector>
              <vector>80.58915 90.69236000000001 86.13071000000001 14.36075 15.171710000000001 67.10694 104.47868 65.41744 33.114200000000004 15.23929 65.45123 69.13434 68.01927 29.87036 41.83202 58.1188 77.27773 55.4156 49.29961 36.69594 57.88227 48.86034 </vector>
              <vector>63.79552 94.9499 88.69875 8.07581 11.8265 60.551680000000005 101.50516 77.48047 39.66946 7.80549 65.58639 72.85124 71.73617 33.35073 40.548 55.68592 76.63572 59.63935 54.67222 35.51329 62.10602 51.428380000000004 </vector>
              <vector>96.67319 16.11783 15.10413 66.22840000000001 106.57366 70.959 24.3288 20.47674 47.23842 94.10515 73.72978 35.58087 38.82471 59.63935 76.73709 61.97086 44.9407 40.07494 54.976330000000004 67.95169 58.18638 52.61103 </vector>
              <vector>75.25033 6.92695 18.28039 79.33892 98.05858 64.40374 26.15346 15.84751 53.21925 86.1645 58.69323 31.323330000000002 37.91238 59.06492 69.50603 51.86765 43.62289 37.20279 53.62473 61.193690000000004 52.7124 48.15075 </vector>
              <vector>64.77543 99.20744 21.49044 18.2466 108.53348 53.28683 25.88314 84.17089 62.5115 9.73152 61.36264 73.39188 42.237500000000004 39.770830000000004 76.09508 52.47587 46.22472 65.18091 59.43661 38.35165 56.86857 52.57724 </vector>
              <vector>32.30324 14.5297 94.98369 81.87317 16.15162 71.33069 87.5161 8.65024 74.98001000000001 94.40926 49.36719 36.25667 77.51426000000001 60.41652 42.5754 59.4704 68.55991 35.85119 63.76173 66.80283 60.45031 52.002810000000004 </vector>
              <vector>15.27308 67.61379 99.71429 63.32246 33.89137 14.1918 49.02929 91.46953 86.60377 25.747980000000002 41.76444 59.84209 74.30421 56.15898 49.400980000000004 38.8585 56.7672 66.53251 66.32977 43.99458 59.06492 51.39459 </vector>
              <vector>14.56349 50.27952 97.78826000000001 22.673090000000002 54.16537 100.42388 27.20095 16.557100000000002 102.48507000000001 60.686840000000004 39.93978 53.15167 70.72247 36.45941 56.86857 69.57361 46.25851 38.689550000000004 73.08777 53.15167 57.74711 51.0229 </vector>
              <vector>84.91427 82.04212 8.95435 57.1051 95.05127 20.84843 52.61103 96.23392 27.57264 15.71235 70.14804 62.47771 40.210100000000004 53.75989 70.6211 38.01375 55.58455 66.9042 45.68408 37.20279 56.4293 50.414680000000004 </vector>
              <vector>74.03389 88.80012 68.05306 2.39909 24.43017 74.6759 99.24123 43.99458 29.36351 22.673090000000002 65.78913 65.34986 59.90967 30.14068 45.75166 59.4704 72.17544 49.468560000000004 48.04938 39.73704 57.64574 48.52244 </vector>
              <vector>74.54074 86.60377 78.12248 15.07034 21.79455 64.36995 91.03026 71.53343 44.839330000000004 24.734280000000002 64.64027 69.91151 65.21470000000001 38.79092 46.66399 57.003730000000004 70.75626 57.91606 54.50327 44.90691 58.659440000000004 52.40829 </vector>
              <vector>95.42296 78.7307 10.84659 53.32062 82.92066 10.54248 58.35533 93.29419 27.94433 19.42925 73.76357 60.95716 38.757130000000004 50.95532 66.66767 33.31694 56.39551 63.99826 47.10326 37.06763 57.24026 47.61011 </vector>
              <vector>38.08133 18.75345 94.57821 52.509660000000004 28.0457 69.20192 59.97725 34.16169 72.81745000000001 75.48686000000001 48.11696 43.318780000000004 67.41105 52.81377 45.51513 54.77359 56.19277 45.92061 58.99734 57.88227 55.88866 51.32701 </vector>
              <vector>97.24762 52.81377 14.69865 29.46488 72.04028 96.3015 72.58092 23.85574 16.15162 72.81745000000001 72.44576 46.79915 40.04115 43.45394 63.62657 69.74256 57.37542 42.67677 42.16992 60.551680000000005 56.564460000000004 52.40829 </vector>
              <vector>26.28862 47.61011 91.50332 77.07499 44.16353 23.9909 53.21925 65.21470000000001 90.32067 33.72242 49.50235 52.002810000000004 73.89873 59.06492 59.77451 39.8722 58.05122 54.13158 68.55991 46.25851 60.822 49.73888 </vector>
              <vector>89.91519 33.85758 43.21741 93.36177 40.81832 17.97628 79.23755 60.41652 19.49683 58.152590000000004 72.17544 43.318780000000004 52.30692 67.74895000000001 54.70601 37.47311 65.11333 52.54345 45.88682 53.32062 58.96355 51.05669 </vector>
              <vector>81.43390000000001 81.19737 20.71327 52.509660000000004 87.38094 29.329720000000002 63.32246 71.06037 36.89868 31.45849 71.93891 57.34163 48.3197 51.63112 68.9316 40.95348 63.221090000000004 54.43569 57.510580000000004 43.11604 63.32246 49.70509 </vector>
              <vector>61.4978 25.07218 27.33611 71.33069 90.72615 68.66128 52.0366 35.34434 51.90144 81.60285 61.36264 45.853030000000004 44.839330000000004 57.88227 65.11333 58.152590000000004 53.62473 50.0092 52.7124 60.92337 55.11149 54.4019 </vector>
              <vector>95.11885 49.468560000000004 33.21557 24.80186 68.69507 92.41565 69.77635000000001 28.51876 26.93063 55.38181 69.77635000000001 45.98819 45.37997 40.91969 60.95716 62.81561 59.23387 43.45394 48.15075 50.685 55.88866 48.15075 </vector>
              <vector>51.495960000000004 15.57719 84.30605 75.35170000000001 25.61282 50.921530000000004 72.44576 39.46672 50.82016 80.96084 54.57085 40.00736 66.83662 57.74711 49.23203 51.86765 61.632960000000004 48.15075 57.64574 59.06492 58.42291 52.002810000000004 </vector>
              <vector>42.44024 79.87956 88.32706 47.880430000000004 21.22012 54.94254 59.90967 68.01927 62.44392 25.57903 48.961710000000004 59.33524 63.35625 48.01559 43.21741 49.06308 54.70601 55.0777 54.030210000000004 45.71787 52.7124 50.78637 </vector>
              <vector>10.54248 43.85942 76.29782 94.00378 68.42475 7.7041200000000005 21.76076 77.21015 92.17912 58.659440000000004 36.96626 49.06308 62.03844 68.52612 58.82839 35.34434 44.16353 62.27497 65.24849 54.67222 53.89505 53.455780000000004 </vector>
              <vector>79.44029 9.73152 12.8402 73.49325 105.35722 61.8357 27.741590000000002 9.35983 49.16445 94.03757 67.64758 29.22835 42.10234 59.537980000000005 81.36632 55.043910000000004 46.08956 35.51329 57.64574 65.92429 58.92976 48.75897 </vector>
              <vector>70.85763 87.61747 24.15985 35.4795 89.78003 54.67222 48.42107 67.07315 68.96539 27.20095 61.632960000000004 63.221090000000004 48.15075 45.71787 68.42475 52.40829 55.24665 58.28775 59.90967 46.25851 58.28775 53.86126 </vector>
              <vector>72.9864 87.21199 16.01646 37.87859 98.46406 30.91785 41.08864 85.21838 49.09687 13.98906 70.31699 63.08593 42.98088 45.07586 75.25033 43.72426 54.84117 61.86949 57.510580000000004 37.06763 61.4978 48.52244 </vector>
              <vector>90.32067 43.08225 10.8128 27.87675 74.03389 80.28504 59.098710000000004 32.94525 20.67948 71.87133 64.16721 49.19824 35.37813 44.2649 59.36903 62.27497 54.976330000000004 45.21102 42.71056 57.34163 53.89505 51.32701 </vector>
              <vector>26.96442 92.14533 101.64032 47.880430000000004 17.50322 22.13245 65.51881 97.34899 77.64942 13.98906 37.236580000000004 67.61379 70.45215 49.06308 36.69594 42.00097 56.96994 68.9316 59.36903 39.60188 51.63112 51.46217 </vector>
              <vector>98.97091 23.58542 10.94796 66.26219 86.56998 95.76086000000001 57.37542 3.44658 29.0594 85.38733 76.29782 41.730650000000004 38.95987 53.86126 69.37087 67.20831 56.15898 33.31694 48.15075 61.73433 57.64574 50.414680000000004 </vector>
              <vector>55.44939 10.74522 79.20376 88.39464 29.02561 25.37629 71.73617 28.21465 35.95256 76.06129 54.030210000000004 33.85758 62.88319 63.11972 43.38636 45.2786 58.92976 44.50143 50.31331 57.20647 54.16537 48.62381 </vector>
              <vector>79.37271 8.65024 90.05035 91.09784 15.34066 38.38544 97.38278 30.78269 40.68316 90.01656 64.03205 32.13429 71.6348 67.07315 42.71056 46.12335 76.29782 41.46033 53.21925 65.75534 58.96355 50.14436 </vector>
              <vector>87.11062 65.99187 47.50874 6.38631 41.08864 84.67774 73.49325 38.11512 26.55894 50.414680000000004 66.83662 52.40829 49.50235 34.53338 55.11149 63.221090000000004 60.31515 47.47495 47.23842 50.54984 56.02382 50.27952 </vector>
              <vector>43.48773 95.35538 100.05219 36.52699 14.42833 44.40006 79.64303 89.8814 59.77451 13.04294 50.95532 71.60101 71.49964 46.12335 41.8996 51.86765 64.70785000000001 68.01927 56.96994 42.40645 56.29414 53.7261 </vector>
              <vector>44.16353 3.31142 42.84572 93.22661000000001 97.11246 31.863970000000002 15.74614 38.92608 79.50787 77.07499 49.23203 30.411 49.63751 65.99187 70.04667 39.33156 40.81832 45.853030000000004 63.25488 57.74711 55.0777 48.42107 </vector>
              <vector>32.100500000000004 10.40732 105.55996 65.95808 14.73244 75.65581 74.43937 11.65755 73.18914 91.77364 46.12335 33.4521 77.64942 57.20647 39.60188 60.24757 62.78182 37.60827 61.93707 66.9042 56.26035 52.34071 </vector>
              <vector>97.6531 33.4521 14.96897 25.57903 71.36448 95.49054 76.43298 12.13061 18.14523 71.33069 72.85124 47.47495 39.50051 44.12974 61.36264 67.74895000000001 62.44392 38.01375 43.21741 59.605560000000004 55.24665 52.27313 </vector>
              <vector>88.96907 16.38815 46.2923 95.35538 28.55255 14.25938 97.24762 62.00465 24.15985 71.33069 69.37087 36.79731 52.98272 68.79644 46.9681 37.60827 71.49964 54.67222 43.89321 57.20647 56.29414 49.73888 </vector>
              <vector>91.63848 14.394540000000001 12.43472 60.686840000000004 102.58644 67.34347 42.27129 7.23106 40.95348 88.42843 71.36448 33.72242 40.31147 52.54345 76.97362 55.34802 53.11788 30.91785 53.11788 61.193690000000004 59.098710000000004 46.79915 </vector>
              <vector>45.75166 7.46759 108.73622 61.73433 14.29317 74.94622 61.90328 17.063950000000002 75.52065 96.03118 49.50235 36.12151 77.91974 53.86126 42.16992 61.05853 57.64574 42.94709 64.97817 70.14804 58.42291 53.08409 </vector>
              <vector>14.02285 34.39822 81.90696 94.13894 75.11517 3.58174 14.96897 82.54897 103.22845 57.61195 36.56078 48.15075 64.03205 71.33069 58.69323 33.85758 40.277680000000004 63.96447 72.31060000000001 54.4019 54.84117 52.27313 </vector>
              <vector>104.17457 70.28320000000001 24.700490000000002 12.26577 51.09048 99.07228 98.3289 21.45665 13.48221 63.221090000000004 79.91335000000001 57.61195 46.42746 34.127900000000004 55.7535 69.87772 74.57453 38.11512 42.16992 52.40829 59.63935 48.79276 </vector>
              <vector>91.60469 22.57172 25.3425 15.77993 71.33069 91.87501 65.04575 10.54248 22.50414 58.017430000000004 72.20923 39.43293 46.83294 37.54069 63.8631 64.50511 60.38273 38.35165 46.56262 52.67861 57.7809 48.9955 </vector>
            </data>
          </datamatrix>
          <datamatrix visiblename="Combined dataset 4-10 DPI, centroid size" covarfromorigin="false" matrixtype="1" iscoordinates="false" issymmetrycomponent="false" isasymmetrycomponent="false">
            <data>
              <vector>41.23839191785116 3.7193696651259214 </vector>
              <vector>48.609654617375455 3.8838221658557277 </vector>
              <vector>35.43960453444295 3.567829966939941 </vector>
              <vector>30.678998230883792 3.42357832377834 </vector>
              <vector>32.52497344217689 3.482008207862552 </vector>
              <vector>38.41267410728816 3.648387460014848 </vector>
              <vector>41.13438781442453 3.7168444581575195 </vector>
              <vector>39.00721290226319 3.6637465752410807 </vector>
              <vector>37.97941625423937 3.637044335446101 </vector>
              <vector>33.01141920995162 3.496853538274802 </vector>
              <vector>30.36996627099138 3.4134541684541886 </vector>
              <vector>43.825046940215685 3.7802055018897978 </vector>
              <vector>41.96613423247055 3.736862965227935 </vector>
              <vector>44.011092909390534 3.7844417137205357 </vector>
              <vector>37.52286727155815 3.6249505410358265 </vector>
              <vector>38.3024928026943 3.6455149803008107 </vector>
              <vector>34.68875617787231 3.5464156049877964 </vector>
              <vector>39.83967509014426 3.6848632773152774 </vector>
              <vector>50.70480355444599 3.926020650772774 </vector>
              <vector>45.64111038076808 3.820808853812039 </vector>
              <vector>30.053756963208105 3.4029876769004477 </vector>
              <vector>30.302471474448083 3.4112292760024 </vector>
              <vector>53.13220922263811 3.972783321052124 </vector>
              <vector>40.99286933951506 3.71339813303031 </vector>
              <vector>25.816556815479498 3.251016023136503 </vector>
              <vector>45.64109201064002 3.8208084513211356 </vector>
              <vector>37.64459528160103 3.6281893923238804 </vector>
              <vector>40.32548304602836 3.696983602762301 </vector>
              <vector>46.65566234897762 3.8427942993267754 </vector>
              <vector>36.906131499432476 3.608377702538831 </vector>
              <vector>44.68765258521256 3.799697234942664 </vector>
              <vector>35.65441001621956 3.573872842329468 </vector>
              <vector>26.068366607637344 3.2607225718834942 </vector>
              <vector>35.378559071486585 3.5661059606972496 </vector>
              <vector>36.18961624033245 3.5887722334943506 </vector>
              <vector>32.42263568329768 3.478856811068958 </vector>
              <vector>35.90748911329698 3.580945884136354 </vector>
              <vector>51.04402545088699 3.9326885044784348 </vector>
              <vector>43.62594800343543 3.7756521110242574 </vector>
              <vector>43.619332434234266 3.775500456535197 </vector>
              <vector>28.746150393041408 3.3585038589055656 </vector>
              <vector>55.710426006212586 4.020167310857061 </vector>
              <vector>64.28498538361083 4.163326095167606 </vector>
              <vector>50.81177611765179 3.928128141059478 </vector>
              <vector>42.797688399795575 3.756484091778623 </vector>
              <vector>46.61092252503355 3.8418349026160197 </vector>
              <vector>52.68247047446709 3.964282771646177 </vector>
              <vector>44.286468409699296 3.7906791768850066 </vector>
              <vector>51.15105361076182 3.934783090636357 </vector>
              <vector>50.87286017880482 3.929329582510724 </vector>
              <vector>45.671979995735896 3.821484980663436 </vector>
              <vector>42.64095029837686 3.7528150661565474 </vector>
              <vector>58.02162527117392 4.060815790558315 </vector>
              <vector>54.37703050951442 3.9959418314153403 </vector>
              <vector>59.14372103494228 4.079970431534327 </vector>
              <vector>49.48116430886675 3.901592078146121 </vector>
              <vector>51.21795856542692 3.9360902237769224 </vector>
              <vector>47.22668338294393 3.854959058764846 </vector>
              <vector>49.73814141939647 3.906772071762308 </vector>
              <vector>60.51808569823424 4.102942257524882 </vector>
              <vector>55.87244011753958 4.023071237433026 </vector>
              <vector>38.683155259741966 3.65540424067445 </vector>
              <vector>40.169778975860595 3.6931149461369994 </vector>
              <vector>67.73320984499212 4.215576603879911 </vector>
              <vector>50.459562593738525 3.921172274799172 </vector>
              <vector>34.5956084467955 3.543726750505189 </vector>
              <vector>53.130671965216926 3.9727543879495375 </vector>
              <vector>51.08371376519967 3.9334657334000824 </vector>
              <vector>54.32930117697725 3.995063697918169 </vector>
              <vector>58.44002062461268 4.068000939801887 </vector>
              <vector>50.033256703413244 3.9126879183927836 </vector>
              <vector>54.88880376925235 4.005309389087891 </vector>
              <vector>44.50393238312557 3.795577553428084 </vector>
              <vector>35.98072161784788 3.5829832844037535 </vector>
              <vector>47.765602533217105 3.8663057681764217 </vector>
              <vector>49.41634542231966 3.9002812484598195 </vector>
              <vector>41.14634494191566 3.7171351003813973 </vector>
              <vector>45.79569601551258 3.824190113243933 </vector>
              <vector>62.61134802282333 4.136946539996985 </vector>
              <vector>53.97884166254231 3.988592148718313 </vector>
              <vector>55.74283673238986 4.020748912979681 </vector>
              <vector>41.18343377594914 3.718036082677719 </vector>
              <vector>78.99305565872692 4.369359945549232 </vector>
              <vector>85.87607062515622 4.452905217715525 </vector>
              <vector>78.40048218592443 4.361830077668118 </vector>
              <vector>67.32267090192643 4.209497043252258 </vector>
              <vector>76.6341127495748 4.339042313770159 </vector>
              <vector>85.34476429913286 4.446699103470528 </vector>
              <vector>70.17725540497757 4.2510242614532805 </vector>
              <vector>79.72861320101917 4.378628532672165 </vector>
              <vector>79.38301172139185 4.374284387191907 </vector>
              <vector>65.53749605665031 4.182622437729285 </vector>
              <vector>63.555046460235765 4.15190640377045 </vector>
              <vector>82.36711373947074 4.411186252148277 </vector>
              <vector>68.32107097740119 4.224218225256179 </vector>
              <vector>83.27134232505693 4.422104460269798 </vector>
              <vector>66.55036700544251 4.197959059558334 </vector>
              <vector>71.23650404327316 4.266005384270589 </vector>
              <vector>63.699913514405395 4.154183204875554 </vector>
              <vector>61.94395510588216 4.126230026330869 </vector>
              <vector>72.68982106685476 4.286201361901202 </vector>
              <vector>66.26655736878828 4.193685356188642 </vector>
              <vector>56.1763792693885 4.028496370852098 </vector>
              <vector>69.02891844829502 4.23452552474236 </vector>
              <vector>92.24928911435626 4.524494576813506 </vector>
              <vector>61.67536593758852 4.1218845957190755 </vector>
              <vector>61.00401875069752 4.110939743162219 </vector>
              <vector>72.18819726324884 4.279276559727457 </vector>
              <vector>79.44249271280509 4.375033397804604 </vector>
              <vector>85.70051983633313 4.450858891353518 </vector>
              <vector>76.16968321361674 4.332963525437053 </vector>
              <vector>73.07332131553959 4.291463338657356 </vector>
              <vector>70.45283843359974 4.254943527577066 </vector>
              <vector>71.83252868879681 4.274337419264882 </vector>
              <vector>62.29184730087805 4.131830555286063 </vector>
              <vector>74.1487768731831 4.306073573143551 </vector>
              <vector>74.95669777310218 4.316910583772793 </vector>
              <vector>70.5858203836327 4.256829279902788 </vector>
              <vector>76.80646281597248 4.341288787862751 </vector>
              <vector>97.51515385525055 4.580007790083134 </vector>
              <vector>86.1870105175711 4.456519476263382 </vector>
              <vector>84.3836399420258 4.4353735432631405 </vector>
              <vector>66.43350963040209 4.196201592291254 </vector>
              <vector>91.34803204946797 4.514676739619526 </vector>
              <vector>98.9292995242401 4.59440544879091 </vector>
              <vector>93.40023427474057 4.536893853526518 </vector>
              <vector>85.67557790100813 4.450567813007933 </vector>
              <vector>92.26309056694276 4.524644176018026 </vector>
              <vector>98.7988433799461 4.593085898004591 </vector>
              <vector>84.57627314753637 4.437653768027149 </vector>
              <vector>94.79610797685078 4.551728353321682 </vector>
              <vector>93.01638946035698 4.532775708382967 </vector>
              <vector>80.69071430092254 4.390623504230732 </vector>
              <vector>78.07251928507182 4.357638129178243 </vector>
              <vector>96.62162124310775 4.570802538566397 </vector>
              <vector>71.04970256997593 4.263379668327112 </vector>
              <vector>91.22321509433756 4.513309416160556 </vector>
              <vector>72.64071869212073 4.285525628133421 </vector>
              <vector>79.95658445700259 4.38148379307457 </vector>
              <vector>70.94498204328477 4.261904675851693 </vector>
              <vector>68.79603193698118 4.231146067941436 </vector>
              <vector>75.5768677343933 4.325150254014042 </vector>
              <vector>68.70161932349806 4.22977276988935 </vector>
              <vector>61.675210910425456 4.121882082116512 </vector>
              <vector>87.64876082031616 4.473337473450032 </vector>
              <vector>107.11862419223517 4.673936857687995 </vector>
              <vector>67.22573392146334 4.208056119484153 </vector>
              <vector>78.35265309949175 4.361219830379221 </vector>
              <vector>83.46224277637806 4.42439434727273 </vector>
              <vector>93.59427772152809 4.5389692461609386 </vector>
              <vector>103.81486821407752 4.6426091995306775 </vector>
              <vector>81.05020203214355 4.395068740863878 </vector>
              <vector>88.06920154318847 4.478122886615131 </vector>
              <vector>76.89106131978849 4.3423896320414075 </vector>
              <vector>88.8196949906797 4.486608415841844 </vector>
              <vector>77.25370882472994 4.347094925301495 </vector>
              <vector>93.57644912766351 4.538778739940029 </vector>
              <vector>92.98277132734593 4.532414221446846 </vector>
              <vector>88.11022945313675 4.478588638042048 </vector>
              <vector>92.42977641651 4.526449182324393 </vector>
              <vector>99.67847716524349 4.601949777687729 </vector>
              <vector>99.9645595737637 4.604815718909696 </vector>
              <vector>102.4508862539303 4.629383525247105 </vector>
              <vector>82.67087993300005 4.414867423129555 </vector>
              <vector>111.06257638443088 4.710093793675407 </vector>
              <vector>116.9729878533995 4.761943035094604 </vector>
              <vector>116.24882766757725 4.755732959836635 </vector>
              <vector>105.77890382638532 4.661351102815992 </vector>
              <vector>113.30989232841164 4.73012647515296 </vector>
              <vector>113.55204147084582 4.732261246997139 </vector>
              <vector>101.4338041105727 4.619406409471886 </vector>
              <vector>111.81638320994794 4.716858090324439 </vector>
              <vector>109.88843703415057 4.699465642354232 </vector>
              <vector>102.23191469116783 4.627243905842949 </vector>
              <vector>89.3840489042238 4.492942242369918 </vector>
              <vector>109.03371068296399 4.6916571067350885 </vector>
              <vector>74.81028024805099 4.314955312008175 </vector>
              <vector>102.62659343263111 4.631097094401199 </vector>
              <vector>76.38094507991543 4.3357332551158905 </vector>
              <vector>87.905960979024 4.476267617852791 </vector>
              <vector>77.89597041260012 4.355374223844301 </vector>
              <vector>70.33882515575849 4.253323924542951 </vector>
              <vector>82.7480479454378 4.4158004241957 </vector>
              <vector>73.01966333977755 4.29072876569615 </vector>
              <vector>67.79357778217317 4.2164674674830485 </vector>
              <vector>103.6337101549377 4.640862664494244 </vector>
              <vector>116.93490962669865 4.761617452012994 </vector>
              <vector>73.05185868125203 4.291169581832661 </vector>
              <vector>98.30027303215896 4.588026804689029 </vector>
              <vector>87.85975120056531 4.47574180677223 </vector>
              <vector>112.65763452766116 4.72435343668712 </vector>
              <vector>116.7963201967994 4.76043156473344 </vector>
              <vector>85.85166068447525 4.452620931180564 </vector>
              <vector>110.29712694520329 4.703177878279262 </vector>
              <vector>81.32456547153723 4.398448129234624 </vector>
              <vector>103.13240421321093 4.636013640508597 </vector>
              <vector>103.79928515052474 4.6424590839115885 </vector>
              <vector>112.97990932970912 4.727210009362798 </vector>
              <vector>108.25787814632405 4.6845161415677055 </vector>
              <vector>105.34095919182865 4.657202319689016 </vector>
              <vector>111.03921693292484 4.7098834446165965 </vector>
              <vector>110.48198629956806 4.704852487755206 </vector>
              <vector>117.83311508193064 4.769269344462536 </vector>
              <vector>118.70062757046509 4.77660458863168 </vector>
              <vector>98.17746097399889 4.586776667366589 </vector>
            </data>
            <namesvector>Centroid Size	Log Centroid Size</namesvector>
          </datamatrix>
          <datamatrix visiblename="Combined dataset 4-10 DPI, Procrustes coordinates" covarfromorigin="false" matrixtype="2" iscoordinates="true" issymmetrycomponent="false" isasymmetrycomponent="false">
            <data>
              <vector>0.2603220610593314 0.5535303314108531 0.22749664966408234 -0.5245401892404772 -0.3904656374795742 0.1493479772867605 0.21692300648582402 0.05244530611244788 -0.1570037438571559 -0.14812207656633763 0.029830362742501684 0.15658043498686106 0.01259430682877579 -0.16561159339688336 -0.10414635618276881 0.015365105160695582 0.0036877236109246377 -0.009930888144897768 -0.05778110708196614 -0.0539970258751022 -0.04145726578997746 -0.02506738173391984 </vector>
              <vector>0.2037669949921992 0.5701308757646778 0.08335753837991655 -0.5052604363490231 -0.40072334498952816 0.11595716743496576 0.28987294202544345 0.11057074951223472 -0.1530735363343375 -0.18899745094645043 0.05010463081097147 0.15319085321785428 0.02167044604937214 -0.1796734907386684 -0.08873269691331928 0.00413492498332532 0.04073496458252655 -0.0023344477688976356 -0.03166847699736183 -0.061435559116341125 -0.01530946160588329 -0.016283185993676588 </vector>
              <vector>0.1096800842998374 0.6116823614754583 0.18751438027506656 -0.583483072570303 -0.3086627129544779 0.19028907244630602 0.22910175119029338 -0.03748151628539737 -0.14562298199428428 -0.1463615887163208 0.021147934446396843 0.18595359003212925 0.03130453774597243 -0.174950073419872 -0.08077260749534254 0.03226390651392548 0.024576998106982224 -0.016825761981810062 -0.054102630584101884 -0.04323254463902677 -0.014164753036342416 -0.017854372855086117 </vector>
              <vector>0.2265437786291005 0.6159443988746944 0.07697181205359813 -0.5624952793960323 -0.3931441599304127 0.07065887483191512 0.2395692791952399 0.05161205529847695 -0.10710308162394755 -0.16399079599262417 0.013574496803226196 0.16242504955136264 0.028009555642840134 -0.13357758528480557 -0.0920164942229402 0.018528062186157573 0.03937407385921116 -0.0013440914413150873 -0.034549661785248494 -0.042720120620692345 0.002770401379330488 -0.01504056800713769 </vector>
              <vector>0.21720413960638407 0.5744689424111927 0.1807498003941856 -0.5100348960854764 -0.3804363231974988 0.180428733305899 0.25372409595208945 0.01209619745735329 -0.12874882681020508 -0.19468601223958992 0.013913025801228537 0.16388735431616128 0.01865358139505695 -0.13336357753305458 -0.10183670585514727 -4.646820655272478E-4 0.009115927123316825 -0.003562236693960961 -0.06015259618310275 -0.06627528249680126 -0.022186118226309042 -0.022494540376192675 </vector>
              <vector>0.1700864558983427 0.5876604386222487 0.13716302487240306 -0.5262633522260108 -0.3871875245556275 0.1720709846050059 0.24411766866290338 0.005297139861400832 -0.13580439982317707 -0.1847590347828683 0.04170497552955103 0.1685878785942174 0.04525791679538512 -0.14438056472091568 -0.09877620985706348 0.012514899308755614 0.029233711143524813 -0.009305281518467028 -0.03083507995630833 -0.059942707359047505 -0.014960538709934489 -0.021480400384319247 </vector>
              <vector>0.1921597401811616 0.5729496299977503 0.1561065536391564 -0.5294638414112268 -0.4176981790623984 0.16999990945000487 0.20716227644464025 0.01770650133495797 -0.12593820740782039 -0.17470097759368514 0.06726396037762712 0.15560469644217284 0.040871046453775206 -0.1537894482936413 -0.10228095291076815 0.024091636634571704 0.033406024142903466 -0.012185915375323347 -0.040359649762247374 -0.054504668953771346 -0.01069261209602963 -0.015707522231811 </vector>
              <vector>0.15717066961151427 0.5832693585780464 0.11326501611060939 -0.5486715863111339 -0.3652264661137692 0.1451373259133427 0.28326487182043314 0.033554775054404434 -0.1292032368003204 -0.189622510664246 0.039700929104327515 0.1695936319704335 0.01977987404784092 -0.13523316124839904 -0.08506682828723604 0.013737157333756397 0.04184828188826656 0.0034659376363967093 -0.04335631671072384 -0.05586370478580204 -0.032176794670940076 -0.019367223476800897 </vector>
              <vector>0.15660979706687428 0.6048094545011979 0.15382454996180311 -0.52015183646053 -0.35154014812603707 0.1882881490220641 0.25265733998001094 -5.63629036046058E-4 -0.14879809094012048 -0.1992818769610081 0.021413172900541278 0.15144163203637925 0.030259357117429105 -0.16032508607024354 -0.08453585949436125 0.01732333520843838 0.029030966860980906 -0.010273965017626958 -0.03853207551428476 -0.05671380770644365 -0.020389009812835986 -0.014552369516180063 </vector>
              <vector>0.16984824922300362 0.5818426785360631 0.17985477084403867 -0.5452515648208884 -0.37604060642017445 0.16885885914396476 0.23269012142328735 -0.017678495547527956 -0.13876143709117567 -0.17486350006399615 0.038337138369474694 0.17012797379544561 0.012864486228715133 -0.14208876613999022 -0.08881471225606498 0.025765395122480085 0.028887609104934226 5.841974433254092E-4 -0.0441717241428031 -0.06033681848139377 -0.014693895283235768 -0.006959958987482907 </vector>
              <vector>0.20953314969141446 0.6114202779053021 0.1314402121808098 -0.5545754793207492 -0.3624319508627726 0.1019273091477208 0.24008488989418378 0.03727189128827396 -0.14411047793380252 -0.16239961644621195 0.03047055348654148 0.16826536902565242 0.013889556820881057 -0.1259259175025795 -0.08826604378927133 0.012500823268366722 0.02400724553724158 -0.0032877093940223293 -0.047150790097748925 -0.06381638619641457 -0.00746634492747442 -0.021380561775338855 </vector>
              <vector>0.20029857527460038 0.5811275180037277 0.09680051016590564 -0.5509843160129294 -0.39875092398887535 0.12593810463389032 0.2515679288970191 0.05380742985405617 -0.09105388930183411 -0.16280629017548656 0.030393086426306438 0.1747104846322941 0.024411668213085803 -0.16448592093015077 -0.11638283935868463 0.012582885661630436 0.039651172921221396 -0.0024798939785904825 -0.028568817869607147 -0.048939857795983435 -0.00836647137913743 -0.018470143892459136 </vector>
              <vector>0.1870050381975059 0.5572012207288985 0.19453272519048898 -0.5294667918606513 -0.3710401613084318 0.18604053646675703 0.23797157882678313 0.019808281805557274 -0.16236332674072956 -0.188745289776293 0.035047594754423164 0.15837784239613834 0.026588628690694803 -0.15971165713007598 -0.09490870051578915 0.016569247209137036 0.019585138008252092 0.006167541158768318 -0.04556720889934128 -0.056306289576925704 -0.02685130620385571 -0.009934641421311955 </vector>
              <vector>0.1943423689056905 0.5632590483242431 0.1583433610128 -0.48917689862710795 -0.4076170926796351 0.13822939798533238 0.2848546309083206 -6.387717389997397E-4 -0.15561514110077765 -0.1811800818214994 0.052226512661986614 0.17830075787110516 0.027001225426088963 -0.14944480508234212 -0.11175539406360853 0.02049213832727385 0.037414204671226296 -0.0057256742994654585 -0.05853236187942435 -0.05670279601722808 -0.02066231386266822 -0.01741231492131383 </vector>
              <vector>0.16635865606575925 0.5656496643348461 0.18750872926379722 -0.56058000787503 -0.3407900951912321 0.1784348564385405 0.23991508773858622 0.03515295569226143 -0.15812041723253184 -0.1799974555781672 0.04281459096669194 0.15102062203087693 0.019660876419917088 -0.15867729128880662 -0.0962463175225056 0.018580342990187782 0.0209078784090651 0.008965004429849818 -0.06522790723560269 -0.05598539354229079 -0.016781081681944577 -0.0025632976322658755 </vector>
              <vector>0.17444351473927827 0.5754933819130078 0.18019683537926923 -0.5066419455071265 -0.35525981306641663 0.20236368420636572 0.2481140946038846 0.016469596810914762 -0.16345893488758667 -0.20470874188816085 0.03682758953906545 0.1566562234287963 0.024431021088166464 -0.16450226479543695 -0.10878345398677342 0.005622577506093171 0.024843092204823232 0.006434668608284194 -0.042276638569429474 -0.06828683291547372 -0.0190773070442788 -0.01890034736726159 </vector>
              <vector>0.18017092174066804 0.6289769185302074 0.19058572350587133 -0.5278395472485299 -0.3415561901267355 0.15082259560037964 0.24101117291960586 -0.019321664105805297 -0.175250359766512 -0.15461709320357342 0.024138530938345944 0.14125395690013282 0.017347238721092346 -0.14884544253554502 -0.08214027104275903 0.014166105321533274 0.021547116019315537 -0.006088083937519426 -0.04739974171023109 -0.06336784452291092 -0.028454141198661794 -0.015139900798370406 </vector>
              <vector>0.23182007243947927 0.531622953251616 0.19398211366127643 -0.5655071363747747 -0.3621809610468302 0.1903203450586078 0.2017529194643936 0.11482774610318956 -0.15126104414030694 -0.18338361284575153 0.019032308311035466 0.1638372240451033 0.016445175509127413 -0.15399049461433123 -0.0945782924984535 0.0016746802062222663 0.008941259241357202 -0.008515771864440335 -0.04327069485422652 -0.06530912753585824 -0.020682856086853545 -0.02557680542958359 </vector>
              <vector>0.14563755487230273 0.5532748102824206 0.11632007366927302 -0.5421876814322926 -0.3600528742081004 0.21799670334651813 0.25382684375360465 0.0595603480481966 -0.1288702847238628 -0.22696164219146917 0.027654151068651128 0.18198028872655636 0.04276617562421558 -0.1599181484019004 -0.09364823896468046 -0.003081185204068592 0.033605497278767965 0.0012320587277541003 -0.028203768788822546 -0.06067399673030453 -0.009035129581347513 -0.02122155517140897 </vector>
              <vector>0.19328120141998043 0.604061215447709 0.13831377329798145 -0.5219102502895532 -0.3543179914991707 0.16210115495508698 0.23334937542122872 0.022238222760687577 -0.12709614883865636 -0.20108789436221491 0.026960621905407926 0.1856881227362689 0.02210938602127225 -0.15186498644093094 -0.09766124013076492 0.011541963118287455 0.031118222465806308 -0.013028023732293583 -0.044581279996830224 -0.07165180312727806 -0.021475920066256263 -0.026087721065769478 </vector>
              <vector>0.2306341492602308 0.6077603221725951 0.24358746338563142 -0.4612808942788752 -0.3821521316409592 0.16234827126495605 0.26691053633878736 -0.05281829361730543 -0.167657702399846 -0.16072558153232697 0.03160639822139949 0.15747036324715502 5.388057049257149E-4 -0.13233129495587276 -0.10159745523437909 0.0049422047974473846 0.001686905524242238 -0.02385173761852371 -0.0663988405279271 -0.06525702248933418 -0.05715812863210404 -0.03625633698991569 </vector>
              <vector>0.249454663839623 0.5812200564604985 0.20894290001010202 -0.5425656328805416 -0.40627941031989484 0.1126656439027191 0.20721471378310571 -0.003413795724070072 -0.15023816544315843 -0.13207068969477223 0.024922051580438535 0.1615804080231278 0.019366556169008023 -0.1293854763491773 -0.09375258316568419 0.027034498410006342 0.023716088162021448 -0.003387215343939943 -0.05929446957268086 -0.053249621045181134 -0.024052345042877565 -0.01842817575866987 </vector>
              <vector>0.15950081100018523 0.5757269196641028 0.11717908995545319 -0.5031765098062848 -0.35907999908341137 0.15258746145928742 0.31854205717518635 0.07515730502055566 -0.16791148548017837 -0.17508104972240668 0.04337472031040433 0.16885871641059874 0.016355954681299873 -0.17096003770665927 -0.10162339894130586 3.070236062315164E-4 0.044497386663672756 -0.01686987631742872 -0.046428550425291676 -0.07584485761100203 -0.024406585856013505 -0.030705094996995565 </vector>
              <vector>0.14281676946463157 0.5790814082860934 0.100138606955616 -0.5552624076273038 -0.3752906288054432 0.15058003616956275 0.2503398667128883 0.04708413675636831 -0.1471968237477375 -0.18689470848956036 0.04280437398495349 0.17849182347114417 0.025238290607878303 -0.1556863040711393 -0.08411609796584962 0.022419557711360956 0.05771328747155684 -0.0028309882532944006 -0.02197133436336758 -0.05519203727855112 0.009523689684873608 -0.021790516674680918 </vector>
              <vector>0.26289435943364436 0.6071148171652386 0.23504430619636058 -0.572296127148509 -0.32810162781763474 0.10022062984490507 0.18110822750337413 0.023485522808263368 -0.16456336516562403 -0.1238627228061506 0.01702442984648225 0.1653148796692871 0.01729627849278125 -0.15784480409971743 -0.10080170009897134 0.018242164073150036 9.613855252852886E-4 -0.005648590312995379 -0.0761298957616991 -0.042489514820806124 -0.044732398154000964 -0.012236254372668145 </vector>
              <vector>0.18919152691562485 0.5740799472004399 0.2032471578151605 -0.5262748607319208 -0.3644170613473053 0.16413884332829937 0.2256889045448945 0.0045837045722175035 -0.17620509035993137 -0.1581176689384748 0.04105642056833765 0.1721535174648862 0.029258028720088505 -0.17828443893751927 -0.10852840000604297 0.019178835081882634 0.022904078399990414 -5.383719053242151E-4 -0.05062574216582609 -0.05530526710921527 -0.011569823084989847 -0.015614240025271895 </vector>
              <vector>0.2740068235887344 0.5787872350694172 0.1962807774033351 -0.5071256985328766 -0.39423980890874094 0.1192289011347093 0.2226541655476872 0.027680575522732745 -0.12851184134077107 -0.1712595759320021 0.037970050071139974 0.16316563810437407 0.009377572807535855 -0.15792169700288292 -0.11554130672125551 0.0216496367049551 0.004952809166711579 -0.00275127813372025 -0.06314953468250135 -0.05794107341534106 -0.043799706931874356 -0.013512663519365564 </vector>
              <vector>0.17307543964519545 0.5734709628174459 0.1834302348954785 -0.5191961271995366 -0.36377639751863594 0.19893594452031652 0.24591596664579202 -0.01839977395729133 -0.1362518753186987 -0.2101278672285306 0.02726814639854968 0.18295066631206755 0.021458062786787534 -0.150991283265 -0.09563757696171656 0.010869068362910614 0.013989702052102614 -0.0041959793165942325 -0.04882780233750701 -0.05557864828674114 -0.020643900287346865 -0.007736962759046255 </vector>
              <vector>0.13535295366917738 0.582319007156132 0.07962643046808277 -0.5512085238451971 -0.37027882884934865 0.14094525879232764 0.30106701840718786 0.0646000481598817 -0.14436339075636315 -0.1734980215827958 0.027200675054045588 0.16540832636522385 0.024920855168485898 -0.15570221561396444 -0.08139215143615137 0.015236800091121015 0.05055598255501703 -0.008722255981723735 -0.025459870485883735 -0.05957517026418621 0.0027703262057512568 -0.01980325327681781 </vector>
              <vector>0.22132546663966396 0.5329020285985093 0.22759679184656512 -0.5028787332944181 -0.37751790067351426 0.20654247325187988 0.23424714470796457 0.03933593845742977 -0.1581817238186688 -0.19877518634957358 0.027228066506968438 0.16653274125842826 0.011705536952314972 -0.15401377171736869 -0.11521532616028758 0.029603246745687786 0.021858479691692082 -0.008153407161077817 -0.057401810741776915 -0.07811877531091652 -0.0356447249509211 -0.0329765544785806 </vector>
              <vector>0.1974904555079935 0.5745622749151398 0.15558675221379745 -0.5306711357667477 -0.40240135515362696 0.1275225551294596 0.24904114817846676 0.01332121418456049 -0.1404960593389816 -0.15573622982541255 0.056841789403766524 0.1657590633761341 0.0321606708248036 -0.15483374541540113 -0.10502378103022543 0.028521063253318855 0.024963171330442332 -1.6221638222649933E-4 -0.04824642610784247 -0.05227877094151824 -0.019916365828591083 -0.01600407252730588 </vector>
              <vector>0.2263168661918087 0.605669497707748 0.18081107739816915 -0.5563435117523291 -0.3349922508809214 0.1255787415611617 0.2262829123107827 0.04779224336536898 -0.13926541563714123 -0.15972101413955614 0.02519819900133214 0.15238080765273723 0.012802970545611258 -0.1612630702845165 -0.09050565756659032 0.018202039559089944 0.003161366814700736 -0.007545284159875808 -0.06431368734976407 -0.044261247949336585 -0.045496380827986044 -0.020489201560491638 </vector>
              <vector>0.18354851933105773 0.6712332219856929 0.09035692947464594 -0.5495970295851689 -0.3449578613008968 0.11573269740253175 0.20759453200630004 0.02716844755308243 -0.12189464545455933 -0.16336072691590736 0.04793717783942132 0.16063997524958498 0.023482229373785975 -0.143045960812949 -0.08880990041695137 -0.013099498658382704 0.04739371880890053 -0.02234737012935355 -0.04147012362440634 -0.06530668505959611 -0.003180576037295442 -0.018017071029535085 </vector>
              <vector>0.23391123695651828 0.6225334858593988 0.13391038012645265 -0.5131014871363481 -0.38253249679538304 0.11600312686034377 0.21879507144719892 0.021757227017836077 -0.12660593516404492 -0.16829169001967498 0.04556000170355713 0.18371250763058494 0.029726901092865743 -0.1493177275370595 -0.09577118855102776 0.004394513295635907 0.017041919679039026 -0.014790230871749632 -0.042368493377763834 -0.07565601496325218 -0.031667397117412024 -0.027243710135714583 </vector>
              <vector>0.25797694041528885 0.5784207915512549 0.22290075559996284 -0.4966933243795992 -0.38634984081042506 0.13839716679330824 0.23686383647047798 0.0035281445934500916 -0.1464516179807325 -0.17052210866591508 0.028910149765078875 0.16699503910986613 -0.0031350101885566604 -0.1567687666927115 -0.10541817526734815 0.019251060902757584 0.001803510628193682 -0.008503532648141765 -0.05944429836557963 -0.05397936701687611 -0.04765625026636238 -0.020125103547393663 </vector>
              <vector>0.19522039178254277 0.664720599147388 0.133052733323313 -0.5632145096337954 -0.3023045860767975 0.12752549696386828 0.20622934522038994 0.04588015074414023 -0.1319985680343604 -0.15849818257871237 0.022933231477457554 0.16045338118132108 0.007563680145861583 -0.1600625595557132 -0.08213177959005347 0.001564243781865893 0.024514933773397387 -0.014348657135425283 -0.05353918603164683 -0.06428956174079721 -0.019540195990107832 -0.039730401174137835 </vector>
              <vector>0.21381777084814146 0.6010431762088067 0.17313632168565257 -0.5507549786523206 -0.3462643111601176 0.13415068265657654 0.22173233117470353 0.04999536907499727 -0.14462766458999327 -0.15349058995927095 0.02968194192232544 0.17131190787418157 0.00198560912516918 -0.15520422703014106 -0.09412622619368818 0.011451254408522966 0.031220354512763168 -0.019166877195634723 -0.055031049383271746 -0.05781727455025703 -0.031525077941689586 -0.03151844283546031 </vector>
              <vector>0.198359493330884 0.5316947440199181 0.1707960021049817 -0.5025256845071995 -0.3902232907344888 0.17431676026643012 0.2726722346271738 0.07245469673547784 -0.17463679650294922 -0.19018168750411846 0.050919868767436885 0.16609206701962967 0.036179770876513126 -0.16296097283876082 -0.10708508550827876 0.014565222152163191 0.02467959056816336 -0.012403859474210903 -0.056684293002166486 -0.06157854797740063 -0.02497749452726963 -0.029472737891927142 </vector>
              <vector>0.1692114726790761 0.5914858407236048 0.1337482922920434 -0.5807138443491999 -0.35446032445001235 0.12029555454656464 0.23721978132918595 0.03215435350514235 -0.1408389536070011 -0.1551686686075935 0.033893936673186624 0.18819695051526372 0.020369131982627776 -0.15517145139690133 -0.07606597803704478 0.020692668834387393 0.03787365875602929 -0.008846065063113678 -0.04032780311728879 -0.048671916887704 -0.02062321450080235 -0.004253421820450932 </vector>
              <vector>0.14864428725584855 0.6044906798507184 0.08054649622315926 -0.4968450149807176 -0.41757074072379624 0.11441720478130789 0.29923250042025296 -0.02130291800568944 -0.1438489402892788 -0.16339860741692358 0.046464963568666307 0.19213472438389453 0.04707380039993684 -0.1554731858025824 -0.09867682791832684 0.020834659031299968 0.055551846521163704 -0.013197676000038737 -0.026476030774880227 -0.054200274226599385 0.009058645317255245 -0.027459591614669255 </vector>
              <vector>0.3027328334598319 0.5762283291640147 0.3026279202447279 -0.5125531041219942 -0.37699540906758333 0.1696583568099877 0.14103612903932336 -0.010775330604330138 -0.13606314911748324 -0.16699732574619247 0.06686765880810022 0.15917095467543732 0.007123032199908435 -0.1459090633719163 -0.1311969003665625 0.010483952758273064 -0.020517757476865035 -0.0041045204020144855 -0.09193814111953383 -0.05311427499593217 -0.06367621660386585 -0.02208797416533301 </vector>
              <vector>0.24631235273973048 0.5086880835871087 0.230428178930746 -0.4889923349434471 -0.39569608018471286 0.1528925757956488 0.26817210422756393 0.0386171845647827 -0.17182572466114726 -0.18084039593552376 0.044363582708109285 0.1756822159460339 0.03163198936551073 -0.1754013745757786 -0.14825428430518778 0.03976694114810326 0.00823723032744869 -0.008086695529492378 -0.06434563565504618 -0.04723041047280284 -0.04902371349301448 -0.01509578958463122 </vector>
              <vector>0.14994327370076788 0.5422180280102421 0.04820643961824072 -0.49439392465118354 -0.4211907535876793 0.11657304321323192 0.3420005256386566 0.08325004400394798 -0.13997852502903738 -0.21052270191274816 0.078325594532618 0.16488930198302978 0.019986547734848384 -0.17558300646033198 -0.11833006588262365 0.021761349764566822 0.08304374013167522 0.015448937331896218 -0.03639588012930156 -0.047828845807089855 -0.005610896728164932 -0.01581222547556006 </vector>
              <vector>0.09699083414446304 0.587261685681723 0.16783765594834565 -0.5360369660760089 -0.3276530241236691 0.20060588014442177 0.2785488553237005 -0.04684052989533401 -0.1554423389789266 -0.18249371220550034 0.026269603026316986 0.2016271610562678 0.039009509503447594 -0.1825733157987782 -0.09298024218915724 0.027636256284915436 0.035812268934259414 -0.014604117321848641 -0.050383008892101636 -0.04190871563978255 -0.018010112696677544 -0.012673626230075551 </vector>
              <vector>0.2203930650171605 0.5582881500467001 0.06573383965543327 -0.5587769660177754 -0.42083640815363565 0.08889651487924699 0.25803457177696254 0.10904028320345346 -0.10568575128766342 -0.17425783364515407 0.04734212445079836 0.16797176035477263 0.03652781462333948 -0.14838176517388632 -0.1012795235552761 0.020429759983230992 0.04088848397165732 -0.006303918458554132 -0.03156750261022799 -0.04994894689334224 -0.009550713888549684 -0.006957038278693007 </vector>
              <vector>0.20880830943670375 0.5230908964498755 0.17596183093038797 -0.483000324493364 -0.4167110382506468 0.18104267132726626 0.2808143896310541 0.01926757705825893 -0.13076384861778106 -0.21449442918854797 0.04778099959988123 0.17713737363917303 0.02991633434348025 -0.16335177126843411 -0.12263163022634531 0.020611739050447633 0.022154235284739796 -0.0013579666614665035 -0.05802119578661607 -0.04746185354812862 -0.03730838634485747 -0.011483912365080371 </vector>
              <vector>0.17591109486665452 0.5021330140316443 0.1693597784441942 -0.5066012225747306 -0.4191921366664995 0.18779962028715644 0.28854017230606865 0.02443229873317176 -0.15726825105331566 -0.1979004005755026 0.03625876555982852 0.16598192480768292 0.0529336858103879 -0.15545705574960436 -0.1361996194827994 0.04072450518065171 0.03996697226663808 0.002345043027678579 -0.039936909421797465 -0.049345271291866374 -0.01037355262935955 -0.014112455876282088 </vector>
              <vector>0.15214957589293684 0.596822476876665 0.1730372278615186 -0.5547107168391371 -0.32075519099379884 0.19109391331867207 0.24296398688509097 -0.0031523533362075307 -0.12119545997306991 -0.1873912906631762 0.03006140123560769 0.17686044056848196 0.028048408911514684 -0.16904605522804983 -0.09812601575271601 0.018033778448327625 0.00859585125868944 -0.007521177562373117 -0.06058842439175734 -0.04866091534208246 -0.034191360934016056 -0.012328100241119116 </vector>
              <vector>0.18610268510851025 0.5464400962968039 0.12703579129849765 -0.4826026155222304 -0.40924601851426684 0.1356189883541213 0.32160289891529764 0.02179233346318552 -0.15052244932508366 -0.20835243246014667 0.03684611922565696 0.17517379183828036 0.020890498946659418 -0.15348239825739224 -0.11517254476369107 0.02549334888370509 0.05072569766290044 -6.451886119634674E-4 -0.04754027677467791 -0.049753949297409686 -0.020722401779801808 -0.009681974686954928 </vector>
              <vector>0.09836735265841048 0.5570592334776383 0.12644370300008642 -0.5276912116187396 -0.34723170700012806 0.21302518141720211 0.30298605994887035 0.01152966208253807 -0.14901630300881946 -0.2169676690726567 0.035205112166036424 0.17520371481862282 0.04206599380779063 -0.16352747545173768 -0.1078627805065021 0.024346407233248008 0.05508121337903857 5.925588376471443E-4 -0.041738488712345576 -0.058869008536559714 -0.014300155732437207 -0.01470139318720205 </vector>
              <vector>0.162664767591721 0.5581215506840653 0.19003236361932452 -0.5167559964477653 -0.37956049990403673 0.1708799191798815 0.2626764973227122 -0.016334297117107988 -0.16150165984868342 -0.17959332631358577 0.04419255276528199 0.1790993560745626 0.0189098404572361 -0.16164301568513756 -0.11413582470784533 0.04167043965493955 0.0342404851772922 -0.011221211364826244 -0.044385553497341405 -0.051490837189536266 -0.01313296897566077 -0.012732581475488962 </vector>
              <vector>0.20347232618558844 0.5574955791887288 0.08474456864603883 -0.5527454262613019 -0.38365097561928607 0.12750280118655957 0.25794823484835505 0.10904419663526278 -0.11255788614570625 -0.2073890027365045 0.049998330272065836 0.17425791621729472 0.021789225556329818 -0.15027431689451443 -0.10621529991831835 0.0106073026143662 0.03558121158045804 -0.0028402923053510486 -0.030916357843736385 -0.04904185510980426 -0.02019337756178803 -0.016616902534735703 </vector>
              <vector>0.1771120095802472 0.530431398202343 0.07377316520519649 -0.5363770035902148 -0.3953640749260044 0.1344487977812936 0.29124939687230816 0.10668554659704499 -0.1195244702458556 -0.19793045247003746 0.051297232945956006 0.17699382224207538 0.03423378156162606 -0.1841049297456458 -0.13534648251183493 0.02314621664501263 0.06404302845265708 0.013735944095373487 -0.03010818314612642 -0.0501964352624775 -0.011365403788170306 -0.016832904494767074 </vector>
              <vector>0.21323869727539552 0.5052694178841568 0.20612743109226475 -0.522131620369386 -0.39577471195967373 0.204341313367141 0.21649923028437817 0.054497590034412235 -0.16647397889499593 -0.21416476363790785 0.033879915594162244 0.152744374732779 0.04731625117673367 -0.17089207794712954 -0.12023705275213696 0.04010232219900607 0.027846992494677494 0.015795554516779 -0.04176645437884754 -0.05674717828921607 -0.020656319931956494 -0.008814932490636695 </vector>
              <vector>0.1693481094741834 0.5303499854247395 0.14203256698236416 -0.48048752492434976 -0.40609965339714593 0.1330487709755892 0.3281633601491579 0.027930755002715503 -0.17388352613746977 -0.18899711151722678 0.07142685608703132 0.17450371475206217 0.03624692949347571 -0.17241029224950485 -0.13922700436995158 0.038066300096831804 0.04919274882050943 -0.003775403466745363 -0.055979457130061167 -0.046952254793129644 -0.021220929972092174 -0.011276939300982029 </vector>
              <vector>0.1476348144359967 0.5486573262028094 0.19328930602940747 -0.535559970224993 -0.3548724879671429 0.2372932667872337 0.22038918396524146 0.02190252224129577 -0.1610186856161287 -0.2254288298148819 0.038568735989063706 0.15599984853711346 0.026845093548184915 -0.16042067893689888 -0.09518959834208675 0.029508638412198834 0.03566513516953326 9.022870995078654E-4 -0.040128210309994895 -0.05633925074371585 -0.011183286902073875 -0.01651515955966816 </vector>
              <vector>0.15998523521471558 0.5308189621216672 0.1757470942514553 -0.4971758898997446 -0.37868684818459214 0.21110846960901836 0.2663338843300369 0.03652041385324176 -0.1789583778890717 -0.21037826408786195 0.04844282926251012 0.17821801227996875 0.03775877363425188 -0.18312253413717142 -0.1058762810362083 0.02243182632256737 0.029000604255060354 4.6741667585221275E-4 -0.03389179028369634 -0.0669353467894535 -0.01985512355446134 -0.02195306594808563 </vector>
              <vector>0.22188512166746588 0.5571097195097285 0.17939416226985322 -0.4970418759998886 -0.39180697691947863 0.16657799146035263 0.2487738046039367 0.054016620591454206 -0.1683203337821734 -0.1916207054834174 0.03298417083646995 0.145710191877038 0.032287820844404354 -0.16466960973010158 -0.10808380438290942 0.01803733220427695 0.0242146466384306 -0.01484811202676094 -0.04693733084527301 -0.05158839583573825 -0.024391280930726223 -0.021683156566943015 </vector>
              <vector>0.21832886870080362 0.46204494069598495 0.20979106199799818 -0.5542565831514503 -0.4145404649476306 0.20944640398580416 0.22373459633196524 0.11558361763136506 -0.1598531253134307 -0.1998497184166646 0.029056512065805992 0.13481674517168563 0.037312332685560626 -0.16452793037211888 -0.11294637462165277 0.0487393577908329 0.03196515774929945 0.002516366873073356 -0.04580216137236902 -0.04669103425243248 -0.01704640327635003 -0.007822165956080093 </vector>
              <vector>0.13063877784574063 0.5328276177223358 0.15596097302773515 -0.5091983509476521 -0.36117988939171175 0.23039511721154793 0.25589355558331023 0.028872695079266007 -0.171969548953947 -0.2516903146875452 0.0593878195628537 0.17419298159374744 0.04922953312197126 -0.15501157643378546 -0.12033754698784536 0.0348238097824391 0.04876584926126471 6.14546606740006E-4 -0.03633246744116806 -0.06564999803986066 -0.010057055628203459 -0.020176527887232766 </vector>
              <vector>0.17403613231802084 0.5368083268023697 0.1935183216851185 -0.5099979462419769 -0.3871045470560453 0.1997780142732337 0.2394361716303983 -0.002232669599609105 -0.16770849217566203 -0.21326292863236646 0.04866138650610738 0.16901373692896604 0.04625801476257052 -0.14557331422663303 -0.1200621626065501 0.03573855163453806 0.04316821955670472 0.0014223668481890906 -0.05038905670277143 -0.060076143793869316 -0.01981398791789021 -0.01161799399284346 </vector>
              <vector>0.22711596328193617 0.5543568463322748 0.22352567551098523 -0.48681763484856483 -0.38640070726716086 0.19158035989168876 0.24481991676977913 0.030208623947211924 -0.17248939304619393 -0.19074885919136436 0.04272576381153176 0.14857463785707395 0.023218073246694556 -0.14780420946556638 -0.10884316197077655 0.005092619768040353 0.006414726562102295 -0.018295466318633515 -0.06400701283049709 -0.061331255869857194 -0.036079844068401166 -0.024815662102303057 </vector>
              <vector>0.24243922467983517 0.5244336293115694 0.2112569291606738 -0.516083372943063 -0.4215192704601063 0.1347854996525954 0.24031641673535492 0.01626810290535069 -0.1588754704522874 -0.16031246358007076 0.040282567426284506 0.1846679987104753 0.0349782856678464 -0.15525674729614672 -0.12082377281237663 0.030674988081491154 0.017944872863807266 -0.009669182966289717 -0.054988073337123015 -0.04233273112870553 -0.031011709471908948 -0.007175720747206871 </vector>
              <vector>0.18173480552253815 0.5126036467512368 0.12674123402865323 -0.482044435558129 -0.3819601107991982 0.1455732108373526 0.33874844039073115 0.12112898568618538 -0.20175224676248676 -0.19883745271348285 0.04937767663811584 0.15919103692008185 0.025577070882813652 -0.18095368528166186 -0.12691406357988297 0.01940546425173103 0.07121007872350578 0.00315511534176543 -0.054434456674320494 -0.06859414398992368 -0.028328428370468593 -0.03062774224515619 </vector>
              <vector>0.1207712110711687 0.5378977585389763 0.19864134047650017 -0.5312729942541049 -0.36194597059324474 0.20155670567723682 0.25628160581049714 0.023906292569082378 -0.22911207669069997 -0.17831304937715517 0.05533673501484194 0.13726003568903813 0.039641603401315784 -0.17050938327616155 -0.10629699767791109 0.04461078791516336 0.05965124850219975 0.008909023755798079 -0.032136585935296516 -0.05976808175166258 -8.321133793701353E-4 -0.014277095486210109 </vector>
              <vector>0.24930027722947862 0.5792313913238659 0.19946996724139981 -0.5407913433469331 -0.359245956832104 0.10870132042900493 0.2156765215018753 0.027615728219595393 -0.16206954694639886 -0.14590135353514314 0.026896875259146597 0.17790766560586296 0.04214988852314224 -0.17661581264812873 -0.1076796391812011 0.021405388318289916 0.004210721074582475 0.006461428054091395 -0.06486233980979576 -0.048749982488609234 -0.043846768060127134 -0.009264429931896127 </vector>
              <vector>0.19670329609455212 0.5209741944925304 0.2039714271636846 -0.5354667192704072 -0.3845352332904741 0.19048756766394345 0.204885470838365 0.06558831053584575 -0.19197758146504162 -0.19931254098264098 0.04782826150393872 0.14328285384445125 0.04595025604149503 -0.16941554110325255 -0.10593364875233768 0.039540570900797344 0.04667840513621972 2.6010133115759657E-4 -0.048540386957429515 -0.04701550294038822 -0.015030266312971469 -0.008923294472035959 </vector>
              <vector>0.2195016251223181 0.5437716836885556 0.18479748640182936 -0.49651453722713235 -0.4003444957640242 0.16006286324583746 0.2644732773205838 0.02125570267769461 -0.13108314992000872 -0.19018102003309528 0.042202012998521415 0.165810944862414 0.020941524021284526 -0.17683112029696002 -0.1288794010328814 0.035352591168324954 0.01715626430228375 5.526381421294513E-4 -0.05556211119306396 -0.05149423719548104 -0.03320303225684307 -0.011785509032287367 </vector>
              <vector>0.1650296063561978 0.5261770880027736 0.16302751367034313 -0.5006648655345803 -0.39507487879952846 0.17038569027852082 0.2994618629328015 0.01679849367856643 -0.1768779615785596 -0.21077132511036134 0.03702635890948302 0.17664127563184934 0.029813226839468677 -0.15882641831953678 -0.11393984092393646 0.02966775231167713 0.0411516745608292 -0.0022686486977851862 -0.03685163677628501 -0.038091885341494415 -0.012765925190813602 -0.009047156899628896 </vector>
              <vector>0.16203929930806282 0.5278182531303075 0.06368032284144699 -0.5552704158337283 -0.3780129168751355 0.13444114486987563 0.2672145401462326 0.17945951544420938 -0.18574994632922343 -0.190418779235974 0.060282707139417635 0.17161979592867102 0.03816164803603228 -0.18456121440190779 -0.09328641189573073 0.017709678111067242 0.07017773189710616 -0.0035214873338693126 -0.01559253752311764 -0.07213978526576924 0.011085563254910415 -0.02513670541288302 </vector>
              <vector>0.21215228386411156 0.5069216855508605 0.21279589487688289 -0.47728952009632564 -0.39491897202084303 0.18706483792180603 0.27539379006588616 0.04605599821087539 -0.19263974193012867 -0.20399661505848782 0.04108771374590238 0.16563456219750147 0.03264338718088955 -0.16637086036640128 -0.135816753599543 0.0361456887599345 0.029576575387764936 -0.0054868217397168635 -0.051794238867372486 -0.06839900625987713 -0.028479938703549975 -0.020279949120168554 </vector>
              <vector>0.19303093099749394 0.5270518659444411 0.20067550607360746 -0.5084885081081 -0.4116158742470746 0.18131210286797153 0.23036727196881915 0.008898936245616412 -0.16338339729467038 -0.19592547633698806 0.0690190869513431 0.14324093522845424 0.04879212933059575 -0.174565924190877 -0.13270982294822287 0.04740383735720993 0.03388963268294912 0.016011600312423012 -0.05047979257955875 -0.04410127072902108 -0.017585670935280392 -8.380985911294343E-4 </vector>
              <vector>0.21891391458720622 0.5494771489400929 0.20736510837835137 -0.508653553212721 -0.3813568130280349 0.15747296950513417 0.2647756078009891 0.04952858312956496 -0.1662926782808739 -0.1703913735119537 0.03567592729128691 0.15599829186052244 0.0022879218845333095 -0.16916099940372745 -0.09603055970659202 0.02902055164946849 0.014211790734950274 -0.012738469080035843 -0.05912747854446816 -0.057054906184929144 -0.04042274111734671 -0.02349824369141524 </vector>
              <vector>0.16001734983324578 0.6240816159969935 0.09244761929890266 -0.5351905840745355 -0.3770106360800223 0.13767759560027487 0.24436183478534976 0.013379957643002538 -0.1233496750282009 -0.16860855506118294 0.0428573298578983 0.17965458311162485 0.035200411721905016 -0.1582709597323519 -0.0884935914496709 0.0019879897638470437 0.047426624004724104 -0.016182540333454926 -0.03392467634258656 -0.05786763464676678 4.674093984555344E-4 -0.020661468267451747 </vector>
              <vector>0.2283255948641445 0.5505293605643731 0.1376631859075228 -0.4954194156139112 -0.43583661011999814 0.11190702955590628 0.2652298061876972 0.03772752677009912 -0.1394913782384271 -0.1719276865618521 0.06704187748222384 0.17596204780000335 0.040900460798106435 -0.16276243343096852 -0.12138032112529801 0.024069408601022916 0.033188433330036536 -0.005092311409918948 -0.04910284257459672 -0.048696798603917804 -0.02653820651141065 -0.016296727670837417 </vector>
              <vector>0.23593820189799675 0.5337992720237908 0.20393556795886303 -0.47967011916220254 -0.4089796136600368 0.14276032674311084 0.2766305541912224 0.0179417258176161 -0.17602783964333452 -0.17993860242978812 0.039948419089564924 0.17743226806163676 0.023226771600519083 -0.15680574836465946 -0.12206358466607224 0.015478046740923842 0.024677590901791113 7.08288451402059E-4 -0.05847437754276856 -0.05476030684039023 -0.03881169012774462 -0.016945151041439423 </vector>
              <vector>0.23374852222340742 0.5931741973878009 0.17664629024342765 -0.5188731563592951 -0.3494674579148541 0.1595253075350662 0.21296122287860814 0.05736451547347232 -0.13643264174354416 -0.1933784439454008 0.033885918530941805 0.17005232642255252 0.010293202974065063 -0.17865875163534978 -0.09649862509128102 0.007094010416043371 0.00643653102441306 -0.008865894090836652 -0.05650424943337698 -0.05991406528919136 -0.035068713691804684 -0.027520045914860725 </vector>
              <vector>0.21842140622006123 0.5151604805720587 0.23028154158026415 -0.5118690611138901 -0.3975992446474003 0.1829266655588015 0.2531667064087207 0.038863188269123716 -0.15942045454942197 -0.1779317633978459 0.03572494130001516 0.1639005414528545 0.0018104226895146389 -0.1637242618799195 -0.12190910070331214 0.033133598080278985 0.024308358706589425 -0.010229978936003772 -0.05834489765812081 -0.05414321482842388 -0.026439679346911205 -0.016086193777032947 </vector>
              <vector>0.19755204012775104 0.48674152113838237 0.1333566528054731 -0.48238884094370055 -0.40734323438586784 0.17199919195102342 0.32001504769741324 0.11755057070345942 -0.1782922837194049 -0.2342754469459979 0.048357273049642005 0.15397401648006692 0.037815827401626 -0.16388991327439126 -0.12782278972969244 0.028460152841746484 0.05011445212175934 0.00463299189858196 -0.049936320245853136 -0.0660409634915554 -0.023816665122845547 -0.01676328035761434 </vector>
              <vector>0.1760736153386907 0.5422889011453271 0.17958752061963237 -0.5177055220955207 -0.38386666619527576 0.14207497479732895 0.2874492288875438 0.0054769075413628535 -0.17128034995372993 -0.19041076818303557 0.048394808630236985 0.18307717484339497 0.011901160784491145 -0.14279170051311102 -0.10607402968605964 0.03760079855730601 0.04086040054777604 -0.0057010821704415165 -0.05545091443892204 -0.04520281336266775 -0.02759477453438325 -0.008706870559943415 </vector>
              <vector>0.1332576582160308 0.539253320320596 0.12291950127920295 -0.4869786877834387 -0.40666476017692493 0.15187335130489676 0.3268658568222561 0.0018946831952844079 -0.17614878669766929 -0.19144079436658878 0.046211567498708694 0.18614088135841916 0.04365509163127369 -0.1738439183683261 -0.1258710379794251 0.044362855896623116 0.06741027538828359 -0.008038254385087314 -0.02958327979901178 -0.04525482090367235 -0.002052086182724866 -0.017968616268705554 </vector>
              <vector>0.30934447471393367 0.507344503212062 0.3369792090206215 -0.46005417437402985 -0.41150651784677056 0.2203377903504188 0.16923148862843934 2.186129696646888E-4 -0.15037824303160405 -0.18797164879717174 0.06674085987316489 0.1684039338231011 0.029046805649114358 -0.1714984074957516 -0.16439884337301658 0.033348699506090526 -0.02053963209016379 -0.01934994375574459 -0.08935448417762766 -0.06288477931290039 -0.0751651173660927 -0.02789458612573852 </vector>
              <vector>0.21087932020477324 0.4347388508462953 0.19921374044519757 -0.4803323086144736 -0.3919108761862912 0.19521907539151157 0.3100242000229341 0.11817157632728323 -0.19295584370093619 -0.24704380926321373 0.03994343874329309 0.16371064229529625 0.031904338140605545 -0.19186084980985313 -0.1551501905314667 0.06430912527580834 0.05374404723391773 0.018435742632651797 -0.06871484226084096 -0.05987980873705219 -0.036977332111186235 -0.015468236344254047 </vector>
              <vector>0.13998641498598016 0.4752040926891099 0.06742648341515951 -0.44676449263623524 -0.4147283024075381 0.15354109555879417 0.38810512572064676 0.11275110179193357 -0.20177419275567965 -0.2781327487450476 0.06992318861632399 0.16277673042754126 0.021708935753688624 -0.16583705799655174 -0.14117828336092977 0.037254474427395774 0.11947515133883728 0.030315394425108687 -0.045885519543009574 -0.0720425442642361 -0.0030590017634800955 -0.009066045677813222 </vector>
              <vector>0.08149553582277205 0.5182680613932116 0.1557798497389805 -0.4765176808590532 -0.36837578563673534 0.21515897784025462 0.35019285535326794 -0.04560510078688088 -0.17831081459842185 -0.23939362201531614 0.024195462070427498 0.20876321586441807 0.038395532518824 -0.17137597278334896 -0.1256829603048069 0.059442290768169634 0.0870687967017655 -0.013144410413861645 -0.055906941963355265 -0.050248779297132284 -0.008851529702717346 -0.005346979710460594 </vector>
              <vector>0.1839615247004877 0.46092877717045205 0.07240311570719982 -0.5228625431568547 -0.4349253444899673 0.1569333240119118 0.3113853294256476 0.1470213856664699 -0.1263813313174679 -0.24667930638247637 0.06028776830054909 0.1739543556229332 0.04201259276599191 -0.1645595694472779 -0.12673434744573725 0.04420944637612248 0.06593292007713873 0.018688123656949517 -0.04085858914337236 -0.05573258744459728 -0.007083638580470172 -0.011901406073632428 </vector>
              <vector>0.15757559883884334 0.4551370081250695 0.13639164411882032 -0.4851170662698099 -0.39802205159841997 0.20334085417340217 0.329047980237444 0.10216896641367457 -0.1773947732070976 -0.25282290756972964 0.045146476797182145 0.1802969833593646 0.037410139375179896 -0.18802191524117542 -0.13978636967363356 0.04327511006932096 0.07737335023496426 0.022338905565180627 -0.04863207219286918 -0.06340028621851584 -0.019109922930414008 -0.017195652406781774 </vector>
              <vector>0.10483602583309594 0.4595997865407693 0.09326101858643815 -0.49164649450189446 -0.3941927460618273 0.2055809588917284 0.3477298393448058 0.07961984178453643 -0.16724783988614061 -0.2810255289340256 0.050508264204813365 0.18205722399388322 0.04414614228429465 -0.17527942645084177 -0.14260646248503997 0.07416227440876186 0.110748774227631 0.020571128022337806 -0.04474889936080156 -0.07096192234435122 -0.0024341166872684015 -0.002677841410902918 </vector>
[truncated: 1,295,717 more chars]
