# Supplementary material for: Arabidopsis phenotyping through geometric morphometrics
Source: Gigascience. 2018 Jun 18;7(7):giy073. doi: 10.1093/gigascience/giy073 (PMC6041757; doi:10.1093/gigascience/giy073)
Supplement: Supplement Files [file giy073_supplement_files.zip › Supplementary file TuMV 2nd]

<?xml version="1.0" encoding="UTF-8"?>

<morphojroot version="1.06d">
  <morphojproject>
    <morphojproject_contents visiblename="TuMV 2nd" lollipopcolor="-16776961" lollipopgraphpointsize="9.0" lollipoplandmarknumbercolor="-65536" lollipopshowlandmarknumber="true" outlinedefaultgraphpointsize="9.0" outlinelandmarknumbercolor="-65536" outlineshowlandmarknumber="true" outlineshowstartingshape="true" outlinestartingconfigcolor="-16711681" outlinetargetconfigcolor="-16776961" transgridgraphpointsize="9.0" transgridgridcolor="-16711681" transgridLandmarkNumberColor="-65536" transgridlollipopcolor="-16776961" transgridshowlandmarknumber="true" transgridShowLollipop="true" wireframedefaultgraphpointsize="9.0" wireframelandmarknumbercolor="-65536" wireframeshowlandmarknumber="true" wireframeshowstartingshape="true" wireframestartingconfigcolor="-16711681" wireframetargetconfigcolor="-16776961">
      <uniquenumber>121</uniquenumber>
    </morphojproject_contents>
    <morphojset>
      <morphojset_contents visiblename="4 DPI" uniqueid="1" alignmentmethod="1" dimension="2" hasprocrustesfit="true" hasrawdata="true" linkedoutlinenumber="0" linkedwireframenumber="0" nincl="22" nlmk="11" nobs="22" objsymmetry="false" procsumsquare="0.3336158901149444" procrustesfitfromparentset="false">
        <alignmentvectors>
          <vector>0.0 </vector>
          <vector>0.0 </vector>
          <vector>0.0 </vector>
          <vector>0.0 </vector>
          <vector>0.0 </vector>
          <vector>0.0 </vector>
          <vector>0.0 </vector>
          <vector>0.0 </vector>
          <vector>0.0 </vector>
          <vector>0.0 </vector>
          <vector>0.0 </vector>
        </alignmentvectors>
        <datavector>
          <datamatrix visiblename="4 DPI, raw data" covarfromorigin="false" matrixtype="0" iscoordinates="true" issymmetrycomponent="false" isasymmetrycomponent="false">
            <data>
              <vector>65.67153400000001 40.82007 49.985331 6.469596 44.799385 35.249029 57.969634000000006 23.182719000000002 44.208906 23.182719000000002 55.042912 30.499524 49.369179 20.153305 48.136875 27.239053000000002 50.883886000000004 24.415023 48.239567 24.312331 49.163795 24.723099 </vector>
              <vector>61.6152 27.880878000000003 46.878898 13.426979000000001 48.393605 27.21338 53.836281 18.766963 48.111202000000006 21.026187 52.809361 23.105700000000002 49.985331 19.793883 49.985331 22.720605000000003 50.83254 20.923495000000003 49.882639000000005 21.308590000000002 50.550137 21.488301 </vector>
              <vector>64.875671 23.798871000000002 40.357956 24.517715000000003 52.603977 15.4038 53.836281 26.237806000000003 49.677255 19.434461000000002 55.659064 22.386856 49.677255 22.489548000000003 51.705422000000006 20.384362 52.090517000000006 22.386856 50.781194 20.974841 51.705422000000006 21.462628000000002 </vector>
              <vector>33.041151 32.810094 47.23832 12.554097 49.677255 30.191448 41.769971000000005 21.976088 48.753027 23.285411 42.668526 26.751266 45.826305000000005 22.59224 46.827552000000004 25.621654000000003 44.696693 24.517715000000003 46.519476000000004 24.415023 45.518229000000005 24.723099 </vector>
              <vector>69.029952 6.726144 31.833216 25.628928000000002 63.869376 33.862656 52.1856 18.062016 49.924224 32.818944 58.940736 21.396096 48.41664 26.875584 56.09952 28.151232 53.577216 25.281024 52.649472 28.151232 53.92512 26.643648 </vector>
              <vector>27.861312 31.804224 66.73958400000001 40.617792 48.590592 9.973248 46.648128 31.717248 58.940736 21.830976 44.531712 26.0928 56.09952 28.673088 51.75072 21.16416 51.083904000000004 25.802880000000002 53.78016 24.034368 52.301568 24.585216 </vector>
              <vector>41.226624 37.863552 56.09952 12.350592 58.824768 32.702976 49.228416 25.744896 58.505856 26.52768 51.75072 29.86176 55.055808 23.918400000000002 55.287744 28.035264 53.809152 26.875584 55.403712 26.875584 54.36 26.991552 </vector>
              <vector>59.056704 9.13248 74.393472 40.385856000000004 50.938944 27.571392 67.638336 25.049088 60.8832 34.674432 61.115136 23.454528 64.79712 31.688256 59.752512 29.28192 62.970624 28.2672 61.694976000000004 30.4416 61.694976000000004 29.165952 </vector>
              <vector>42.589248 30.4416 67.4064 32.152128 55.635648 23.222592 56.766336 32.384064 59.056704 26.52768 53.809152 29.28192 59.172672 28.934016 56.5344 27.339456000000002 57.230208 29.28192 57.810048 27.68736 57.11424 28.70208 </vector>
              <vector>63.869376 38.907264 53.809152 12.698496 47.633856 30.528576 60.8832 25.51296 52.649472 23.686464 57.11424 28.151232 55.171776 23.106624 53.809152 26.295744 56.447424 25.396992 54.939840000000004 24.93312 55.635648 25.744896 </vector>
              <vector>36.52992 36.38496 72.219072 35.573184 53.693184 20.700288 52.76544 38.095488 61.926912 27.803328 51.286848 31.688256 60.796224 31.45632 56.766336 28.354176 56.650368 31.688256 58.505856 29.86176 57.230208 30.325632 </vector>
              <vector>31.021440000000002 30.87648 72.798912 42.560256 51.518784000000004 16.931328 49.692288 38.327424 60.564288 26.875584 47.169984 30.528576 59.984448 33.862656 53.693184 26.991552 52.997376 32.268096 55.51968 29.513856 54.36 30.325632 </vector>
              <vector>42.241344 17.714112 61.347072000000004 30.4416 46.938048 27.223488 54.475968 22.874688 52.76544 28.818048 50.59104 23.918400000000002 54.36 26.643648 51.170880000000004 26.875584 52.533504 25.51296 52.301568 26.643648 52.301568 26.179776 </vector>
              <vector>39.052224 42.792192 54.823872 14.524992000000001 59.056704 40.15392 48.532608 29.049984000000002 60.332352 29.745792 51.518784000000004 34.558464 55.403712 27.10752 56.5344 31.804224 54.157056000000004 30.325632 56.5344 29.977728 55.287744 30.4416 </vector>
              <vector>52.881408 8.465664 45.575424 41.632512 66.73958400000001 27.68736 49.808256 23.33856 57.230208 32.934912 55.055808 22.526784 53.34528 30.760512000000002 57.578112 28.035264 54.475968 26.875584 55.983552 28.818048 55.403712 27.571392 </vector>
              <vector>67.4064 10.176192 43.951872 37.631616 67.522368 31.108416000000002 54.475968 21.048192 57.810048 32.702976 59.752512 22.874688 54.823872 29.397888000000002 59.28864 28.586112 56.998272 26.295744 57.69408 28.934016 57.578112 27.339456000000002 </vector>
              <vector>33.659712 31.224384 64.449216 39.806016 48.99648 19.105728 47.285952 35.80512 56.331456 27.10752 45.778368 30.093696 53.809152 31.920192 50.475072 27.68736 50.0112 30.992448 52.649472 29.165952 50.822976000000004 29.86176 </vector>
              <vector>69.5808 43.372032 49.460352 11.654784 46.590144 37.747584 59.404608 25.396992 48.300672 28.818048 57.69408 32.934912 52.301568 24.93312 52.649472 30.992448 54.475968 28.934016 52.1856 28.818048 53.461248 29.513856 </vector>
              <vector>67.98624 40.849728 50.475072 14.293056 50.678016 37.747584 60.564288 25.628928000000002 49.112448 27.223488 57.810048 31.804224 52.997376 24.701184 52.76544 30.093696 55.055808 28.354176 52.649472 28.151232 53.693184 28.70208 </vector>
              <vector>72.103104 37.97952 45.459456 21.16416 55.403712 44.386752 59.520576 30.209664 48.764544 33.630720000000004 58.824768 35.109312 51.866688 30.992448 53.809152 36.153024 54.939840000000004 32.818944 52.533504 33.746688 54.273024 33.746688 </vector>
              <vector>73.146816 37.399680000000004 36.182016 32.934912 61.579008 19.337664 56.998272 35.921088 51.141888 22.700736 60.129408 30.818496 50.098176 29.049984000000002 55.287744 26.179776 54.852864000000004 29.484864 53.403264 27.281472 54.388992 28.064256 </vector>
              <vector>67.08748800000001 44.966592 53.461248 16.699392 46.590144 36.848832 60.216384 30.209664 50.44608 31.572288 58.12896 34.877376 54.562944 28.035264 53.6352 32.529024 56.09952 31.195392000000002 54.041088 31.195392000000002 55.055808 31.804224 </vector>
            </data>
          </datamatrix>
          <datamatrix visiblename="4 DPI, centroid size" covarfromorigin="false" matrixtype="1" iscoordinates="false" issymmetrycomponent="false" isasymmetrycomponent="false">
            <data>
              <vector>33.9044866572769 3.523547355401126 </vector>
              <vector>17.685927594988634 2.8727692722284286 </vector>
              <vector>20.306497641121986 3.0109409156762443 </vector>
              <vector>21.633731171463236 3.0742537249250694 </vector>
              <vector>38.16472386724047 3.6419116299888463 </vector>
              <vector>39.22818335682169 3.669395451650426 </vector>
              <vector>25.055313307238 3.22108591311251 </vector>
              <vector>30.621376801269374 3.421698353335905 </vector>
              <vector>20.085600078523562 3.0000031443140824 </vector>
              <vector>23.720765342999755 3.1663508393341133 </vector>
              <vector>31.192180571434154 3.440167440693873 </vector>
              <vector>38.261274646255586 3.6444382788323733 </vector>
              <vector>18.342421509497008 2.909216492436274 </vector>
              <vector>29.52179291029309 3.385128733331482 </vector>
              <vector>30.317154447238845 3.411713705685185 </vector>
              <vector>30.25675005480219 3.409719301891819 </vector>
              <vector>28.8322302793847 3.3614938683316256 </vector>
              <vector>32.14700723284212 3.470319358725267 </vector>
              <vector>27.816345106360863 3.3256238013858903 </vector>
              <vector>28.157559801882524 3.3378158727724063 </vector>
              <vector>32.875721721016106 3.4927344437479384 </vector>
              <vector>27.088532540005847 3.299110484825627 </vector>
            </data>
            <namesvector>Centroid Size	Log Centroid Size</namesvector>
          </datamatrix>
          <datamatrix visiblename="4 DPI, Procrustes coordinates" covarfromorigin="false" matrixtype="2" iscoordinates="true" issymmetrycomponent="false" isasymmetrycomponent="false">
            <data>
              <vector>0.17005232697965741 0.6015288919901364 0.2270862858526061 -0.5172030308694562 -0.30308786600919013 0.16858238260767416 0.20876060968679708 0.032057166126240585 -0.15294933604332886 -0.1563220721258381 0.03165064446363651 0.18400349951485237 0.024054001604012006 -0.16517294506161032 -0.10516888538491244 0.004026792319159582 0.005700110521385839 -0.03237672324583592 -0.06243298797536366 -0.0713612466873917 -0.04366490369530261 -0.04776271456793188 </vector>
              <vector>0.17039048291544984 0.6709818958403236 0.1545077036001981 -0.5024532084296579 -0.33664935819391456 0.11526298324794557 0.22103104304910004 -0.007315904354006003 -0.10073663148314477 -0.14594650525790098 0.006296082740819005 0.12644768984912613 0.024643017165891175 -0.1208205548510366 -0.09249845785447781 -0.002427257512839155 0.013670383213950168 -0.04073666408727371 -0.0402387094113254 -0.06350376564820621 -0.02041555574254583 -0.029488708796475797 </vector>
              <vector>0.1364604571336973 0.6298481107008528 0.1062615107793336 -0.5894669275715798 -0.3154454227008202 0.044632955414174544 0.22628253740379792 0.07397317721532551 -0.12294888828323926 -0.11428291987410677 0.0400832053196233 0.17524008177308276 0.029043926119366553 -0.122205911355556 -0.07036408159245132 -0.014959081097959098 0.030354581385258865 -0.0017851736407030437 -0.0432387433073452 -0.06271890222814736 -0.01648908225722149 -0.018275409335382846 </vector>
              <vector>0.22267928387810507 0.6306842067952663 0.22589898881662568 -0.5203601186812263 -0.3390375940950723 0.08571303254559864 0.18210021459171186 -0.014455853331022145 -0.11903855284436377 -0.15257807396079864 0.01974677190605162 0.1424167995398794 0.011219445534104505 -0.10102269315319065 -0.10798859088046536 -0.011992299760372985 0.0025922943281213515 0.0028198327876680575 -0.06397044903328723 -0.04988019116124831 -0.03420181220153254 -0.011344641620552844 </vector>
              <vector>0.23198982101082444 0.583080461145498 0.25185309897757524 -0.5188443682098373 -0.3357099114012231 0.12614361816545422 0.177581786659364 0.04942505452445789 -0.13868729309872277 -0.18537970932832415 0.016024584012284432 0.1654886740035696 0.018529533743427522 -0.14733009821419674 -0.1061651092756287 0.015601729336268494 -0.007905670223558443 -0.007457921361872628 -0.06347610541568935 -0.06448090555095393 -0.044034734988655434 -0.016246534510063 </vector>
              <vector>0.26738052246054334 0.5531108274791019 0.28025051232741116 -0.48747131743419303 -0.3938222709903104 0.14134819046639313 0.1682658658964464 0.07227390902828311 -0.1504351489003581 -0.18392278783099286 0.035164796358561845 0.15752236525798602 0.0377005409921179 -0.14978853172263076 -0.12746700249862639 0.0010338534331856691 -0.006515490646621274 -0.00727055794176952 -0.06635008301401912 -0.06575451201779933 -0.04417224198514479 -0.03108143871756434 </vector>
              <vector>0.2008400709908235 0.6265512207229356 0.21842264770190262 -0.5568658656236329 -0.2964578331556876 0.08546778022207932 0.1775128594396939 0.04495185762333498 -0.1571605474474882 -0.12046326207104788 0.005682096128127388 0.1342192567023147 0.015156354882667596 -0.13835898896077606 -0.0782000559344011 -0.0018265379727640668 -0.003163769186492225 -0.011030959725387814 -0.05799643722007446 -0.04416430504197637 -0.024635386199071956 -0.01848019587507936 </vector>
              <vector>0.15845279429825634 0.6093746200521072 0.1973300245823929 -0.5293345273472264 -0.3311014754487897 0.16744074072672205 0.20127426940054244 0.019215234499440487 -0.1294323531168936 -0.17758881255156703 0.027889895898636094 0.15414026456917948 0.027446512271169128 -0.14100400689340384 -0.09088526498754144 -0.0015527727140486128 0.018779131094174277 -0.014378535606216988 -0.04844414212157356 -0.06219571601140854 -0.031309391870374036 -0.024116488723577894 </vector>
              <vector>0.13411435847354225 0.699154049239421 0.13771534748869746 -0.5520351462028944 -0.27459914205300023 0.07038016121188823 0.1841075373092432 -0.01675853715864789 -0.11877965482255613 -0.11470409840745663 0.037297487460154974 0.1410510994361069 0.0027121996132394716 -0.12796187070375392 -0.06966488244782032 0.010013716496946025 0.02595215208993913 -0.030687232709662948 -0.055769727234391664 -0.05509145215711414 -0.0030856758770486884 -0.02336068904483569 </vector>
              <vector>0.15282545150667282 0.63662416183182 0.10995695842544964 -0.5565601234798547 -0.38477165642617467 0.07671156790575676 0.21652311171742677 0.05623023612795332 -0.09037867293378504 -0.1308517618967056 0.02866897863873793 0.11153286527085626 0.020070726200405557 -0.11945584380067722 -0.07899870958242394 -0.009285876346407707 0.039386350920364334 -0.009307113688631113 -0.015141183609433513 -0.04890431232098295 0.0018586451427586364 -0.006733799603126966 </vector>
              <vector>0.18579210527646164 0.6303941993792933 0.13301856888931907 -0.5195750007452798 -0.3328198960815505 0.08961583874538215 0.22834291581429997 0.10508628880409224 -0.11043683198761163 -0.18125215526115462 0.02328196426410431 0.15831039728450136 0.008646009591901926 -0.147868655468946 -0.0884517917148455 -0.015505153273996417 0.01910629831118814 -0.014451484033619667 -0.0412635050736946 -0.07273791873018517 -0.02521583728957348 -0.032016356700087116 </vector>
              <vector>0.14080628060849787 0.575322627414383 0.18074467474469375 -0.5626250507589295 -0.3416051716449441 0.13802940067904237 0.21525762315979627 0.052613540772970584 -0.14377361702538405 -0.15390422501450216 0.031961983635418585 0.16505733979005746 0.037837071150263905 -0.18191809223586275 -0.09840679832509862 0.02044231639149334 0.04021722168868029 0.005663025637165654 -0.045444210580289114 -0.0416763923173296 -0.017595057411634973 -0.017004490358488396 </vector>
              <vector>0.04843749764904759 0.6966424415132464 0.1023510010141282 -0.5800373109799316 -0.2374325683446252 0.1719139591364723 0.21231081452736525 -0.018938695675542905 -0.11311607373945058 -0.1415915399364721 0.03693646599533947 0.12039756073579048 0.038082966126573435 -0.1412526279157179 -0.07754539938038783 -0.004783078924282098 0.028982994189825747 -0.020989977112902583 -0.03010317242107334 -0.04887902921373154 -0.008904525616742258 -0.03248170162692962 </vector>
              <vector>0.216193967781901 0.6074599931442157 0.26047706363948564 -0.49862634172005943 -0.319114013300365 0.1724501431998469 0.1862330792365087 0.03767597341176732 -0.16968662176451535 -0.15264527736540962 0.0010947188446596354 0.1449287740888181 0.02045121185100631 -0.1415782381301573 -0.09624582205834989 -0.02450871655270298 -3.9181703701678984E-4 -0.025331577671734936 -0.06351284410992525 -0.07780399312471883 -0.03549892308339217 -0.04202073927986555 </vector>
              <vector>0.2144084290663122 0.5853253094625253 0.18477729443836716 -0.5407169175567399 -0.38422556013868137 0.07766487338806752 0.19491501271294262 0.08136928349649648 -0.12086076928020464 -0.16749401752018367 0.03241138901384139 0.149869762980111 0.021702777681484195 -0.12887829939633344 -0.09270313286234894 -0.007158889044098282 0.016368862886690812 0.005122399770299673 -0.04769638862151768 -0.04529926482069628 -0.01909791489688612 -0.00980424075944795 </vector>
              <vector>0.12702207620224448 0.6264711198510208 0.11876968620069364 -0.5730622460924014 -0.33195474531867153 0.10354685449711365 0.2145179038917649 0.07174940843349335 -0.12285631368227548 -0.14808413177671131 0.04221925271092033 0.14114863779570785 0.024193986389005613 -0.13014841003435665 -0.07047232920696933 -0.012358339426418907 0.03688898400368112 -0.004876278783889885 -0.03790851129819915 -0.05595108576325382 -4.1998989219575733E-4 -0.018435528700304446 </vector>
              <vector>0.17064712664955412 0.5587534765678017 0.20743049927189164 -0.5544733830454571 -0.36553308364248066 0.13869215805691693 0.21341050904613287 0.05912049096265685 -0.15517532800090825 -0.1750805210365694 0.032550474443303806 0.15726177600500507 0.028269119307841668 -0.1296305309466937 -0.0875332586719598 0.01799296322590138 0.02807979314945416 0.00649872798795009 -0.05531233975897046 -0.06753166425041149 -0.016833511793860816 -0.01160349352710107 </vector>
              <vector>0.15995275943432277 0.6292773918023865 0.18174377902853256 -0.542820342936673 -0.3419722109622851 0.08746158699770297 0.20418685577459883 -0.013486509295498925 -0.1437624607337155 -0.11609415293650713 0.029921127213810676 0.15297548724831772 0.027191156754441448 -0.14811846626716735 -0.06814283585933155 0.015489120199597556 0.015005072460580379 -0.0065995449545515165 -0.04270027386333642 -0.049067162694934 -0.021422969247618526 -0.009017407162670374 </vector>
              <vector>0.13577000803680078 0.6260416407388776 0.1743142226785998 -0.5213865677404285 -0.30950809845796556 0.17309192213537516 0.23442133161105383 0.023207266646873476 -0.1357501924277691 -0.16886861174209833 0.024712938590150738 0.14740560993234714 0.03120255429817311 -0.16201127371867327 -0.08812911771220064 -0.008208361479707625 0.015631335541204175 -0.011666869172545672 -0.050973642653314666 -0.06779885115577575 -0.031691339504730166 -0.029805904444245107 </vector>
              <vector>0.17190219140419735 0.5988898260917606 0.20668489376002752 -0.5269693802240988 -0.32816693218511717 0.19935926061301423 0.18342838669662379 0.06987148682562176 -0.11734095459559118 -0.1984657143835583 0.019754012779485935 0.13775632383629877 0.02040575110810843 -0.1511923293852926 -0.10321228039681216 0.001987145198574798 0.019771098549354212 -0.023414739992659327 -0.05234162897478676 -0.08059673989336194 -0.0208845381454913 -0.027225138686298354 </vector>
              <vector>0.1683414368297552 0.5810046459450591 0.2076247616201346 -0.5550228536702511 -0.32200540603641703 0.1465780495658403 0.19981106551045186 0.08641412388963576 -0.1710746321140874 -0.15215641435566793 0.03112578766403304 0.1570797950490967 0.02506199101507469 -0.15363830127024264 -0.08596210975076916 -0.01067402216751788 0.015801110186936196 -0.008307783369827203 -0.04386912735647583 -0.06235894573363532 -0.02485487756863624 -0.028918293882493427 </vector>
              <vector>0.1887539413862438 0.6273963550870542 0.171638620851366 -0.5407891942974563 -0.3755229923007901 0.0337769668727933 0.18828247532018716 0.02172876007305561 -0.16287037695902812 -0.08671338030923362 0.044121789009667685 0.1464440828679635 0.03098024837905937 -0.14059889867843542 -0.07093396550432221 -0.0032896550820686217 0.03324895812967109 -0.009808583806653257 -0.03623245636077003 -0.04230668933728791 -0.011466241951285415 -0.005839763389732582 </vector>
            </data>
          </datamatrix>
        </datavector>
        <classifiernames>ID	Treatment	DPI	TreatDPI	ID DPI</classifiernames>
        <classifiermat>
          <vector>M1	Mock	4 DPI	Mock/4 DPI	M1/4 DPI</vector>
          <vector>M2	Mock	4 DPI	Mock/4 DPI	M2/4 DPI</vector>
          <vector>M3	Mock	4 DPI	Mock/4 DPI	M3/4 DPI</vector>
          <vector>M4	Mock	4 DPI	Mock/4 DPI	M4/4 DPI</vector>
          <vector>M5	Mock	4 DPI	Mock/4 DPI	M5/4 DPI</vector>
          <vector>M6	Mock	4 DPI	Mock/4 DPI	M6/4 DPI</vector>
          <vector>M7	Mock	4 DPI	Mock/4 DPI	M7/4 DPI</vector>
          <vector>M8	Mock	4 DPI	Mock/4 DPI	M8/4 DPI</vector>
          <vector>M9	Mock	4 DPI	Mock/4 DPI	M9/4 DPI</vector>
          <vector>M10	Mock	4 DPI	Mock/4 DPI	M10/4 DPI</vector>
          <vector>TuMV1	TuMV	4 DPI	TuMV/4 DPI	TuMV1/4 DPI</vector>
          <vector>M11	Mock	4 DPI	Mock/4 DPI	M11/4 DPI</vector>
          <vector>M12	Mock	4 DPI	Mock/4 DPI	M12/4 DPI</vector>
          <vector>TuMV2	TuMV	4 DPI	TuMV/4 DPI	TuMV2/4 DPI</vector>
          <vector>TuMV3	TuMV	4 DPI	TuMV/4 DPI	TuMV3/4 DPI</vector>
          <vector>TuMV4	TuMV	4 DPI	TuMV/4 DPI	TuMV4/4 DPI</vector>
          <vector>TuMV5	TuMV	4 DPI	TuMV/4 DPI	TuMV5/4 DPI</vector>
          <vector>TuMV6	TuMV	4 DPI	TuMV/4 DPI	TuMV6/4 DPI</vector>
          <vector>TuMV7	TuMV	4 DPI	TuMV/4 DPI	TuMV7/4 DPI</vector>
          <vector>M13	Mock	4 DPI	Mock/4 DPI	M13/4 DPI</vector>
          <vector>M14	Mock	4 DPI	Mock/4 DPI	M14/4 DPI</vector>
          <vector>TuMV8	TuMV	4 DPI	TuMV/4 DPI	TuMV8/4 DPI</vector>
        </classifiermat>
        <idvec>M1	M2	M3	M4	M5	M6	M7	M8	M9	M10	TuMV1	M11	M12	TuMV2	TuMV3	TuMV4	TuMV5	TuMV6	TuMV7	M13	M14	TuMV8</idvec>
        <meanconfig>0.17150969954422327 0.6174507942179583 0.18358446112224686 -0.5384863283462392 -0.33184287313127614 0.1188120193818752 0.20175262765708404 0.04027307993849916 -0.1339659659674737 -0.15110864295194576 0.027208929413244036 0.1486680974332258 0.023845504626333412 -0.14045252582566864 -0.08886999463100656 -0.0019064729433662594 0.01761636297985325 -0.011835169760120648 -0.048382575882493464 -0.05909377481184319 -0.022456175730735727 -0.022321076332375206 </meanconfig>
        <omitflag>false	false	false	false	false	false	false	false	false	false	false	false	false	false	false	false	false	false	false	false	false	false</omitflag>
        <uniquenumvec>2 3 4 5 6 7 8 9 10 11 12 13 14 15 16 17 18 19 20 21 22 23 </uniquenumvec>
      </morphojset_contents>
    </morphojset>
    <morphojset>
      <morphojset_contents visiblename="6 DPI" uniqueid="24" alignmentmethod="1" dimension="2" hasprocrustesfit="true" hasrawdata="true" linkedoutlinenumber="0" linkedwireframenumber="0" nincl="22" nlmk="11" nobs="22" objsymmetry="false" procsumsquare="0.46140422546722326" procrustesfitfromparentset="false">
        <alignmentvectors>
          <vector>0.0 </vector>
          <vector>0.0 </vector>
          <vector>0.0 </vector>
          <vector>0.0 </vector>
          <vector>0.0 </vector>
          <vector>0.0 </vector>
          <vector>0.0 </vector>
          <vector>0.0 </vector>
          <vector>0.0 </vector>
          <vector>0.0 </vector>
          <vector>0.0 </vector>
        </alignmentvectors>
        <datavector>
          <datamatrix visiblename="6 DPI, raw data" covarfromorigin="false" matrixtype="0" iscoordinates="true" issymmetrycomponent="false" isasymmetrycomponent="false">
            <data>
              <vector>36.951742 39.127202000000004 93.358312 51.154388000000004 57.680768 14.078334 61.347972000000006 51.496246 79.15566600000001 26.105520000000002 56.313336 37.293600000000005 77.415298 39.00289 65.88536 27.597264000000003 67.252792 38.754266 71.79018 32.725134000000004 69.335018 33.968254 </vector>
              <vector>78.78273 50.905764000000005 71.510478 15.352532 59.265746 42.172846 79.03135400000001 32.849446 63.927446 27.970200000000002 71.91449200000001 38.629954000000005 69.45933000000001 27.472952000000003 66.879856 34.341190000000005 70.54706 32.383276 67.967586 30.767220000000002 69.210706 32.507588 </vector>
              <vector>63.305886 59.35898 65.388112 15.601156000000001 85.060486 39.220436 59.762994000000006 39.841996 76.20325600000001 29.67949 68.464834 44.28615 69.583642 30.052426 73.996718 35.926168000000004 68.713458 37.044976 72.038804 34.838438000000004 71.16862 36.05048 </vector>
              <vector>43.322732 30.518596000000002 81.82837400000001 18.988658 67.377104 47.08317 61.22366 23.059876000000003 74.58720000000001 34.589814000000004 59.017122 32.258964 70.54706 28.684994 66.382608 35.801856 64.921942 31.015844 67.718962 32.725134000000004 65.88536 32.507588 </vector>
              <vector>34.49658 44.161838 98.392948 51.620558 59.141434000000004 10.162506 60.508866000000005 52.615054 82.449934 25.515038 54.728358 38.008394 78.285482 38.878578000000005 65.2638 25.515038 66.382608 38.754266 70.79568400000001 32.383276 68.21621 33.843942 </vector>
              <vector>100.009004 45.498192 55.847166 5.74943 58.892810000000004 61.68983 83.693054 27.100016 51.030076 34.96275 78.78273 39.375826 62.715404 25.63935 64.300382 44.628008 70.174124 33.471006 63.430198000000004 36.05048 66.879856 36.174792000000004 </vector>
              <vector>77.912546 10.286818 81.11358 58.613108000000004 52.521820000000005 31.140156 80.36770800000001 32.134652 60.975036 43.540278 70.174124 26.72708 71.044308 43.167342000000005 63.803134 35.055984 70.049812 35.801856 67.004168 38.008394 67.59465 35.801856 </vector>
              <vector>87.857506 9.789570000000001 78.78273 63.274808 54.23111 25.142102 88.323676 35.832934 63.55451 46.834546 76.514036 27.690498 73.96564000000001 45.187412 66.413686 33.843942 74.462888 36.268026 70.143046 39.189358 71.32401 36.889586 </vector>
              <vector>39.46906 31.046922000000002 80.460942 45.902206 62.901872000000004 18.18063 59.51437 40.587868 71.759102 30.642908000000002 55.722854000000005 31.668482 69.428252 36.05048 64.362538 29.120086 63.896368 33.284538000000005 65.978594 31.792794 64.580084 32.196808000000004 </vector>
              <vector>72.536052 55.940400000000004 77.353142 13.581086 49.942346 37.293600000000005 76.886972 39.344748 63.461276000000005 24.55162 68.12297600000001 39.810918 69.45933000000001 27.410796 63.461276000000005 33.315616 68.744536 33.09807 65.978594 30.238894000000002 66.537998 32.383276 </vector>
              <vector>43.167342000000005 48.1709 89.380328 45.032022000000005 60.943958 16.657808 60.13593 44.534774 77.75715600000001 30.332128 59.421136000000004 36.485572000000005 73.25084600000001 37.293600000000005 64.64224 30.176738 66.133984 36.796352 68.89992600000001 33.71963 66.693388 34.434424 </vector>
              <vector>68.775614 2.206538 39.77984 57.805080000000004 88.199364 31.886028000000003 48.605992 22.407238 67.004168 49.849112000000005 64.859786 21.972146000000002 55.101294 43.167342000000005 70.919996 33.781786000000004 60.229164000000004 32.476510000000005 64.424694 37.790848000000004 63.39912 34.869516000000004 </vector>
              <vector>87.63996 33.502084 51.993494000000005 42.57686 69.73903200000001 19.73453 70.08089 39.686606000000005 60.477788000000004 27.65942 73.561626 31.419858 62.497858 34.372268 67.75004 28.995774 67.998664 32.476510000000005 65.51242400000001 30.673986000000003 67.43926 31.109078 </vector>
              <vector>75.457384 7.8938120000000005 88.5723 47.145326000000004 56.126868 18.460332 76.265412 29.461944000000003 62.995106 44.223994000000005 68.589146 26.043364 72.380662 38.319174000000004 64.17607000000001 31.357702 68.68238000000001 31.357702 66.693388 35.211374 67.252792 32.78729 </vector>
              <vector>95.005446 46.088674000000005 56.530882000000005 8.981542000000001 64.95302000000001 54.604046000000004 82.26346600000001 33.688552 57.463222 30.363206 78.503028 38.412408 66.755544 25.173180000000002 67.035246 38.412408 71.603712 32.725134000000004 66.755544 32.6319 69.086394 33.657474 </vector>
              <vector>70.826762 8.142436 39.686606000000005 42.825484 86.55223000000001 36.423416 57.587534000000005 29.959192 69.366096 48.388446 66.50692000000001 28.343136 59.669760000000004 40.059542 71.91449200000001 36.51665 63.740978000000005 34.65197 66.35153 38.132706 66.28937400000001 36.05048 </vector>
              <vector>63.336964 8.018124 44.565852 40.277088 88.012896 30.45644 58.457718 29.67949 71.665868 45.746816 66.942012 25.79474 62.901872000000004 36.640962 73.25084600000001 32.103574 66.28937400000001 32.041418 68.278366 35.615388 67.718962 33.346694 </vector>
              <vector>46.46161 50.626062000000005 92.053036 36.889586 55.412074000000004 24.147606 69.397174 43.851058 70.79568400000001 22.966642 59.421136000000004 38.847500000000004 73.81025 34.683048 63.057262 32.6319 65.605658 36.236948 66.28937400000001 32.6319 65.201644 34.683048 </vector>
              <vector>37.728692 37.790848000000004 79.683992 55.78501 62.684326000000006 18.118474 58.457718 46.617000000000004 74.80474600000001 32.818368 55.225606 36.36126 69.73903200000001 42.079612000000004 64.144992 32.041418 62.77756 38.350252000000005 66.50692000000001 36.143714 64.269304 36.640962 </vector>
              <vector>94.07310600000001 21.723522000000003 43.975370000000005 36.36126 86.24145 52.583976 69.17962800000001 24.116528000000002 62.031688 48.357368 78.099014 33.626396 61.783064 39.096124 74.43181 43.35381 70.205202 36.609884 68.775614 41.520208000000004 70.111968 39.282592 </vector>
              <vector>92.17734800000001 50.532828 39.46906 49.973424 71.603712 16.253794 71.883414 52.05565 53.14338 27.535108 73.74809400000001 39.500138 56.313336 39.935230000000004 65.636736 30.767220000000002 65.57458 39.935230000000004 61.751986 34.838438000000004 63.274808 35.832934 </vector>
              <vector>81.859452 47.362872 63.585588 12.089342 51.403012000000004 45.840050000000005 73.281924 34.03041 54.479734 32.818368 68.433756 38.816422 63.958524000000004 27.65942 61.658752 37.417912 66.755544 34.279034 63.119418 33.56424 64.67331800000001 34.65197 </vector>
            </data>
          </datamatrix>
          <datamatrix visiblename="6 DPI, centroid size" covarfromorigin="false" matrixtype="1" iscoordinates="false" issymmetrycomponent="false" isasymmetrycomponent="false">
            <data>
              <vector>57.23927353102104 4.047240262976352 </vector>
              <vector>33.797695530863336 3.520392620604385 </vector>
              <vector>39.88451988662403 3.685988275848597 </vector>
              <vector>38.037576896495274 3.63857453681803 </vector>
              <vector>64.74141249700509 4.170401066255225 </vector>
              <vector>62.53800092976318 4.135774386852412 </vector>
              <vector>46.22899342309661 3.8336071645227 </vector>
              <vector>53.23153964751288 3.9746510711983163 </vector>
              <vector>39.168868856492125 3.667882269458678 </vector>
              <vector>40.96586902785334 3.712739257279503 </vector>
              <vector>46.08004210732167 3.8303799301745807 </vector>
              <vector>61.47894973962099 4.118694835564509 </vector>
              <vector>33.65867530643852 3.516270832861623 </vector>
              <vector>44.099969703014374 3.7864590954460877 </vector>
              <vector>50.71860352646711 3.9262927767544085 </vector>
              <vector>48.635700671226424 3.8843578429458363 </vector>
              <vector>44.98377836495443 3.8063019440027146 </vector>
              <vector>44.00282248303717 3.7842537792026625 </vector>
              <vector>45.4735240012098 3.8171302665098654 </vector>
              <vector>50.763769353647504 3.927182898435262 </vector>
              <vector>54.27087671704441 3.993987742672014 </vector>
              <vector>39.43344326881009 3.6746142701942577 </vector>
            </data>
            <namesvector>Centroid Size	Log Centroid Size</namesvector>
          </datamatrix>
          <datamatrix visiblename="6 DPI, Procrustes coordinates" covarfromorigin="false" matrixtype="2" iscoordinates="true" issymmetrycomponent="false" isasymmetrycomponent="false">
            <data>
              <vector>-0.5083493984912792 0.15670993743383396 0.5061123147808462 0.18689785142946402 -0.22742392534456712 -0.34338102068595877 -0.04703868422445234 0.2925150205347684 0.1817476870948178 -0.20197827835287288 -0.1785979424235758 0.06295456539115532 0.19157700330684713 0.02655489325628843 -0.04339116062721611 -0.13447982076101372 0.014983387050493437 0.053742468214229885 0.07450913084116914 -0.06436753305523805 0.0358715880369174 -0.035168083404657456 </vector>
              <vector>-0.5634114982632445 0.1747523499035435 0.5164208723216811 0.13794175263576391 -0.21014130677533466 -0.35605429349094736 -0.03504351979479053 0.2707004371415793 0.18374807403854412 -0.14880880509816524 -0.1692353255282779 0.03349941877437869 0.17064183169051517 0.01683896740386425 -0.018490226235746088 -0.0935805842363974 0.02073396478106526 0.024243347714722776 0.08093075577824653 -0.043692868984065276 0.023846377987340378 -0.015839721764275394 </vector>
              <vector>-0.5673833319427505 0.21394716260970012 0.5385229132992363 0.09635610622377298 -0.09357057794702858 -0.3699119072152915 -0.06711126618229896 0.2726321599096899 0.16610731060543205 -0.16033712920501603 -0.19311548868161055 0.05902098584425611 0.1659654747758746 0.009692900147322613 0.008607596782931125 -0.09462928784683484 -0.010073518016674686 0.04151500579536889 0.040922601539954286 -0.04617064862120396 0.011128285766935583 -0.02211534764176464 </vector>
              <vector>-0.5387237558037509 0.24624112194616793 0.5194221716245031 0.15016649167117557 -0.11296976559134927 -0.39684594311681687 -0.026436969639873492 0.25282390580772063 0.1881163045671656 -0.16198998820123128 -0.17097809854770082 0.04898334078321298 0.147364113446032 0.02307528149987703 -0.025360777623287877 -0.11062679059927892 -0.013727120441163507 0.02134964456851151 0.03806036445700441 -0.0483195638273686 -0.00476646644757674 -0.024857500531970778 </vector>
              <vector>-0.4824934441183328 0.2030638281522914 0.5143413461095528 0.17781141515422164 -0.17849568911093067 -0.37255823582619796 -0.06457971823179166 0.27552945614843233 0.2126137436228296 -0.18794578618187363 -0.18516813168357799 0.06417427489713035 0.17796789241355687 0.026182472605784657 -0.05085047676863647 -0.15018897172037737 -0.004826288075432108 0.05011251040755016 0.04895329249206287 -0.057110768638096415 0.012537473350697999 -0.029070194998864686 </vector>
              <vector>-0.47113818489923665 0.23906528248057451 0.4830145722861429 0.19444314576940797 -0.1839031607075322 -0.4098135914667483 -0.07623357953902146 0.2648519751673888 0.20772684066522215 -0.19359003473337516 -0.1591213786724652 0.06916788232830412 0.17954477190345994 0.044676138248701924 -0.05276760796201066 -0.153852809339955 0.005929307947569198 0.03948296229384255 0.0538825573235484 -0.06593872594423567 0.0130658616543231 -0.028492224803905192 </vector>
              <vector>-0.5237957296360091 0.24367439848522857 0.5265368829883551 0.20075627540614782 -0.13300587499746652 -0.35271071164886 -0.04659070610306912 0.24608694989835697 0.15492051743139712 -0.19879439315022568 -0.1867879831817854 0.03870546402340839 0.16991715376950134 0.019373456186102374 -0.022031470607566776 -0.11816783993586487 0.008586172680307562 0.015005324552549154 0.0492360160693226 -0.05592797327971642 0.0030150215870128443 -0.038000950537127695 </vector>
              <vector>-0.5258260407394834 0.22282486924514003 0.49363801909921123 0.15592789536845683 -0.17360497082459253 -0.37753727993492064 -0.03892627406057374 0.281466825042872 0.214798636891995 -0.16128250693341656 -0.16867303234349146 0.04477125263467424 0.16401644203434357 0.030689944149724757 -0.03397596432602169 -0.13253073323073522 -0.004031226651436153 0.022866058404685828 0.058959861866999294 -0.052469634602580376 0.013624549053047998 -0.034726690143901257 </vector>
              <vector>-0.5847731758728025 0.20103645040939533 0.5346252406238448 0.1409785774426431 -0.16052277701396428 -0.34063154244702876 -0.015395637295897054 0.2252405077082504 0.1756153600131265 -0.1347918956744688 -0.19398001846325535 0.051673040486725344 0.17434468720468607 0.0178623605719131 -0.01568289212331912 -0.09594404615734449 0.015253590883832853 0.008117269754102563 0.04989834656178377 -0.048623802743630595 0.02061727548196491 -0.02491691935055868 </vector>
              <vector>-0.5192522787169886 0.22923716056145402 0.52303248823859 0.14299918802853867 -0.1787279815266812 -0.40333143340633615 -0.09854325336955125 0.2544193177740524 0.19272748193266104 -0.13978464411001185 -0.15236220928006536 0.04589311575066883 0.15274760476618265 0.0188124268404351 -0.01838846383638563 -0.09758051692209575 0.012176335246844607 0.02870168671207059 0.06771984400849261 -0.05156211023646412 0.018870432536902 -0.02780419099231505 </vector>
              <vector>-0.49133257164274197 0.30386593843605436 0.5169496702371597 0.16912199649378618 -0.1487718025887209 -0.41002073843622777 -0.12253632918889557 0.20188100984135746 0.23969905440849223 -0.1374088158387421 -0.15221059325925188 0.026155090308459444 0.15268174288425027 0.0230487253081009 -0.04654994249663787 -0.12019717656817906 -0.004243488975964056 0.02264390484836355 0.05172909888395494 -0.04910242906424017 0.004585161738351667 -0.02998750532873244 </vector>
              <vector>-0.5000416624310706 0.14909750547076472 0.5270177955539379 0.15403171909832275 -0.21280758667680816 -0.35750684681496336 -0.054314908485355244 0.2896333705122554 0.2071670007748161 -0.18334859001320708 -0.18235309869008043 0.05673505432221708 0.19881358267608254 0.03994979492845022 -0.05573451755681029 -0.11986611187689224 0.005040297221709504 0.04530980128637538 0.051078473470104545 -0.05536778896092112 0.01613462414347326 -0.018667907952401776 </vector>
              <vector>-0.5604878456426275 0.20407498317736 0.5363627528009071 0.17644390800824433 -0.1582024420572442 -0.3367272221665865 -0.00678004458042069 0.2395551496967184 0.17244140304795252 -0.1836589453545654 -0.17318912277169382 0.030347618305501967 0.16847526041094524 0.025574351844960836 -0.02597840670005303 -0.08672001749100493 -0.004842941055469494 0.015668655307946276 0.051971444694298624 -0.05631600455496891 2.2994185340157857E-4 -0.028242476773605488 </vector>
              <vector>-0.5121925758371237 0.24623249100366365 0.4705219319912677 0.3430031864286791 -0.34596566408169616 -0.26443561995358283 -0.009747795205321479 0.16719739788103402 0.2646479956423727 -0.21881743009399685 -0.12744324043904898 0.0026869749213820557 0.1796897000250425 0.02576041330285892 -0.023084465056348022 -0.12952201924060944 4.8341494913876687E-4 -0.021154220729058683 0.07778321937268025 -0.0880991754411052 0.02530747863903723 -0.06285199807926589 </vector>
              <vector>-0.5070251362524202 0.2021219661494877 0.5587283009297549 0.130775642259557 -0.22830562849736113 -0.35892763670366906 -0.14875145877177395 0.18068623203235812 0.22957471207096755 -0.1454169996241024 -0.17114191366890785 0.059350915491622636 0.18236450703619306 0.06225751309604689 -0.017837031529019255 -0.11054112469605562 0.0055269288934590485 0.03355790395215518 0.07160953444446913 -0.037422303017898235 0.025257185344638913 -0.01644210893950243 </vector>
              <vector>-0.5068307505933454 0.2469161603134033 0.46862302798343886 0.3121471073460131 -0.23915968854035197 -0.3755099793127096 0.02177064394597246 0.18804661840942274 0.17824948289738668 -0.2432923572415029 -0.11874389780192955 0.058988983774102347 0.16468334615093846 0.02211610770830558 -0.05081191323340806 -0.1343413302293179 0.022029416363395466 0.024174794118643393 0.0470400631643397 -0.0635055722209728 0.013150269663564983 -0.03574053266538549 </vector>
              <vector>-0.46078145021788475 0.30841647343663825 0.4134108792087381 0.3491659172953291 -0.24886861093204948 -0.424485678004738 0.03442763158895946 0.1916044828443278 0.23014715438679056 -0.24822708233001659 -0.13095624836829325 0.05329319890206201 0.1400327821544985 0.02330905030825736 -0.062378739499832095 -0.1405016941985467 0.006833290420140294 0.003439335159162421 0.05948965793596555 -0.07538991071642104 0.018643653322968422 -0.04062409269605065 </vector>
              <vector>-0.5368704801593004 0.1975627097781668 0.5540340074339526 0.2161290396637985 -0.15668800126080498 -0.3195183840850886 0.010127600161039165 0.21039417180103845 0.18832604110357853 -0.23556995785740154 -0.17148928065433192 0.030902115154100976 0.171823282563763 0.0402984078225279 -0.04834685581686246 -0.08035664213145716 -0.017867684987454915 0.017122881013976646 0.022572755578188355 -0.05697655021237283 -0.015621383961763763 -0.019987790947287965 </vector>
              <vector>-0.5104365286259818 0.2367139146261157 0.4948638179706819 0.21793748363236987 -0.18758184329249586 -0.3841523128317659 -0.01443652764880446 0.22624395601357383 0.18889159102110653 -0.19881733296998916 -0.17208489554133438 0.04957618900207972 0.17104023910012747 0.032929742927191266 -0.0321740239461667 -0.11791316795292713 -0.0024731002793836475 0.021137295718859795 0.052405680839007096 -0.056946901358374255 0.01198559040324209 -0.02670886680713195 </vector>
              <vector>-0.5265512198191975 0.18949123832164083 0.5044375832336626 0.1663170977623251 -0.21907980913471883 -0.35971379629820255 -0.039313206855745006 0.27074863030896895 0.22100824890904108 -0.15532978011520626 -0.16087580883927988 0.04382573293889811 0.1784692777888731 0.02291296269210937 -0.0410594071297047 -0.1230466091696245 0.0050440035170435755 0.027243707452014744 0.057448479774127634 -0.05913295792411979 0.02047185855589934 -0.023316225968803072 </vector>
              <vector>-0.4858785265763755 0.2701096911705402 0.4880085452299514 0.187496348007569 -0.1530669099170907 -0.39103770042689706 -0.10768933501078112 0.2703745150549765 0.20397077006049671 -0.20804876475772469 -0.16024759164680527 0.041329228752538257 0.16267848766660944 0.025260183618506744 -0.022494082570549072 -0.1311591912830669 -0.008434411255446885 0.03788817995444098 0.05504238099233943 -0.06138480416689156 0.028110673027647817 -0.04082768592399164 </vector>
              <vector>-0.4809391904364052 0.2637031790413092 0.5355951320924868 0.2020858319616281 -0.1296253799182996 -0.4321006230019951 -0.07802471291641494 0.20267062173814285 0.14594273603674013 -0.22533655433777966 -0.1410564126851209 0.038736772104580625 0.16741700762502823 0.04903695861248017 -0.03738280481202862 -0.10593200042037187 -0.016407109941164302 0.045913880805827215 0.03804504409734924 -0.03197387670539702 -0.003564309142171592 -0.006804189798422195 </vector>
            </data>
          </datamatrix>
        </datavector>
        <classifiernames>ID	Treatment	DPI	TreatDPI	ID DPI</classifiernames>
        <classifiermat>
          <vector>M1	Mock	6 DPI	Mock/6 DPI	M1/6 DPI</vector>
          <vector>M2	Mock	6 DPI	Mock/6 DPI	M2/6 DPI</vector>
          <vector>M3	Mock	6 DPI	Mock/6 DPI	M3/6 DPI</vector>
          <vector>M4	Mock	6 DPI	Mock/6 DPI	M4/6 DPI</vector>
          <vector>M5	Mock	6 DPI	Mock/6 DPI	M5/6 DPI</vector>
          <vector>M6	Mock	6 DPI	Mock/6 DPI	M6/6 DPI</vector>
          <vector>M7	Mock	6 DPI	Mock/6 DPI	M7/6 DPI</vector>
          <vector>M8	Mock	6 DPI	Mock/6 DPI	M8/6 DPI</vector>
          <vector>M9	Mock	6 DPI	Mock/6 DPI	M9/6 DPI</vector>
          <vector>M10	Mock	6 DPI	Mock/6 DPI	M10/6 DPI</vector>
          <vector>TuMV1	TuMV	6 DPI	TuMV/6 DPI	TuMV1/6 DPI</vector>
          <vector>M11	Mock	6 DPI	Mock/6 DPI	M11/6 DPI</vector>
          <vector>M12	Mock	6 DPI	Mock/6 DPI	M12/6 DPI</vector>
          <vector>TuMV2	TuMV	6 DPI	TuMV/6 DPI	TuMV2/6 DPI</vector>
          <vector>TuMV3	TuMV	6 DPI	TuMV/6 DPI	TuMV3/6 DPI</vector>
          <vector>TuMV4	TuMV	6 DPI	TuMV/6 DPI	TuMV4/6 DPI</vector>
          <vector>TuMV5	TuMV	6 DPI	TuMV/6 DPI	TuMV5/6 DPI</vector>
          <vector>TuMV6	TuMV	6 DPI	TuMV/6 DPI	TuMV6/6 DPI</vector>
          <vector>TuMV7	TuMV	6 DPI	TuMV/6 DPI	TuMV7/6 DPI</vector>
          <vector>M13	Mock	6 DPI	Mock/6 DPI	M13/6 DPI</vector>
          <vector>M14	Mock	6 DPI	Mock/6 DPI	M14/6 DPI</vector>
          <vector>TuMV8	TuMV	6 DPI	TuMV/6 DPI	TuMV8/6 DPI</vector>
        </classifiermat>
        <idvec>M1	M2	M3	M4	M5	M6	M7	M8	M9	M10	TuMV1	M11	M12	TuMV2	TuMV3	TuMV4	TuMV5	TuMV6	TuMV7	M13	M14	TuMV8</idvec>
        <meanconfig>-0.5165688534871979 0.22494812782511248 0.5101918302744503 0.19131518077669157 -0.18547679076077678 -0.3698596589670696 -0.04687127506403914 0.23978648687578577 0.19764491578286053 -0.18511709418976785 -0.16453689605326746 0.04594414613142998 0.16964800869969782 0.028464229685445947 -0.03346198334884908 -0.11734902209127056 0.0016224191034277195 0.026276472604833675 0.05451311837206404 -0.05571826837619467 0.01329550648162979 -0.028690600274996453 </meanconfig>
        <omitflag>false	false	false	false	false	false	false	false	false	false	false	false	false	false	false	false	false	false	false	false	false	false</omitflag>
        <uniquenumvec>25 26 27 28 29 30 31 32 33 34 35 36 37 38 39 40 41 42 43 44 45 46 </uniquenumvec>
      </morphojset_contents>
    </morphojset>
    <morphojset>
      <morphojset_contents visiblename="7 DPI" uniqueid="47" alignmentmethod="1" dimension="2" hasprocrustesfit="true" hasrawdata="true" linkedoutlinenumber="0" linkedwireframenumber="0" nincl="22" nlmk="11" nobs="22" objsymmetry="false" procsumsquare="0.9669310793916731" procrustesfitfromparentset="false">
        <alignmentvectors>
          <vector>0.0 </vector>
          <vector>0.0 </vector>
          <vector>0.0 </vector>
          <vector>0.0 </vector>
          <vector>0.0 </vector>
          <vector>0.0 </vector>
          <vector>0.0 </vector>
          <vector>0.0 </vector>
          <vector>0.0 </vector>
          <vector>0.0 </vector>
          <vector>0.0 </vector>
        </alignmentvectors>
        <datavector>
          <datamatrix visiblename="7 DPI, raw data" covarfromorigin="false" matrixtype="0" iscoordinates="true" issymmetrycomponent="false" isasymmetrycomponent="false">
            <data>
              <vector>92.90123499999999 13.943584999999999 27.517580999999996 38.37005799999999 90.28051299999998 55.068760999999995 59.33583399999999 15.45554 53.52320699999999 56.34552299999999 75.160963 29.298327999999998 50.633692999999994 40.65479 71.935459 45.224253999999995 62.796530999999995 32.523832 61.85575899999999 43.745898 63.804500999999995 39.949211 </vector>
              <vector>77.076106 63.46851099999999 73.48101299999999 15.993123999999998 49.592124 49.558524999999996 81.47757499999999 41.393967999999994 60.24300699999999 29.802312999999998 69.24753899999999 47.542584999999995 68.810752 30.474292999999996 61.922957 40.218002999999996 69.65072699999999 38.806844999999996 65.41725299999999 36.219722 66.660416 37.731677 </vector>
              <vector>93.438819 54.598375 36.656509 44.249883 76.572121 21.973746 67.063604 58.93264599999999 57.084700999999995 29.667916999999996 75.160963 45.35865 55.001563 41.393967999999994 67.769183 34.976558999999995 65.249258 43.645101 63.098921999999995 38.134865 64.71167399999999 39.68041899999999 </vector>
              <vector>53.590405 10.986873 96.563526 45.056259 49.088139 49.12173799999999 76.50492299999999 21.570558 73.413815 50.465697999999996 61.990154999999994 28.055165 76.975309 39.37802799999999 63.334115 40.621190999999996 69.482732 34.808564 68.911549 40.318799999999996 67.668386 37.731677 </vector>
              <vector>103.552118 52.683232 46.736208999999995 4.569464 58.56305699999999 74.556181 85.91264299999999 24.829660999999998 40.318799999999996 40.65479 79.15924399999999 45.69463999999999 56.614315 30.104703999999998 61.85575899999999 53.355211999999995 69.986717 36.522113 58.56305699999999 41.561963 64.039694 41.091576999999994 </vector>
              <vector>109.02875499999999 45.59384299999999 46.09782799999999 9.676511999999999 63.636506 75.83294299999999 86.92061299999999 23.653695999999997 45.022659999999995 45.08985799999999 83.09032699999999 43.34271 59.604625999999996 30.810283 65.988436 54.09439 73.313018 35.61494 61.586966999999994 42.838725 67.63478699999999 41.66276 </vector>
              <vector>106.94561699999998 41.830754999999996 47.542584999999995 64.140491 70.927489 17.169089 83.45991599999999 56.04313199999999 56.815909 35.547742 84.434287 39.68041899999999 62.998124999999995 47.240193999999995 71.297078 32.557430999999994 73.649008 43.443507 68.609158 39.310829999999996 70.927489 39.949211 </vector>
              <vector>50.129707999999994 11.222065999999998 102.17455899999999 48.953742999999996 45.728238999999995 56.04313199999999 76.43772499999999 19.957805999999998 76.068136 56.681512999999995 62.124551 31.751054999999997 80.57040199999999 44.249883 62.56133799999999 46.064229 71.397875 37.227692 71.129083 45.35865 69.75152399999999 41.998749999999994 </vector>
              <vector>34.270979999999994 44.317080999999995 91.65807199999999 50.230504999999994 55.908736 19.991404999999997 58.495858999999996 52.71683099999999 75.73214599999999 33.565400999999994 53.92639499999999 40.385997999999994 73.48101299999999 42.704328999999994 62.426942 32.960618999999994 63.737303 41.057978 66.82841099999999 37.731677 64.81247099999999 38.235662 </vector>
              <vector>90.011721 64.140491 65.988436 14.380372 49.961712999999996 61.284575999999994 84.33349 42.099546999999994 56.278324999999995 34.976558999999995 73.447414 50.734489999999994 65.887639 34.640569 62.56133799999999 47.576184 69.95311799999999 42.905922999999994 64.10689199999999 41.729957999999996 66.089233 43.376309 </vector>
              <vector>91.18768599999999 23.485701 43.006719999999994 31.112674 74.858572 62.56133799999999 74.959369 26.509610999999996 52.31364299999999 48.483357 75.530552 36.9589 60.578996999999994 36.690107999999995 70.389905 44.955462 69.24753899999999 36.320519 64.67807499999999 40.856384 67.802782 38.605250999999996 </vector>
              <vector>30.575089999999996 33.968588999999994 95.89154599999999 72.036256 69.717925 8.030161 52.548835999999994 61.418972 92.46444799999999 39.243632 54.699172 38.706047999999996 81.17518399999999 53.288014 69.919519 29.903109999999998 64.342085 46.40021899999999 75.29535899999999 39.64682 69.919519 40.419596999999996 </vector>
              <vector>51.776059 19.353023999999998 96.39553099999999 36.186122999999995 56.076730999999995 47.40818899999999 74.89217099999999 24.090483 75.59774999999999 47.676981 63.46851099999999 31.112674 79.02484799999999 36.62291 66.794812 39.68041899999999 70.927489 33.834193 71.834662 38.67244899999999 70.289108 36.62291 </vector>
              <vector>37.798874999999995 33.733396 78.890452 18.882638 47.30739199999999 55.270354999999995 79.696828 44.249883 59.705422999999996 31.549460999999997 56.479918999999995 40.721987999999996 70.490702 38.134865 61.82216 46.232223999999995 66.42522299999999 43.040319 63.16611999999999 40.318799999999996 64.51007999999999 42.805125999999994 </vector>
              <vector>57.084700999999995 10.079699999999999 53.556805999999995 69.95311799999999 85.543054 23.653695999999997 57.45428999999999 30.608689 76.53852199999999 54.699172 64.40928299999999 28.155962 62.15814999999999 48.51695599999999 72.90983 36.891701999999995 64.61087699999999 37.563682 68.911549 42.368339 66.86201 39.613220999999996 </vector>
              <vector>77.84888299999999 11.322862999999998 36.387716999999995 38.504453999999996 93.237225 38.134865 56.44631999999999 31.112674 65.249258 57.05110199999999 66.62681699999999 30.575089999999996 58.428661 42.469136 74.623379 39.47882499999999 64.00609499999999 36.690107999999995 66.156431 42.200343999999994 65.71964399999999 38.235662 </vector>
              <vector>95.656353 52.884826 80.23441199999999 15.724331999999999 58.66385399999999 64.946867 80.906392 33.464603999999994 52.07845 34.237381 77.14330399999999 43.376309 69.314737 32.792623999999996 66.996406 47.878575 72.57383999999999 38.538053 66.72761399999999 38.87404299999999 69.919519 39.88201299999999 </vector>
              <vector>86.080638 23.888889 36.018128 31.818253 74.89217099999999 52.145647999999994 62.897327999999995 25.972026999999997 49.592124 49.289733 72.06985499999999 34.808564 55.068760999999995 37.227692 68.34036599999999 41.729957999999996 65.31645599999999 35.144554 63.233318 40.621190999999996 65.249258 37.563682 </vector>
              <vector>50.163306999999996 11.222065999999998 53.92639499999999 64.140491 86.584623 21.469761 52.246444999999994 38.37005799999999 78.25207099999999 49.39053 60.64619499999999 28.55915 63.16611999999999 45.89623399999999 71.56586999999999 33.229411 63.16611999999999 37.563682 68.34036599999999 39.714017999999996 65.41725299999999 37.563682 </vector>
              <vector>95.051571 22.040944 33.229411 32.019847 84.33349 64.40928299999999 69.14674199999999 20.327395 51.574465 54.53117699999999 75.90014099999999 35.984528999999995 54.02719199999999 39.310829999999996 70.86029099999999 49.558524999999996 65.61884699999999 36.9589 62.191748999999994 45.157056 65.18205999999999 42.200343999999994 </vector>
              <vector>103.14893 48.752148999999996 38.806844999999996 61.990154999999994 72.641038 13.204406999999998 80.93999099999999 61.990154999999994 48.080169 33.565400999999994 79.66322899999999 43.376309 56.34552299999999 48.046569999999996 67.769183 32.557430999999994 69.85232099999999 46.70260999999999 62.124551 39.57962199999999 65.71964399999999 41.024378999999996 </vector>
              <vector>70.55789999999999 17.605876 33.968588999999994 51.473667999999996 78.991249 52.448038999999994 58.15986899999999 31.112674 62.83013 57.823879 64.98046599999999 34.338178 53.052820999999994 44.98906099999999 67.33239599999999 42.737928 61.082981999999994 38.336459 61.75496199999999 43.913892999999995 61.75496199999999 40.385997999999994 </vector>
            </data>
          </datamatrix>
          <datamatrix visiblename="7 DPI, centroid size" covarfromorigin="false" matrixtype="1" iscoordinates="false" issymmetrycomponent="false" isasymmetrycomponent="false">
            <data>
              <vector>72.59109985806874 4.284842322829143 </vector>
              <vector>47.19698172879955 3.8543299441231116 </vector>
              <vector>55.704492777997814 4.020060803967586 </vector>
              <vector>55.06379146335522 4.008492357920419 </vector>
              <vector>80.05296434940409 4.382688469980121 </vector>
              <vector>79.17242658156918 4.371628088979758 </vector>
              <vector>62.52889528335893 4.1356287744370395 </vector>
              <vector>65.86651221392333 4.187630151712595 </vector>
              <vector>53.60840985212935 3.981705955995497 </vector>
              <vector>55.85887696459253 4.022828455850067 </vector>
              <vector>52.84027507288385 3.9672736854105186 </vector>
              <vector>79.0810328476276 4.370473059011606 </vector>
              <vector>46.320499145269004 3.835584609227167 </vector>
              <vector>48.98015784863141 3.891415274234864 </vector>
              <vector>58.68541315801546 4.072191197793394 </vector>
              <vector>56.50166939676297 4.034270184561258 </vector>
              <vector>54.35212971649213 3.9954837980155444 </vector>
              <vector>50.07048579596066 3.9134317286307287 </vector>
              <vector>56.54324843637825 4.035005804388974 </vector>
              <vector>66.93638221028277 4.203742649062491 </vector>
              <vector>69.87428567152932 4.246697708475306 </vector>
              <vector>50.2279500217033 3.9165716450976187 </vector>
            </data>
            <namesvector>Centroid Size	Log Centroid Size</namesvector>
          </datamatrix>
          <datamatrix visiblename="7 DPI, Procrustes coordinates" covarfromorigin="false" matrixtype="2" iscoordinates="true" issymmetrycomponent="false" isasymmetrycomponent="false">
            <data>
              <vector>0.47145904557163565 -0.19229672217432003 -0.49333511688961174 -0.13911236557467424 0.26680382562240307 0.3410217900380056 0.021770584426046402 -0.30987887554256194 -0.22373003210460884 0.20586777533689302 0.17356134136902052 -0.06211957665333393 -0.19705216433929398 -0.013411110619636762 0.0652987905337892 0.13488857021452327 -0.0029470121205595404 -0.0702960093747838 -0.06161924825928416 0.07370969940150464 -0.020210013809537054 0.03162682494838498 </vector>
              <vector>0.5052108948596483 -0.22895228238400916 -0.5002767234022303 -0.09974700885613765 0.24044847382293744 0.3713746212524144 0.031031709426784335 -0.29728486365315865 -0.1919010218904867 0.16735049095604596 0.1754197692432063 -0.04458627291911427 -0.18687601889913974 -0.016070468776183906 0.028337299844760626 0.11965735398838986 -0.010561123929929726 -0.04321145485497639 -0.0608511838641639 0.04985663239707362 -0.029982075211386818 0.02161325284965452 </vector>
              <vector>0.5155063456901233 -0.21788705278638895 -0.521143837510183 -0.0849262853993919 0.18137734671595213 0.3576986379715259 0.042555527468508464 -0.3194881447785741 -0.16627883542473387 0.19985228293421586 0.17640935497320143 -0.06712276215387836 -0.19171794114338003 -0.014611223882674322 0.03366589581004838 0.11401027923604429 -0.004239499423887461 -0.04552765780182352 -0.04849155713341989 0.05234964514634228 -0.01764280002223046 0.025652281514602103 </vector>
              <vector>0.4738670397811946 -0.25360193674234793 -0.5169370829368559 -0.11851989506398677 0.1906783445836924 0.3865025907860786 0.016011584404076643 -0.30010407958349666 -0.20405475325894087 0.18193735385778173 0.1833000899286621 -0.06379689134838915 -0.15704123879369436 -0.02530016199182888 0.04579869279216306 0.12095207065237479 0.003149224545384961 -0.02757422889500171 -0.03914503437851504 0.06431865310254706 0.00437313333283436 0.03518652522626967 </vector>
              <vector>0.44257452494271166 -0.22410015353494517 -0.4885284622838983 -0.15037116568995393 0.2351254756751502 0.36818601446334503 0.03917172544065656 -0.31561277934698795 -0.22665768217700485 0.22738219804203733 0.16345912640583818 -0.0705800925966743 -0.1749256605828857 -0.010364932543340609 0.07700879286426959 0.15019790266600952 8.126594036743096E-4 -0.07106287974209478 -0.05630109156321372 0.07439041149936483 -0.011739408125296587 0.021935476783240218 </vector>
              <vector>0.440784812687398 -0.2546496106096878 -0.472881738912929 -0.13832083580135524 0.211375721240525 0.39864105410445816 0.04818242812792386 -0.307808008246542 -0.2127491994396471 0.22907195010990417 0.16008883570711185 -0.07911012410664733 -0.17399738943760892 -0.026884942019074005 0.06868979740699593 0.1600944502092492 0.0018216043119698537 -0.08253954302814678 -0.06177338280794177 0.07972029976565256 -0.00954148888379809 0.021785309622189834 </vector>
              <vector>0.48568495396158007 -0.2656493052861332 -0.5254253347306991 -0.13089740832194163 0.1636177030471921 0.35754063046448614 0.04472342973861827 -0.28849903925870657 -0.17731614303874377 0.20415943860282146 0.18286711233522993 -0.06425736135240953 -0.17814501258321963 -0.008672729876146874 0.05117498660793795 0.13639426008253522 0.0016502978685746291 -0.035749980265286946 -0.03848861812291221 0.06121503065602561 -0.010343375083555694 0.034416464554755485 </vector>
              <vector>0.4695830580863321 -0.24803662708910162 -0.5004060444948952 -0.10840913969906131 0.21129192305458006 0.38784933915450276 0.05235938241261776 -0.3162965352308537 -0.20296598754839124 0.18161058368647726 0.16208248516617924 -0.05612981159538771 -0.1754826680652213 -0.018279725408730803 0.05474298110534918 0.13390044866502482 -0.0018615098982367219 -0.04792066918440536 -0.05587342982602646 0.06365272366843636 -0.013470189992286673 0.028059413033098893 </vector>
              <vector>0.5222484633324906 -0.2070479770632876 -0.5552456809644557 -0.08918357189784702 0.2216332237115702 0.3276379597336372 0.04382457596734865 -0.2649195820858924 -0.19742539302497636 0.1564509564387147 0.17676969239501916 -0.05627445915428155 -0.1916468977906421 -0.02143994278705077 0.050257667644241714 0.11430323349560899 -0.005985418134345218 -0.029960994282876244 -0.04981066230594203 0.04403082445294637 -0.014619570830309351 0.026403553150328895 </vector>
              <vector>0.470006051004041 -0.2711692795438958 -0.5112993617000211 -0.11479090821811733 0.21424761326642305 0.40355591694714477 0.06058678455027394 -0.28711386546351314 -0.20669242751388078 0.15963758415389218 0.15356196755386708 -0.055271350130681934 -0.1629473966562624 -0.008183661979697623 0.04305634503742072 0.11613165290667324 5.831278253564196E-4 -0.03550642330000402 -0.04985948676402292 0.05924174350740955 -0.011243216603195145 0.033468591120791306 </vector>
              <vector>0.4256648132093809 -0.3327046868892592 -0.48857580323221833 -0.10473067240682751 0.18285896911111815 0.44113100662733495 0.11402333281861494 -0.2491986051385116 -0.27534977842515185 0.21378725878950808 0.14787225596511563 -0.04947437157059867 -0.14171156931648768 -0.027002202299490442 0.06300219964694892 0.11434162038425157 0.02460588157502618 -0.049709009853674144 -0.05388212897250372 0.04602172921294066 0.0014918276201541947 -0.0024620668556725677 </vector>
              <vector>0.45767893607673205 -0.19415506980096947 -0.5008589908683053 -0.11512558833688469 0.2383540779394421 0.3621245026445319 0.028390185499670817 -0.3189949315090777 -0.226039138970618 0.20231190012193595 0.17134622331800925 -0.06712024668199498 -0.21040811847156107 -0.026304127161677973 0.07673240243610664 0.1353622598850187 0.014724332000115479 -0.07677949390903337 -0.050112463310154065 0.07289884759185139 1.9255435056249066E-4 0.025781947156299462 </vector>
              <vector>0.4952750544839619 -0.21284399026448808 -0.5361494886927097 -0.15465725221308974 0.22428602049146945 0.3396649224822306 -0.012937719807916928 -0.26488274705619685 -0.18136990515535134 0.21798900833149193 0.17716416045033342 -0.04559815333826761 -0.1801000139246631 -0.03260627734502078 0.05290066965605657 0.11014312245149066 0.005368692838254328 -0.037749663132452066 -0.04483739202703255 0.056455384069554214 3.999216875959933E-4 0.024085646014749027 </vector>
              <vector>0.5682464910384706 -0.27853005726257485 -0.5494752484122041 -0.32044586370113315 0.37810498912276713 0.36547562391685984 -0.21510313633948444 -0.018406338877794935 -0.09540629033636759 -0.014399226123748096 0.16799689788907904 -0.03147553610867541 -0.20821823515548082 -0.006774509677357467 0.05873485134677432 0.1571607709533902 -0.04577352774804615 0.038492256880413245 -0.03418705708672286 0.04508692940261315 -0.024919734318785428 0.06381595059800778 </vector>
              <vector>0.4656726287716991 -0.22350634822931922 -0.5691296827447025 -0.14980897403667676 0.29388948452875785 0.29905041699837265 0.11054463635487935 -0.17349230219757528 -0.2563538172736756 0.2110058693007029 0.17082987847479847 -0.0565901080322685 -0.18351898216995788 -0.04870465785016446 0.04077542822034856 0.10973278615733342 0.009673940080572012 -0.03234101666181232 -0.06253612464483935 0.05296666881920409 -0.01984738959788081 0.011687665732200453 </vector>
              <vector>0.4689032066822807 -0.22512368930425578 -0.44297139051335915 -0.3094008787316966 0.3639705429276435 0.3396722781488408 -0.05988675992058836 -0.1974003749235449 -0.24227069926496902 0.27341340895948274 0.08993146855096915 -0.07946402189380637 -0.17161188985850245 -0.00878039839153543 0.09146445946511733 0.13805842918191802 -0.022515402012727948 -0.026092755663316897 -0.05757670447232479 0.07742067233140841 -0.017436831583540313 0.0176973302865057 </vector>
              <vector>0.414635135869836 -0.315612759605661 -0.38073098556476165 -0.3221683336293987 0.3254959030477488 0.4199036723283459 -0.04242708025864842 -0.21737074739668555 -0.2554144797963104 0.29346450252209766 0.10261229222865438 -0.06850332398888867 -0.15364993733844548 -0.013967633564054886 0.0940953295371468 0.14340006361004595 -0.021996248339749936 -0.02773432356113669 -0.06252830004836218 0.07811871468588162 -0.02009162933710891 0.030470168599455894 </vector>
              <vector>0.4740660788537558 -0.2367865429688018 -0.5449779923644079 -0.15103493474853416 0.20768661205331806 0.3171387859212821 0.004561598854894058 -0.22959906575482722 -0.29645600565735125 0.22064852166335347 0.17544871774361734 -0.037870002889106004 -0.17034597704999044 -0.013944949517225469 0.08980765999771503 0.09718748449669565 0.03843733586022189 -0.040638481258919154 -0.011623839197517319 0.06652721452651236 0.033395810905741764 0.008371970529569298 </vector>
              <vector>0.46301380738554004 -0.25298999924898025 -0.47893284386786644 -0.20242606955088516 0.2690166406902514 0.3907334077291112 -0.019737730608426617 -0.22496220597316471 -0.22411588474085914 0.2337546686072935 0.15160753728295243 -0.07211834557519238 -0.15756700370678225 -0.0328081222992516 0.06504485549429034 0.12041024724264746 -0.00919208876302557 -0.03042175563045435 -0.0491429956009562 0.06098446871706763 -0.00999429356511821 0.00984370598181002 </vector>
              <vector>0.4470858612298243 -0.24974595070230124 -0.4854465173472893 -0.148047202881622 0.25403469001841994 0.37565647880031416 0.06065299688365827 -0.2951222170521211 -0.22818868089422265 0.2027820914279745 0.14986364986370104 -0.055947742427393164 -0.17987431530686604 -0.022969289331160665 0.06399375891283293 0.14314403253922858 -0.004681491939137821 -0.049220119795269315 -0.06220195115587871 0.07068896488170191 -0.015238000265041064 0.028780954540649984 </vector>
              <vector>0.4508646354588689 -0.25364106973414546 -0.48591195957162214 -0.11902923666490145 0.2114397885484077 0.37681320655623984 0.08430404824036333 -0.3237089661250049 -0.22101901610514332 0.22092978645745043 0.15876292692078528 -0.06604448104036745 -0.17990812670619277 -0.015474237818653737 0.050646709376024016 0.13843020251744667 0.009481232019201601 -0.0629683967492456 -0.06014101284692053 0.0709259844045999 -0.018519225333774286 0.03376720819658154 </vector>
              <vector>0.43941019493682076 -0.2718937661639572 -0.5634822582130479 -0.1681655494727996 0.1546615699530946 0.3930869591027272 0.0719373748865464 -0.20637981051163728 -0.17638082580847225 0.28207026548769554 0.14533437512887504 -0.0692022197940855 -0.17763801223290188 -0.04116358034626518 0.08030047242365955 0.0961288566498498 0.03211974411864144 -0.05177694427738773 -0.02450996083702075 0.04691011033357063 0.018247325643805948 -0.0096143210077092 </vector>
            </data>
          </datamatrix>
        </datavector>
        <classifiernames>ID	Treatment	DPI	TreatDPI	ID DPI</classifiernames>
        <classifiermat>
          <vector>M1	Mock	7 DPI	Mock/7 DPI	M1/7 DPI</vector>
          <vector>M2	Mock	7 DPI	Mock/7 DPI	M2/7 DPI</vector>
          <vector>M3	Mock	7 DPI	Mock/7 DPI	M3/7 DPI</vector>
          <vector>M4	Mock	7 DPI	Mock/7 DPI	M4/7 DPI</vector>
          <vector>M5	Mock	7 DPI	Mock/7 DPI	M5/7 DPI</vector>
          <vector>M6	Mock	7 DPI	Mock/7 DPI	M6/7 DPI</vector>
          <vector>M7	Mock	7 DPI	Mock/7 DPI	M7/7 DPI</vector>
          <vector>M8	Mock	7 DPI	Mock/7 DPI	M8/7 DPI</vector>
          <vector>M9	Mock	7 DPI	Mock/7 DPI	M9/7 DPI</vector>
          <vector>M10	Mock	7 DPI	Mock/7 DPI	M10/7 DPI</vector>
          <vector>TuMV1	TuMV	7 DPI	TuMV/7 DPI	TuMV1/7 DPI</vector>
          <vector>M11	Mock	7 DPI	Mock/7 DPI	M11/7 DPI</vector>
          <vector>M12	Mock	7 DPI	Mock/7 DPI	M12/7 DPI</vector>
          <vector>TuMV2	TuMV	7 DPI	TuMV/7 DPI	TuMV2/7 DPI</vector>
          <vector>TuMV3	TuMV	7 DPI	TuMV/7 DPI	TuMV3/7 DPI</vector>
          <vector>TuMV4	TuMV	7 DPI	TuMV/7 DPI	TuMV4/7 DPI</vector>
          <vector>TuMV5	TuMV	7 DPI	TuMV/7 DPI	TuMV5/7 DPI</vector>
          <vector>TuMV6	TuMV	7 DPI	TuMV/7 DPI	TuMV6/7 DPI</vector>
          <vector>TuMV7	TuMV	7 DPI	TuMV/7 DPI	TuMV7/7 DPI</vector>
          <vector>M13	Mock	7 DPI	Mock/7 DPI	M13/7 DPI</vector>
          <vector>M14	Mock	7 DPI	Mock/7 DPI	M14/7 DPI</vector>
          <vector>TuMV8	TuMV	7 DPI	TuMV/7 DPI	TuMV8/7 DPI</vector>
        </classifiermat>
        <idvec>M1	M2	M3	M4	M5	M6	M7	M8	M9	M10	TuMV1	M11	M12	TuMV2	TuMV3	TuMV4	TuMV5	TuMV6	TuMV7	M13	M14	TuMV8</idvec>
        <meanconfig>0.4712473651779239 -0.2459511307904014 -0.5050964793281034 -0.15633268822258717 0.23819995178058484 0.36911180982599057 0.023842703571200795 -0.2602965493502923 -0.21309709081135947 0.203230848621092 0.15983137085882848 -0.059938966152338305 -0.17747202588769007 -0.02062358570391923 0.06116045664363624 0.12745591355389774 5.761250062430463E-4 -0.042558615651894914 -0.049795164782985235 0.06215869784428221 -0.009397212228279555 0.023744266026171065 </meanconfig>
        <omitflag>false	false	false	false	false	false	false	false	false	false	false	false	false	false	false	false	false	false	false	false	false	false</omitflag>
        <uniquenumvec>48 49 50 51 52 53 54 55 56 57 58 59 60 61 62 63 64 65 66 67 68 69 </uniquenumvec>
      </morphojset_contents>
    </morphojset>
    <morphojset>
      <morphojset_contents visiblename="8 DPI" uniqueid="70" alignmentmethod="1" dimension="2" hasprocrustesfit="true" hasrawdata="true" linkedoutlinenumber="0" linkedwireframenumber="0" nincl="22" nlmk="11" nobs="22" objsymmetry="false" procsumsquare="0.6701374191115089" procrustesfitfromparentset="false">
        <alignmentvectors>
          <vector>0.0 </vector>
          <vector>0.0 </vector>
          <vector>0.0 </vector>
          <vector>0.0 </vector>
          <vector>0.0 </vector>
          <vector>0.0 </vector>
          <vector>0.0 </vector>
          <vector>0.0 </vector>
          <vector>0.0 </vector>
          <vector>0.0 </vector>
          <vector>0.0 </vector>
        </alignmentvectors>
        <datavector>
          <datamatrix visiblename="8 DPI, raw data" covarfromorigin="false" matrixtype="0" iscoordinates="true" issymmetrycomponent="false" isasymmetrycomponent="false">
            <data>
              <vector>107.824088 58.752028 51.290386000000005 2.655269 67.15477800000001 76.565858 96.564403 22.082427000000003 43.257357000000006 34.753774 86.04416 47.189844 61.474519 27.325743000000003 67.390055 53.307046 78.414463 33.678222000000005 61.709796000000004 39.358481000000005 68.868939 40.198756 </vector>
              <vector>55.659816000000006 68.768106 94.48052100000001 25.914081000000003 41.744862000000005 35.089884000000005 79.859736 57.273144 70.885599 23.494089000000002 62.314794000000006 49.710669 77.64141000000001 33.375723 59.793969000000004 36.400713 71.49059700000001 43.660689000000005 68.263941 35.694882 68.16310800000001 38.417373000000005 </vector>
              <vector>79.893347 75.086974 38.619039 20.536321 95.55607300000001 30.350733 53.206213000000005 62.617293000000004 67.826998 20.401877000000002 72.59976 54.24815400000001 56.80259 32.636281000000004 76.565858 36.736823 62.785348000000006 45.475683000000004 66.88589 34.888218 67.15477800000001 38.98876 </vector>
              <vector>65.171729 74.28031 43.795133 15.12495 99.25328300000001 40.198756 49.105671 51.86177300000001 73.910589 20.032156 69.003383 53.172602000000005 59.995635 30.485177 79.893347 38.450984000000005 64.633953 42.316249 70.48226700000001 34.619330000000005 70.213379 38.31654 </vector>
              <vector>85.842494 83.187225 99.11883900000001 3.5627660000000003 32.669892000000004 53.44149 105.87465 50.013168 54.819541 13.377178 78.044742 57.441199000000005 78.548907 25.073806 58.113419 46.282347 83.99388900000001 42.719581000000005 66.751446 31.964061 72.59976 39.66098 </vector>
              <vector>116.63017 50.013168 53.609545000000004 2.117493 64.499509 78.515296 99.791059 20.670765000000003 43.122913000000004 43.492634 90.379979 44.299298 66.079226 26.519079 69.810047 55.962315000000004 82.817504 32.636281000000004 64.096177 41.644029 73.37281300000001 40.702921 </vector>
              <vector>31.594340000000003 47.357899 90.111091 6.218035 75.25502900000001 69.10421600000001 49.509003 23.460478000000002 90.884144 39.795424000000004 55.861482 44.03041 77.372522 28.771016000000003 71.92754000000001 49.74428 64.633953 35.392383 75.38947300000001 39.929868 69.944491 39.795424000000004 </vector>
              <vector>94.077189 7.932196 73.641701 77.742243 40.602088 19.897712000000002 97.404678 38.047652 50.181223 56.903423000000004 76.29697 26.787967000000002 69.67560300000001 53.307046 58.920083000000005 33.543778 75.38947300000001 39.257648 63.155069000000005 44.70263 67.423666 39.66098 </vector>
              <vector>61.777018000000005 70.48226700000001 99.48856 15.057728000000001 43.190135000000005 34.720163 87.153323 51.962606 72.666982 17.410498 67.457277 50.483722 81.67473000000001 27.796297000000003 61.306464000000005 35.728493 74.717253 39.829035000000005 70.515878 31.325452000000002 70.314212 35.325161 </vector>
              <vector>88.363319 70.314212 86.38027000000001 2.386381 42.988469 50.517333 97.539122 45.37485 62.919792 18.553272 77.506966 49.206504 75.75919400000001 25.443527000000003 63.827289 40.568477 78.28001900000001 39.257648 69.272271 33.006002 72.06198400000001 36.602379 </vector>
              <vector>91.052199 17.309665000000003 40.938198 30.720454 82.54861600000001 60.298134000000005 74.51558700000001 20.939653 62.281183000000006 57.945364000000005 78.34724100000001 32.972391 62.281183000000006 35.123495000000005 74.414754 42.383471 71.087265 32.770725 67.457277 39.156815 69.810047 35.829326 </vector>
              <vector>24.905751000000002 49.542614 106.84936900000001 67.121167 52.903714 5.881925000000001 57.205922 74.95253000000001 97.74078800000001 27.561020000000003 52.164272000000004 45.139573000000006 87.018879 51.256775000000005 62.785348000000006 27.964352 65.33978400000001 52.533993 78.011131 36.333491 69.003383 40.635699 </vector>
              <vector>54.012877 6.823033000000001 104.53021000000001 35.056273000000004 49.273726 44.904296 81.33862 14.553563 80.431123 50.08039 65.675894 23.998254000000003 84.36361000000001 34.316831 65.675894 37.409043000000004 74.51558700000001 27.729075 74.51558700000001 36.804045 72.835037 33.476556 </vector>
              <vector>49.172893 19.427158000000002 93.84191200000001 24.636863 46.215125 42.753192000000006 69.339493 27.426576 85.909716 48.164563 63.592012000000004 34.989051 77.27168900000001 39.324870000000004 64.566731 43.190135000000005 68.364774 37.240988 71.69226300000001 42.01375 68.80171700000001 39.492925 </vector>
              <vector>60.062857 8.638027000000001 55.928704 73.50725700000001 90.27914600000001 19.561602 60.029246 28.367684 87.926376 60.667855 69.60838100000001 28.468517000000002 66.381725 50.786221000000005 78.515296 36.501546000000005 68.633662 37.879597000000004 76.46502500000001 44.904296 72.162817 39.425703000000006 </vector>
              <vector>69.709214 4.134153 44.03041 49.945946000000006 98.61467400000001 16.536612 58.180641 34.28322 82.649449 56.264814 68.062275 26.989633 68.16310800000001 43.391801 81.03612100000001 30.955731 69.339493 34.921829 75.994471 40.66931 72.398094 35.358772 </vector>
              <vector>52.970936 59.693136 93.203303 55.592594000000005 51.525663 17.208832 78.14557500000001 51.962606 85.00221900000001 17.712997 67.759776 45.307628 80.767233 39.324870000000004 65.507839 33.94711 74.01142200000001 41.879306 76.364192 33.94711 73.13753600000001 38.551817 </vector>
              <vector>91.75803 20.637154000000002 42.517915 37.072933 88.228875 52.265105000000005 69.339493 25.914081000000003 54.348987 50.483722 80.09501300000001 34.350442 63.659234000000005 39.526536 78.515296 42.282638000000006 73.13753600000001 35.829326 71.860318 42.551526 73.641701 38.249318 </vector>
              <vector>80.09501300000001 7.898585000000001 39.459314 45.811793 99.18606100000001 42.652359000000004 58.079808 26.317413000000002 67.255611 60.197301 72.767815 27.392965 60.43257800000001 41.677640000000004 77.742243 38.65265 66.112837 34.820996 67.65894300000001 43.559856 67.188389 37.375432 </vector>
              <vector>69.507548 72.028373 94.27885500000001 5.579426000000001 34.95544 40.803754000000005 91.253865 51.86177300000001 63.356735 8.402750000000001 67.65894300000001 47.156233 77.84307600000001 21.712706 56.903423000000004 34.921829 74.918919 38.249318 66.381725 26.21658 67.35644400000001 32.871558 </vector>
              <vector>103.320214 53.071769 31.661562000000004 57.710087 79.624459 6.856644 79.490015 67.35644400000001 40.333200000000005 24.435197000000002 79.624459 43.089302 52.365938 44.500964 70.5831 26.787967000000002 68.868939 47.626787 57.508421000000006 34.753774 64.600342 38.282929 </vector>
              <vector>88.800262 50.416500000000006 67.255611 1.4116620000000002 51.323997000000006 48.433451000000005 81.23778700000001 33.644611000000005 45.845404 27.359354000000003 73.305591 39.492925 67.35644400000001 23.561311 65.003674 39.761813000000004 71.69226300000001 34.720163 63.121458000000004 33.039613 68.80171700000001 34.652941000000006 </vector>
            </data>
          </datamatrix>
          <datamatrix visiblename="8 DPI, centroid size" covarfromorigin="false" matrixtype="1" iscoordinates="false" issymmetrycomponent="false" isasymmetrycomponent="false">
            <data>
              <vector>86.66711606161968 4.462074527660355 </vector>
              <vector>60.80463241904229 4.107665977172396 </vector>
              <vector>71.64749237076146 4.271758155347161 </vector>
              <vector>69.48201147855177 4.241067891422353 </vector>
              <vector>95.51709905539026 4.55930527915998 </vector>
              <vector>91.50545100758953 4.516398544360461 </vector>
              <vector>74.84071914451056 4.315362110452594 </vector>
              <vector>80.04518621232678 4.382591302872867 </vector>
              <vector>68.45844476883683 4.226226915473807 </vector>
              <vector>73.33024486790167 4.294973141359668 </vector>
              <vector>58.46895282162035 4.068495892357631 </vector>
              <vector>95.07040046264292 4.554617674654514 </vector>
              <vector>62.134716438816966 4.129304873617014 </vector>
              <vector>52.19530057719491 3.9549924635790936 </vector>
              <vector>67.85984851451497 4.217444527029911 </vector>
              <vector>63.834134245435514 4.156288066799761 </vector>
              <vector>59.084195902009526 4.07896347582531 </vector>
              <vector>53.74060562694374 3.984168872698532 </vector>
              <vector>63.082206930505514 4.144438747698838 </vector>
              <vector>79.18234371084625 4.371753341023277 </vector>
              <vector>83.2922330676357 4.4223553043410675 </vector>
              <vector>56.60797635469677 4.036149900274785 </vector>
            </data>
            <namesvector>Centroid Size	Log Centroid Size</namesvector>
          </datamatrix>
          <datamatrix visiblename="8 DPI, Procrustes coordinates" covarfromorigin="false" matrixtype="2" iscoordinates="true" issymmetrycomponent="false" isasymmetrycomponent="false">
            <data>
              <vector>0.14975189227832658 0.45025576385898025 0.1257986131732394 -0.4756500687948554 -0.3369428441165382 0.27239879915706544 0.34817449060837014 0.0516870381089356 -0.201277970049099 -0.2705415692514347 0.058633357505095664 0.17770587812741406 0.012287301696018965 -0.1863383350931528 -0.14711987220435502 0.07924017190875782 0.1026666042320511 0.0032320928985121247 -0.08269589122596996 -0.0832916156268043 -0.029275681897138514 -0.018698155293417236 </vector>
              <vector>0.19409851052330493 0.4700585790712356 0.12252218455881533 -0.4837818748046043 -0.3690810291786639 0.2535008202532787 0.3311423141219172 0.04894035935890895 -0.17685481693608102 -0.22874191232556476 0.04108259013485452 0.17314943709125086 0.019570817919780784 -0.19650622472115248 -0.1474855010580053 0.05218132659066454 0.07274752032983647 -0.005549476719765731 -0.05978968096179914 -0.057925714345755774 -0.0279529094539597 -0.025325319448494806 </vector>
              <vector>0.20742495110196 0.46945591107929396 0.08641633847768618 -0.48877318976614853 -0.393245577358467 0.1752377141499019 0.3517211418975985 0.07931028639011445 -0.21281004905541018 -0.20307151901634418 0.07407696915155346 0.18677924656621447 0.02032667902715979 -0.18675432100370576 -0.1388085639821478 0.050541227622675204 0.08628680335238162 0.0020051453510984765 -0.059857690159233326 -0.06461568282636423 -0.021531002453081906 -0.020114818546734633 </vector>
              <vector>0.2509986959096809 0.4310753509324004 0.15542755814928055 -0.4739461044694637 -0.4073541833764316 0.20356931344156798 0.318297134293337 0.0377324271407985 -0.20587670333187102 -0.2200370938362971 0.06782362232901584 0.18032360752248244 0.04144228415485389 -0.17165652683529747 -0.1665887070591926 0.058067636663325144 0.056208555233164884 0.011634738853823053 -0.06878452609531521 -0.05165829064676142 -0.04159373020652133 -0.005105058766577741 </vector>
              <vector>0.20928715206181686 0.4150865830305483 0.17916364193879777 -0.43473465362507585 -0.4013151620218153 0.21971038679183819 0.3457179396912727 0.030813027006647203 -0.25690681652331043 -0.24047639254875555 0.07458651308984421 0.165497004596193 0.012274427424899967 -0.16939993573694567 -0.15402775731178964 0.0920535080975624 0.10485874623959318 0.0013439232483183627 -0.09493698631497313 -0.07347861784101853 -0.018701698274335696 -0.006414833019312165 </vector>
              <vector>0.22154884723847834 0.41758383043376723 0.15146777688319416 -0.4506093420813687 -0.3941896615132152 0.20018683907500762 0.3377012245554745 0.06380606685558196 -0.26422686526716305 -0.23287116718989995 0.07544251237860797 0.16035230954043944 0.042677541405036976 -0.1691919429623956 -0.1704091837311209 0.0775011128091214 0.11504328490968266 0.012800932383933303 -0.09530209306821548 -0.07425412366302728 -0.019753383790759887 -0.005304515201158532 </vector>
              <vector>0.22943814753649133 0.45317504529620567 0.1417612096390558 -0.5022850402793025 -0.372288361348878 0.19635753212379148 0.31792190898164757 0.06228665639251435 -0.2087338675771488 -0.21896418592106098 0.0526478022683632 0.17610309275553565 0.021670732455136912 -0.1762775013515835 -0.14538715389294982 0.061776056186513814 0.06467754427790134 0.01147433766745131 -0.07523500536784831 -0.059097620297565476 -0.02647295697177178 -0.004548372572500502 </vector>
              <vector>0.2457007270065899 0.4399239932309744 0.1175360014375135 -0.46484658301927595 -0.3972416618987639 0.1959127549836691 0.3407832624834522 0.07111879706707569 -0.21240160232617628 -0.24780872857651126 0.05864754621853997 0.17341839588725685 0.0238374360030002 -0.1681018877603948 -0.14523368794107389 0.058635195833041484 0.06966580462094618 0.016823204195845605 -0.07273754965938584 -0.07265117775620673 -0.028556275944642134 -0.0024239640854746385 </vector>
              <vector>0.1839105596542262 0.475912760355623 0.12076458583476182 -0.5074786281638085 -0.35601450491631204 0.22958104135127766 0.3102708714840301 0.03219019990049696 -0.17106763555406324 -0.23849607709159154 0.06830745817375748 0.19238341926958152 0.02832187739422544 -0.19869159664201078 -0.1363822822120482 0.07716985497904741 0.056541828949658014 0.0036383180815050785 -0.0694006501137698 -0.057322647980745475 -0.03525210869446531 -0.008886644059374454 </vector>
              <vector>0.23665236608747042 0.43197428354717876 0.12434190549528329 -0.4934967538689701 -0.4077401722888103 0.219169930113085 0.33020151823193694 0.07907502448192537 -0.1770824949521862 -0.24338052484158942 0.06172897084003468 0.15720691824240657 0.008021502727630844 -0.16539488473070374 -0.13609263703771668 0.05671215630237362 0.05981962849101956 0.020143514195539263 -0.07134317531069878 -0.053900432622345056 -0.02850741228396459 -0.008109230818900968 </vector>
              <vector>0.2834702234875422 0.4085484433033463 0.18081224108030816 -0.4943848063090994 -0.43380480179026826 0.15506240969681853 0.2669311742818862 0.10821689467899263 -0.33961639577761393 -0.19772318252013477 0.04778717807835766 0.14757730603370028 0.04957939464646281 -0.13856446800456704 -0.10729023561942345 0.05593758188656117 0.06905457775271605 0.021186499775436577 -0.03440683045723479 -0.0577942755723485 0.01748347431726563 -0.00806240296870467 </vector>
              <vector>0.1681145235134561 0.4347690099351867 0.15025736143595203 -0.45177863444374267 -0.35004773103779335 0.2521411972590348 0.35027732081493224 0.040660972373577714 -0.2352316409645607 -0.2619291693238569 0.05617471691267518 0.1646404428797158 0.03459909970630032 -0.2085794981238474 -0.14630511310601924 0.0967161870526481 0.09999063675415255 0.01112884139068137 -0.09691582869179323 -0.07992348743377924 -0.030913345337302153 0.0021541384343799555 </vector>
              <vector>0.21093978723228346 0.4578748841773498 0.1752180150427952 -0.47436287785848874 -0.37076894993253545 0.2472004263405993 0.2999087380593844 0.008975623206493727 -0.21706890727361447 -0.2382974190480533 0.049624261636799345 0.1646446128837669 0.03815777273176671 -0.17928112985632483 -0.1430100812359498 0.06651043273260754 0.0607437761470531 0.010381057252856363 -0.06965244895559673 -0.05609319434016759 -0.034091963452385785 -0.007552415490639125 </vector>
              <vector>0.2557599466225462 0.4595881804729588 0.3102650691507115 -0.4555735818177566 -0.23662613721672288 0.40905590858004903 0.19214575558350788 0.029398479680917064 -0.18077070031011824 -0.3705027149557195 0.010705844522016665 0.11826501873209691 -0.023085871012423403 -0.17767137460279794 -0.15402990180531223 0.06308762883326369 -0.011792214215201175 0.008599051538881504 -0.10194359625600947 -0.07553515465753621 -0.06062819506299401 -0.008711441804354632 </vector>
              <vector>0.20721938317439076 0.44395804399810296 0.19330854437424097 -0.5349159889751638 -0.26677395518814867 0.3108110756558054 0.1898565296141476 0.14183514602299713 -0.27122117665071616 -0.30565395538073614 0.04077362717930777 0.15629704918622017 0.0610450164569737 -0.183366446548887 -0.10523148170120732 0.04678692508655242 0.04487610911656072 0.013070330711182736 -0.08210949975502743 -0.08279766506124639 -0.011743096620522569 -0.006024514694827635 </vector>
              <vector>0.18263927279121148 0.45644263906120874 0.3369047371562862 -0.39589746389183633 -0.3394599566487649 0.39208934778778903 0.21768060631068742 -0.060923276385339634 -0.2787673737782229 -0.2920293735947016 0.08782509045667738 0.0975919271217036 0.009494598880048222 -0.16624242662176975 -0.13272890859370273 0.0917869860694139 0.03471478059398743 -0.023326230474358292 -0.09928591587506337 -0.0822205005806054 -0.01901693129314379 -0.017271628491504733 </vector>
              <vector>0.2870166420731403 0.4084354731399503 0.32728079278498984 -0.32857203983189104 -0.4474289261408319 0.2965910313705504 0.2403638325981166 -0.04971040510966737 -0.33497150115590146 -0.2816115948102709 0.0835990889085255 0.1074021876296015 0.021157770842875685 -0.14720447874927242 -0.12145476372464857 0.10398341146006429 0.0471175586871273 -0.015397143994997062 -0.0861258391881819 -0.08173263529696646 -0.01655465568521154 -0.012183805807101973 </vector>
              <vector>0.23155157615267408 0.4503797027612063 0.1497660350837186 -0.528676960702295 -0.3370279001077382 0.24441109737072875 0.23716455387811175 0.01494813388654366 -0.1546829465481288 -0.3683151229879398 0.03216547881123889 0.17369611520582556 0.009721673968011366 -0.1528597131793301 -0.10927343155092605 0.10835430294486978 0.036145865384616845 0.03821184323324193 -0.08316259548257704 -0.01627875747424331 -0.012368309589001076 0.03612935894139389 </vector>
              <vector>0.21564122715454256 0.44930977991161697 0.21462502338528755 -0.4392717852655294 -0.39827838085796996 0.2930374118029595 0.241101916779746 -0.007721860015787674 -0.2554570044826838 -0.270474939511637 0.0673963326285086 0.15143407743434162 0.03487750969648472 -0.1489633167499204 -0.11857866370979366 0.08654282232910385 0.05347140226997402 -0.007148064661723786 -0.06593265540066141 -0.0843123260937442 0.011133292536566681 -0.02243179917968123 </vector>
              <vector>0.20087380788461923 0.4310525899018423 0.1304401423903342 -0.4653385132591641 -0.3634714474685412 0.2567544213139295 0.3424751586444254 0.08260601136940557 -0.21041569082368855 -0.2674263436673497 0.0465491945478829 0.154989061278037 0.027445944264928065 -0.19182309238386608 -0.1425520976692787 0.07187013065429221 0.08215709218867286 0.013727217147202632 -0.08018178841466576 -0.07880589097130997 -0.0333203155446894 -0.00760559138301945 </vector>
              <vector>0.2267044395373059 0.41615207357119627 0.13553951829886648 -0.4463572788834782 -0.3715489029218243 0.22887268664551996 0.34730593563277495 0.1025209328535356 -0.2428602552542116 -0.2745946716938304 0.05944627998603204 0.15448123859474866 0.020462584974486484 -0.1727395539582129 -0.15281346681674307 0.08021746375330371 0.09113141403732121 0.017111632487950633 -0.08493694799835934 -0.0913095438766651 -0.028430599475649083 -0.014354979494069674 </vector>
              <vector>0.2484278088914907 0.42330254432201087 0.19478622771246112 -0.5380553752086421 -0.37048281148835416 0.1559223963884312 0.23059528051766448 0.08991709924001434 -0.3259873565427236 -0.23903616203313544 0.05709324084123038 0.14093473450490807 0.056093336013353506 -0.16661982133501682 -0.0868455510956899 0.09156625507751408 0.06024321191851128 0.0478845572235379 -0.07421204229096477 -0.03442333755137958 0.010288655523020813 0.028607109371757568 </vector>
            </data>
          </datamatrix>
        </datavector>
        <classifiernames>ID	Treatment	DPI	TreatDPI	ID DPI</classifiernames>
        <classifiermat>
          <vector>M1	Mock	8 DPI	Mock/8 DPI	M1/8 DPI</vector>
          <vector>M2	Mock	8 DPI	Mock/8 DPI	M2/8 DPI</vector>
          <vector>M3	Mock	8 DPI	Mock/8 DPI	M3/8 DPI</vector>
          <vector>M4	Mock	8 DPI	Mock/8 DPI	M4/8 DPI</vector>
          <vector>M5	Mock	8 DPI	Mock/8 DPI	M5/8 DPI</vector>
          <vector>M6	Mock	8 DPI	Mock/8 DPI	M6/8 DPI</vector>
          <vector>M7	Mock	8 DPI	Mock/8 DPI	M7/8 DPI</vector>
          <vector>M8	Mock	8 DPI	Mock/8 DPI	M8/8 DPI</vector>
          <vector>M9	Mock	8 DPI	Mock/8 DPI	M9/8 DPI</vector>
          <vector>M10	Mock	8 DPI	Mock/8 DPI	M10/8 DPI</vector>
          <vector>TuMV1	TuMV	8 DPI	TuMV/8 DPI	TuMV1/8 DPI</vector>
          <vector>M11	Mock	8 DPI	Mock/8 DPI	M11/8 DPI</vector>
          <vector>M12	Mock	8 DPI	Mock/8 DPI	M12/8 DPI</vector>
          <vector>TuMV2	TuMV	8 DPI	TuMV/8 DPI	TuMV2/8 DPI</vector>
          <vector>TuMV3	TuMV	8 DPI	TuMV/8 DPI	TuMV3/8 DPI</vector>
          <vector>TuMV4	TuMV	8 DPI	TuMV/8 DPI	TuMV4/8 DPI</vector>
          <vector>TuMV5	TuMV	8 DPI	TuMV/8 DPI	TuMV5/8 DPI</vector>
          <vector>TuMV6	TuMV	8 DPI	TuMV/8 DPI	TuMV6/8 DPI</vector>
          <vector>TuMV7	TuMV	8 DPI	TuMV/8 DPI	TuMV7/8 DPI</vector>
          <vector>M13	Mock	8 DPI	Mock/8 DPI	M13/8 DPI</vector>
          <vector>M14	Mock	8 DPI	Mock/8 DPI	M14/8 DPI</vector>
          <vector>TuMV8	TuMV	8 DPI	TuMV/8 DPI	TuMV8/8 DPI</vector>
        </classifiermat>
        <idvec>M1	M2	M3	M4	M5	M6	M7	M8	M9	M10	TuMV1	M11	M12	TuMV2	TuMV3	TuMV4	TuMV5	TuMV6	TuMV7	M13	M14	TuMV8</idvec>
        <meanconfig>0.22032593126879774 0.44065070297237213 0.17383652379470824 -0.4694903429690891 -0.36914241176442675 0.24579884280239542 0.2948972095029282 0.04807652884112186 -0.23337680777884973 -0.25963562818756436 0.05782353075449632 0.15794877641288368 0.02590815597168239 -0.17373765804323435 -0.13671132013904974 0.07396538067605807 0.06619866051235124 0.009680741899370616 -0.07767951077469744 -0.06679194056893573 -0.02207996134794032 -0.006465403835378062 </meanconfig>
        <omitflag>false	false	false	false	false	false	false	false	false	false	false	false	false	false	false	false	false	false	false	false	false	false</omitflag>
        <uniquenumvec>71 72 73 74 75 76 77 78 79 80 81 82 83 84 85 86 87 88 89 90 91 92 </uniquenumvec>
      </morphojset_contents>
    </morphojset>
    <morphojset>
      <morphojset_contents visiblename="10 DPI" uniqueid="93" alignmentmethod="1" dimension="2" hasprocrustesfit="true" hasrawdata="true" linkedoutlinenumber="0" linkedwireframenumber="0" nincl="22" nlmk="11" nobs="22" objsymmetry="false" procsumsquare="0.9437502554135945" procrustesfitfromparentset="false">
        <alignmentvectors>
          <vector>0.0 </vector>
          <vector>0.0 </vector>
          <vector>0.0 </vector>
          <vector>0.0 </vector>
          <vector>0.0 </vector>
          <vector>0.0 </vector>
          <vector>0.0 </vector>
          <vector>0.0 </vector>
          <vector>0.0 </vector>
          <vector>0.0 </vector>
          <vector>0.0 </vector>
        </alignmentvectors>
        <datavector>
          <datamatrix visiblename="10 DPI, raw data" covarfromorigin="false" matrixtype="0" iscoordinates="true" issymmetrycomponent="false" isasymmetrycomponent="false">
            <data>
              <vector>95.502576 5.686359 22.462884000000003 60.501447000000006 113.51526600000001 49.76447100000001 42.806628 4.59147 54.815088 81.692847 78.514137 24.511386 49.658514000000004 48.91681500000001 83.67071100000001 47.786607000000004 58.27635000000001 26.489250000000002 64.28058 55.627425 66.505677 43.195137 </vector>
              <vector>31.257315000000002 68.87205 110.15996100000001 56.439762 44.925768000000005 14.622066000000002 67.49460900000001 83.21156400000001 93.27747900000001 29.526684000000003 51.177231000000006 54.214665000000004 85.33070400000001 50.57680800000001 59.68911000000001 35.248362 68.483541 61.59633600000001 74.59372800000001 42.100248 68.200989 47.786607000000004 </vector>
              <vector>117.25908000000001 53.367009 30.833487 72.47458800000001 75.44138400000001 3.7438140000000004 90.76983000000001 85.29538500000001 35.84878500000001 36.519846 90.911106 48.069159000000006 54.53253600000001 58.27635000000001 71.520975 31.893057000000002 76.28904 61.59633600000001 58.170393000000004 44.607897 69.57843000000001 47.927883 </vector>
              <vector>27.301587 52.801905000000005 91.47621000000001 3.7438140000000004 83.034969 89.10983700000001 41.67642 20.167149000000002 108.42933000000001 38.285796000000005 53.155095 49.623195 78.26690400000001 26.983716 76.50095400000001 61.80825000000001 61.56101700000001 38.003244 83.17624500000001 42.806628 71.27374200000001 44.961087000000006 </vector>
              <vector>51.707016 3.6025380000000005 40.510893 90.41664 123.40458600000001 45.985338000000006 27.301587 31.928376000000004 92.04131400000001 91.264296 62.726544000000004 30.762849000000003 60.678042000000005 67.45929000000001 91.61748600000001 45.561510000000006 52.554672000000004 45.137682000000005 78.40818 66.470358 68.095032 49.34064300000001 </vector>
              <vector>85.47198 90.73451100000001 98.857881 3.319986 21.473952 63.574200000000005 112.38505800000001 64.95164100000001 41.853015000000006 10.313148000000002 75.44138400000001 67.88311800000001 80.17413 30.656892000000003 49.093410000000006 53.367009 86.17836000000001 53.790837 58.70017800000001 32.740713 68.200989 46.974270000000004 </vector>
              <vector>69.295878 90.875787 29.985831 9.18294 112.24378200000001 36.943674 33.906240000000004 70.108215 72.50990700000001 4.026366 70.567362 62.585268000000006 52.731267 29.138175000000004 85.613256 38.744943000000006 55.097640000000006 51.283188 69.719706 28.714347000000004 67.212057 40.546212000000004 </vector>
              <vector>103.06084200000001 7.381671000000001 80.88051 93.66598800000001 35.566233000000004 20.485020000000002 119.62545300000001 37.473459000000005 42.806628 70.81459500000001 83.388159 28.573071000000002 77.52520500000001 65.234193 58.170393000000004 35.530914 87.83835300000001 43.053861000000005 63.46824300000001 54.638493000000004 72.50990700000001 45.278958 </vector>
              <vector>61.20782700000001 89.49834600000001 108.60592500000001 18.401199000000002 29.562003000000004 41.25259200000001 96.49150800000001 74.16990000000001 75.86521200000001 10.842933 65.269512 64.386537 86.17836000000001 34.824534 54.249984000000005 44.749173000000006 79.89157800000001 55.627425 71.66225100000001 33.729645000000005 69.57843000000001 45.420234 </vector>
              <vector>35.707509 71.23842300000001 119.34290100000001 54.779769 48.669582000000005 7.805499000000001 65.975892 85.012833 99.14043300000002 19.778640000000003 55.909977000000005 54.497217000000006 89.10983700000001 48.351711 63.326967 30.656892000000003 69.013326 58.66485900000001 79.609026 36.37857 71.27374200000001 44.184069 </vector>
              <vector>99.81149400000001 60.11293800000001 68.62481700000001 12.114417000000001 49.941066000000006 66.894186 91.758762 43.901517000000005 44.643216 40.687488 79.46775000000001 51.84829200000001 71.13246600000001 35.813466000000005 66.929505 51.141912000000005 77.666481 43.901517000000005 67.07078100000001 40.970040000000004 73.78139100000001 45.278958 </vector>
              <vector>53.26105200000001 92.28854700000001 117.96546000000001 30.233064000000002 27.19563 30.515616 100.941702 87.80303400000001 90.20472600000001 3.8850900000000004 62.62058700000001 66.894186 92.71237500000001 42.3828 53.967432 43.33641300000001 81.304338 64.52781300000001 76.430316 32.175609 72.50990700000001 48.069159000000006 </vector>
              <vector>50.082342000000004 6.816567000000001 108.88847700000001 59.08868700000001 29.844555000000003 60.501447000000006 87.02601600000001 16.847163000000002 80.17413 77.631162 58.982730000000004 31.080720000000003 84.37709100000001 50.85936 53.826156000000005 52.413396000000006 74.06394300000001 36.519846 69.719706 57.146142000000005 67.07078100000001 46.83299400000001 </vector>
              <vector>59.68911000000001 13.774410000000001 101.648082 37.190907 57.605289000000006 82.116675 76.006488 29.244132000000004 85.613256 59.51251500000001 65.975892 35.530914 79.750302 46.83299400000001 68.059713 57.711246 71.13246600000001 39.027495 72.50990700000001 47.539374 70.28481000000001 43.195137 </vector>
              <vector>75.58266 83.917944 94.83151500000001 15.999507000000001 43.089180000000006 66.081849 79.220517 64.669089 51.177231000000006 14.056962 66.364401 61.313784000000005 76.57159200000001 37.614735 59.265282000000006 50.047023 72.651183 51.42446400000001 63.04441500000001 38.179839 68.059713 47.786607000000004 </vector>
              <vector>92.32386600000001 14.339514000000001 42.806628 44.184069 114.75143100000001 40.26366 62.19675900000001 34.965810000000005 73.075011 74.417133 77.80775700000001 34.683258 67.07078100000001 52.27212000000001 88.54473300000001 45.985338000000006 74.735004 42.771309 78.937965 53.93211300000001 77.52520500000001 44.749173000000006 </vector>
              <vector>56.757633000000006 72.615864 99.705537 53.649561000000006 39.733875000000005 25.500318000000004 81.728166 55.733382000000006 76.57159200000001 15.610998000000002 67.07078100000001 54.073389000000006 79.07924100000001 42.241524000000005 59.12400600000001 41.393868000000005 71.94480300000001 46.974270000000004 71.94480300000001 37.084950000000006 70.143534 43.477689000000005 </vector>
              <vector>96.20895600000001 48.634263000000004 42.947904 24.793938 41.994291000000004 78.478818 72.651183 33.588369 41.287911 45.526191000000004 75.547341 50.223618 59.33592000000001 43.618965 61.98484500000001 63.04441500000001 69.93162000000001 46.23257100000001 62.83250100000001 52.095525 68.448222 49.729152000000006 </vector>
              <vector>65.41078800000001 9.748044 46.44448500000001 66.22312500000001 102.495738 30.656892000000003 51.742335000000004 37.756011 80.456682 68.978007 67.07078100000001 31.221996000000004 63.715476 53.08445700000001 80.597958 41.25259200000001 65.128236 41.393868000000005 71.803527 50.435532 68.483541 43.33641300000001 </vector>
              <vector>92.71237500000001 9.324216000000002 19.955235000000002 58.947411 109.594857 63.821433000000006 47.292141 9.748044 55.097640000000006 88.368138 78.514137 32.458161000000004 49.517238000000006 55.627425 83.811987 55.627425 62.055483 35.813466000000005 63.85675200000001 63.821433000000006 68.200989 51.141912000000005 </vector>
              <vector>107.36976000000001 10.313148000000002 75.01755600000001 90.73451100000001 38.780262 7.805499000000001 118.53056400000001 44.890449000000004 34.718577 66.894186 84.659643 29.526684000000003 71.13246600000001 62.726544000000004 59.265282000000006 27.019035000000002 88.26218100000001 45.278958 58.02911700000001 51.141912000000005 70.42608600000001 42.3828 </vector>
              <vector>47.150865 25.076490000000003 77.949033 77.77243800000001 85.895808 20.767572 57.181461000000006 43.901517000000005 99.564261 23.946282000000004 64.704408 34.965810000000005 75.58266 51.707016 75.158832 32.175609 67.635885 41.67642 80.17413 40.546212000000004 71.520975 40.122384000000004 </vector>
            </data>
          </datamatrix>
          <datamatrix visiblename="10 DPI, centroid size" covarfromorigin="false" matrixtype="1" iscoordinates="false" issymmetrycomponent="false" isasymmetrycomponent="false">
            <data>
              <vector>109.44901022872867 4.695458780791652 </vector>
              <vector>92.72086034546271 4.5295934779515905 </vector>
              <vector>104.40821783517643 4.64830838724701 </vector>
              <vector>101.77822090962287 4.622796141243941 </vector>
              <vector>118.75825408357508 4.777089948571388 </vector>
              <vector>117.17315429552967 4.76365279199305 </vector>
              <vector>108.71030578770493 4.688686599087538 </vector>
              <vector>109.71532064623027 4.697889017021321 </vector>
              <vector>99.5370530302643 4.60052996710772 </vector>
              <vector>102.5514895046787 4.630365009080667 </vector>
              <vector>67.43159899483415 4.211113735869368 </vector>
              <vector>116.15872740421283 4.754957595474228 </vector>
              <vector>93.7360440827659 4.540482790652143 </vector>
              <vector>68.57406879577748 4.227914457377146 </vector>
              <vector>80.45444087971346 4.3876910724085425 </vector>
              <vector>73.9253845632393 4.3030562677979125 </vector>
              <vector>68.80784981780661 4.2313178346198725 </vector>
              <vector>68.62693795803038 4.228685139256537 </vector>
              <vector>71.14279279765336 4.264689023518275 </vector>
              <vector>108.14822820632678 4.683502769521705 </vector>
              <vector>112.87518388698093 4.726282640856362 </vector>
              <vector>67.01905741475099 4.20497701797199 </vector>
            </data>
            <namesvector>Centroid Size	Log Centroid Size</namesvector>
          </datamatrix>
          <datamatrix visiblename="10 DPI, Procrustes coordinates" covarfromorigin="false" matrixtype="2" iscoordinates="true" issymmetrycomponent="false" isasymmetrycomponent="false">
            <data>
              <vector>0.017869499770574476 -0.42484467534382 -0.22041483294850828 0.39046706565350603 0.40389785364177544 -0.19171913494683251 -0.3747358121198074 -0.1396143709728615 0.1424126174480309 0.36877603974287426 -5.270932999318911E-4 -0.1887128465900363 -0.0796466115110453 0.15314391875606548 0.16833456596924698 -0.043889732949205104 -0.13831323262617146 -0.06158343491802692 0.06680865190527563 0.12167694828748168 0.014314393770560733 0.016300223280854276 </vector>
              <vector>-0.06716365312039985 -0.45189958888734916 -0.21960758632190008 0.40143140913069936 0.44174851741271604 -0.119188386557493 -0.3419349395094247 -0.13112632981884337 0.11802944090355241 0.32429815449124405 0.01265156975828699 -0.19536382648603118 -0.07078647405683362 0.16747740215602322 0.1775260739448611 -0.04101554802592921 -0.12364923170093217 -0.044295705225642794 0.054557290783632986 0.08788588586545355 0.018628991906440795 0.001796533357867225 </vector>
              <vector>-0.07561124324088384 -0.4502344835158362 -0.19166397509559757 0.39558547710106745 0.43540103595153956 -0.08781055589648204 -0.36051551623700684 -0.1698759880390277 0.1517621556280494 0.3195984346544946 -0.0036276180162829186 -0.20080995056173961 -0.07279143372788022 0.15657879151267318 0.16765689313805157 -0.02773850877545482 -0.12149281169084383 -0.04987170515061131 0.05601777694337676 0.11084274737521466 0.014864736347477809 0.003735741295701629 </vector>
              <vector>-0.11715893863557345 -0.4216198116409334 -0.23555566136619105 0.3652418494896103 0.4608049520415041 -0.11330167717322598 -0.3303210426186966 -0.1424117257845275 0.14331771710695052 0.34726199909419386 -0.021764766264712743 -0.18337325632671742 -0.09761275509166661 0.14082499608095736 0.1941986898077292 -0.03994835480291098 -0.08211977102936495 -0.055651223066515584 0.06213538755161821 0.10793382807428184 0.024076188498403605 -0.004956623944212079 </vector>
              <vector>-0.13707636716118388 -0.4086198548775948 -0.23582796520329583 0.3290183205622891 0.46925944172229117 -0.04715987340450453 -0.34506506467638165 -0.16801074365411178 0.20166094535406215 0.3372217448898843 -0.04454981763510456 -0.17725101315956765 -0.06366815137282085 0.1342687792124439 0.19940064149803016 -0.05064775351652184 -0.13113914126313495 -0.05552153434723069 0.08673769284411645 0.1259075422847075 2.6778589342199045E-4 -0.019205613989793126 </vector>
              <vector>-0.09564838179034321 -0.3842214557310184 -0.2716328806915682 0.35508976348220134 0.4330411286880519 -0.10610492047987441 -0.34358734771594446 -0.18143786348156343 0.22048679386491543 0.335329451302533 -0.02578117738816829 -0.1809290715430489 -0.09238625427255592 0.134286415058155 0.18916869310666687 -0.038274914497841026 -0.12725950657362006 -0.06779314768769436 0.09232226969073587 0.1311460501170981 0.02127666308182994 0.002909693461053957 </vector>
              <vector>-0.09697661643819894 -0.4422759260548618 -0.22428834001588763 0.3852871401366895 0.42808818505161544 -0.08185751267420147 -0.35321408866734616 -0.16320731793443718 0.16577068928495908 0.3165175113839252 -0.009502801045888382 -0.19563561456652756 -0.07679850284631809 0.14774530918222206 0.18767588457060425 -0.025891667008494865 -0.11543678198286826 -0.054218695684548235 0.07436677505597764 0.1056944587418376 0.020315597033352627 0.007842314478396145 </vector>
              <vector>-0.10956118959643754 -0.42208364634574613 -0.21413205198483454 0.38942696535530164 0.42216254335411707 -0.08127827447640668 -0.3525043139403117 -0.22006938398464246 0.18898917074535987 0.32426142183600654 -0.013845105601005811 -0.1742464733823782 -0.08801028629234064 0.1582736721779972 0.17774406360561593 -0.029440773183389224 -0.10079435764645152 -0.06555977628354412 0.0677224065734712 0.1156183836324425 0.022229120782815977 0.005097884654359119 </vector>
              <vector>-0.07103580413449775 -0.4428789407166168 -0.21766410157747304 0.4081011720405724 0.42013299219983546 -0.1266070016726622 -0.33351911958234454 -0.15630096792038597 0.11739374682249679 0.34411130422201686 -0.00534314048213716 -0.1939498463735525 -0.07711597756514024 0.16452389995717726 0.17720371488750652 -0.05770358334473823 -0.10423689412743428 -0.053231830807217606 0.06159934686665747 0.11520954177117029 0.03258523669252983 -0.0012737471557640115 </vector>
              <vector>-0.10726411528750662 -0.42033690151149905 -0.2309011473189509 0.4046225401791315 0.4348943203276438 -0.09221397810792117 -0.3336322817734996 -0.18614121050807433 0.15860300767646562 0.33382116438469883 -0.01942543916824488 -0.1788958022693854 -0.07199057705989337 0.1472973722918785 0.17592940083938124 -0.032221264992652834 -0.10088693237758176 -0.07169146753974151 0.06963794099454965 0.0991522418520042 0.025035823147637207 -0.003392693778436434 </vector>
              <vector>-0.16703355475929133 -0.44970196525524847 -0.2831457376442271 0.4053762492225353 0.4681698264860784 -0.040081042551931706 -0.23904966320414778 -0.18346884390750132 0.2687553825629565 0.3158645667145393 -0.017561366609162105 -0.15611460264306978 -0.07943542589132396 0.1115276014972033 0.12125082690720324 -0.02470157143562205 -0.07564987531556311 -0.04676975591964813 0.019465200436927996 0.0915831096228029 -0.015765612969450938 -0.02351374534406004 </vector>
              <vector>-0.07081582222842048 -0.41504549216073333 -0.19860641523104555 0.35484133477287716 0.4334254793059282 -0.12012833964578906 -0.3773261417305802 -0.1349958521207525 0.13421075310912112 0.3922781617297521 -0.003351302779538254 -0.1887760102962531 -0.08460255762497647 0.1384686647095743 0.17984107041885955 -0.06959788946274703 -0.12022985931723999 -0.07475347792998745 0.08146565414632284 0.12415705631467228 0.025989141931569298 -0.0064481559106133075 </vector>
              <vector>-0.08847612494800092 -0.4503606025567315 -0.24061793793539077 0.37796086319760086 0.43607122447728436 -0.13047033654936807 -0.3339426451671772 -0.12259605852323464 0.12441554775248924 0.3453791422562644 -0.003810961304858418 -0.1869624522220892 -0.08768535366262414 0.1471037782991582 0.18027046698505544 -0.04096770180360077 -0.0951579345711341 -0.041881755944095905 0.07727551132954867 0.10365313698212097 0.031658207044807235 -8.580131360236727E-4 </vector>
              <vector>-0.3035027328893728 -0.4162625714841244 -0.29982624838366406 0.34559371276588685 0.6107298473156548 0.022167325823998052 -0.24501805093752266 -0.08313431710242854 0.1295960186031221 0.28446745983526045 -0.0678088740915028 -0.17096514286784772 -0.023312613632347268 0.10863938530913037 0.21410988955158639 0.008193807537720532 -0.06746032100280305 -0.07012955959162115 0.0493695768203789 0.019903013078124792 0.003123508646469545 -0.04847311330409729 </vector>
              <vector>-0.10612028633252762 -0.45902869457000284 -0.33140054516510664 0.4221036509065683 0.33167881382769027 -0.22712295761682147 -0.16203703560737404 -0.20373328915378627 0.22600708704357972 0.4315762264077038 0.016256653452491915 -0.17033497715398105 -0.10375664158298623 0.14115217609563002 0.12007273407784436 -0.02691196710029989 -0.06230090674679993 -0.04060629031637702 0.0691059047809572 0.12750178843102117 0.002494222252230305 0.005404334070344847 </vector>
              <vector>-0.03391443644243433 -0.4717879592601887 -0.408261363514124 0.26546178406987525 0.4417546779743125 -0.2907108193305115 -0.25833031695117353 -0.01828372796195582 0.16909215248522536 0.40258681168906496 -0.054828102979664804 -0.12501112833604133 -0.0676626215490819 0.17390099089517896 0.15774785394335428 -0.0534701252243886 -0.04584656006538086 -0.0020284068614746867 0.0901990262315272 0.11198718206616216 0.01004969086744067 0.007355398254278594 </vector>
              <vector>-0.15613424896920855 -0.44760724735210444 -0.4007635536877934 0.23302149836139513 0.5241622509703028 -0.12843277068465933 -0.2502187407510741 -0.009884308299243222 0.24000086393410133 0.3718170818043578 -0.0657808042654415 -0.14202182191396334 -0.07050394219620701 0.11998326121486458 0.15405601506827266 -0.0855655436307644 -0.04953811627913499 -0.013795127913540688 0.06256572435490951 0.09600424087624795 0.01215455182127315 0.0064807375374091435 </vector>
              <vector>-0.2052909482965378 -0.4618603582170929 -0.21151278878198987 0.4302059950323884 0.5424181125409288 0.07683559133963722 -0.27916645126048456 -0.047763704276847604 0.10646586451405371 0.3274443536449861 -0.056431488769758786 -0.1844040921202651 -0.05094492707014119 0.09156757899168542 0.2035492186514528 -0.07500396755974734 -0.08196047856983735 -0.07739498085557636 0.050443532541547174 -0.00564805756801106 -0.017569645499234142 -0.07397835841115637 </vector>
              <vector>-0.07364233113225246 -0.4717557217161487 -0.31415423533928155 0.3409313276801835 0.4645124943144562 -0.19089700721331015 -0.2552082702774156 -0.06927546722497525 0.17016964314377625 0.36236087867591676 -0.03839280241212434 -0.168068813638822 -0.07602894601045898 0.1448023358023669 0.158857833662717 -0.03197303254463041 -0.0624259921031798 -0.022936290585165494 0.03852940756884815 0.10321775000761264 -0.012216801415088633 0.0035940407569732317 </vector>
              <vector>-0.05007382603703642 -0.4301825988778091 -0.25798901612146496 0.3626203241638411 0.40232496710784404 -0.1495943616542301 -0.36523925141399305 -0.14984019163422668 0.16870844749462338 0.3546804679230638 -0.008174579558972911 -0.18082764083820513 -0.07049198976789853 0.15862834516505142 0.17060548723499547 -0.050312597925026924 -0.10309450910161266 -0.05683305262449681 0.08017006502794351 0.12858257419613636 0.03325420513557078 0.013078732105902371 </vector>
              <vector>-0.10295741150475712 -0.41146850164251075 -0.23438779268809767 0.350038114752654 0.42890053118156923 -0.10921256065122331 -0.3489115197555407 -0.20061428333295658 0.1829594974216171 0.35749943417879976 -0.02071550134342494 -0.15944488834261755 -0.07356562583733679 0.1555528317843892 0.18339566975060478 -0.059264049681067354 -0.12144438695049879 -0.05666409938391274 0.07985678083516007 0.12890068514191422 0.026869758890705517 0.004677317176532664 </vector>
              <vector>-0.07486069324492514 -0.46634857474115277 -0.4186471923126953 0.43052813212692775 0.3773374896958417 -0.029272080246603743 -0.22758857506920874 -0.1549927476380102 0.4173063014296215 0.21332541991537685 -0.024317435634967292 -0.15275233734573834 -0.12502644188639545 0.1533018887248016 0.1221847469667362 -0.0419729166462488 -0.08432606305988291 -0.04627383368280054 0.05673146649158054 0.10434050360837746 -0.018793603375704807 -0.009883454074929656 </vector>
            </data>
          </datamatrix>
        </datavector>
        <classifiernames>ID	Treatment	DPI	TreatDPI	ID DPI</classifiernames>
        <classifiermat>
          <vector>M1	Mock	10 DPI	Mock/10 DPI	M1/10 DPI</vector>
          <vector>M2	Mock	10 DPI	Mock/10 DPI	M2/10 DPI</vector>
          <vector>M3	Mock	10 DPI	Mock/10 DPI	M3/10 DPI</vector>
          <vector>M4	Mock	10 DPI	Mock/10 DPI	M4/10 DPI</vector>
          <vector>M5	Mock	10 DPI	Mock/10 DPI	M5/10 DPI</vector>
          <vector>M6	Mock	10 DPI	Mock/10 DPI	M6/10 DPI</vector>
          <vector>M7	Mock	10 DPI	Mock/10 DPI	M7/10 DPI</vector>
          <vector>M8	Mock	10 DPI	Mock/10 DPI	M8/10 DPI</vector>
          <vector>M9	Mock	10 DPI	Mock/10 DPI	M9/10 DPI</vector>
          <vector>M10	Mock	10 DPI	Mock/10 DPI	M10/10 DPI</vector>
          <vector>TuMV1	TuMV	10 DPI	TuMV/10 DPI	TuMV1/10 DPI</vector>
          <vector>M11	Mock	10 DPI	Mock/10 DPI	M11/10 DPI</vector>
          <vector>M12	Mock	10 DPI	Mock/10 DPI	M12/10 DPI</vector>
          <vector>TuMV2	TuMV	10 DPI	TuMV/10 DPI	TuMV2/10 DPI</vector>
          <vector>TuMV3	TuMV	10 DPI	TuMV/10 DPI	TuMV3/10 DPI</vector>
          <vector>TuMV4	TuMV	10 DPI	TuMV/10 DPI	TuMV4/10 DPI</vector>
          <vector>TuMV5	TuMV	10 DPI	TuMV/10 DPI	TuMV5/10 DPI</vector>
          <vector>TuMV6	TuMV	10 DPI	TuMV/10 DPI	TuMV6/10 DPI</vector>
          <vector>TuMV7	TuMV	10 DPI	TuMV/10 DPI	TuMV7/10 DPI</vector>
          <vector>M13	Mock	10 DPI	Mock/10 DPI	M13/10 DPI</vector>
          <vector>M14	Mock	10 DPI	Mock/10 DPI	M14/10 DPI</vector>
          <vector>TuMV8	TuMV	10 DPI	TuMV/10 DPI	TuMV8/10 DPI</vector>
        </classifiermat>
        <idvec>M1	M2	M3	M4	M5	M6	M7	M8	M9	M10	TuMV1	M11	M12	TuMV2	TuMV3	TuMV4	TuMV5	TuMV6	TuMV7	M13	M14	TuMV8</idvec>
        <meanconfig>-0.10420223756450983 -0.43729207147541477 -0.26640915315132224 0.37013430409926384 0.44595075843586285 -0.10746184883501894 -0.30959391768029354 -0.13803539514883617 0.17936881110586958 0.34138532867168003 -0.021665088883641534 -0.17522052768081267 -0.07744655047764876 0.1431386088579376 0.1718536561175626 -0.04265089348061642 -0.09612562109552142 -0.05134023419633957 0.06577651771704834 0.10251139139813063 0.012492825476593571 -0.00516866220997331 </meanconfig>
        <omitflag>false	false	false	false	false	false	false	false	false	false	false	false	false	false	false	false	false	false	false	false	false	false</omitflag>
        <uniquenumvec>94 95 96 97 98 99 100 101 102 103 104 105 106 107 108 109 110 111 112 113 114 115 </uniquenumvec>
      </morphojset_contents>
    </morphojset>
    <morphojset>
      <morphojset_contents visiblename="Combined dataset 4-10 DPI" uniqueid="117" alignmentmethod="1" dimension="2" hasprocrustesfit="true" hasrawdata="true" linkedoutlinenumber="0" linkedwireframenumber="118" nincl="110" nlmk="11" nobs="110" objsymmetry="false" procsumsquare="5.303015765082492" procrustesfitfromparentset="false">
        <alignmentvectors>
          <vector>0.0 </vector>
          <vector>0.0 </vector>
          <vector>0.0 </vector>
          <vector>0.0 </vector>
          <vector>0.0 </vector>
          <vector>0.0 </vector>
          <vector>0.0 </vector>
          <vector>0.0 </vector>
          <vector>0.0 </vector>
          <vector>0.0 </vector>
          <vector>0.0 </vector>
        </alignmentvectors>
        <datavector>
          <datamatrix visiblename="Combined dataset 4-10 DPI, raw data" covarfromorigin="false" matrixtype="0" iscoordinates="true" issymmetrycomponent="false" isasymmetrycomponent="false">
            <data>
              <vector>65.67153400000001 40.82007 49.985331 6.469596 44.799385 35.249029 57.969634000000006 23.182719000000002 44.208906 23.182719000000002 55.042912 30.499524 49.369179 20.153305 48.136875 27.239053000000002 50.883886000000004 24.415023 48.239567 24.312331 49.163795 24.723099 </vector>
              <vector>61.6152 27.880878000000003 46.878898 13.426979000000001 48.393605 27.21338 53.836281 18.766963 48.111202000000006 21.026187 52.809361 23.105700000000002 49.985331 19.793883 49.985331 22.720605000000003 50.83254 20.923495000000003 49.882639000000005 21.308590000000002 50.550137 21.488301 </vector>
              <vector>64.875671 23.798871000000002 40.357956 24.517715000000003 52.603977 15.4038 53.836281 26.237806000000003 49.677255 19.434461000000002 55.659064 22.386856 49.677255 22.489548000000003 51.705422000000006 20.384362 52.090517000000006 22.386856 50.781194 20.974841 51.705422000000006 21.462628000000002 </vector>
              <vector>33.041151 32.810094 47.23832 12.554097 49.677255 30.191448 41.769971000000005 21.976088 48.753027 23.285411 42.668526 26.751266 45.826305000000005 22.59224 46.827552000000004 25.621654000000003 44.696693 24.517715000000003 46.519476000000004 24.415023 45.518229000000005 24.723099 </vector>
              <vector>69.029952 6.726144 31.833216 25.628928000000002 63.869376 33.862656 52.1856 18.062016 49.924224 32.818944 58.940736 21.396096 48.41664 26.875584 56.09952 28.151232 53.577216 25.281024 52.649472 28.151232 53.92512 26.643648 </vector>
              <vector>27.861312 31.804224 66.73958400000001 40.617792 48.590592 9.973248 46.648128 31.717248 58.940736 21.830976 44.531712 26.0928 56.09952 28.673088 51.75072 21.16416 51.083904000000004 25.802880000000002 53.78016 24.034368 52.301568 24.585216 </vector>
              <vector>41.226624 37.863552 56.09952 12.350592 58.824768 32.702976 49.228416 25.744896 58.505856 26.52768 51.75072 29.86176 55.055808 23.918400000000002 55.287744 28.035264 53.809152 26.875584 55.403712 26.875584 54.36 26.991552 </vector>
              <vector>59.056704 9.13248 74.393472 40.385856000000004 50.938944 27.571392 67.638336 25.049088 60.8832 34.674432 61.115136 23.454528 64.79712 31.688256 59.752512 29.28192 62.970624 28.2672 61.694976000000004 30.4416 61.694976000000004 29.165952 </vector>
              <vector>42.589248 30.4416 67.4064 32.152128 55.635648 23.222592 56.766336 32.384064 59.056704 26.52768 53.809152 29.28192 59.172672 28.934016 56.5344 27.339456000000002 57.230208 29.28192 57.810048 27.68736 57.11424 28.70208 </vector>
              <vector>63.869376 38.907264 53.809152 12.698496 47.633856 30.528576 60.8832 25.51296 52.649472 23.686464 57.11424 28.151232 55.171776 23.106624 53.809152 26.295744 56.447424 25.396992 54.939840000000004 24.93312 55.635648 25.744896 </vector>
              <vector>36.52992 36.38496 72.219072 35.573184 53.693184 20.700288 52.76544 38.095488 61.926912 27.803328 51.286848 31.688256 60.796224 31.45632 56.766336 28.354176 56.650368 31.688256 58.505856 29.86176 57.230208 30.325632 </vector>
              <vector>31.021440000000002 30.87648 72.798912 42.560256 51.518784000000004 16.931328 49.692288 38.327424 60.564288 26.875584 47.169984 30.528576 59.984448 33.862656 53.693184 26.991552 52.997376 32.268096 55.51968 29.513856 54.36 30.325632 </vector>
              <vector>42.241344 17.714112 61.347072000000004 30.4416 46.938048 27.223488 54.475968 22.874688 52.76544 28.818048 50.59104 23.918400000000002 54.36 26.643648 51.170880000000004 26.875584 52.533504 25.51296 52.301568 26.643648 52.301568 26.179776 </vector>
              <vector>39.052224 42.792192 54.823872 14.524992000000001 59.056704 40.15392 48.532608 29.049984000000002 60.332352 29.745792 51.518784000000004 34.558464 55.403712 27.10752 56.5344 31.804224 54.157056000000004 30.325632 56.5344 29.977728 55.287744 30.4416 </vector>
              <vector>52.881408 8.465664 45.575424 41.632512 66.73958400000001 27.68736 49.808256 23.33856 57.230208 32.934912 55.055808 22.526784 53.34528 30.760512000000002 57.578112 28.035264 54.475968 26.875584 55.983552 28.818048 55.403712 27.571392 </vector>
              <vector>67.4064 10.176192 43.951872 37.631616 67.522368 31.108416000000002 54.475968 21.048192 57.810048 32.702976 59.752512 22.874688 54.823872 29.397888000000002 59.28864 28.586112 56.998272 26.295744 57.69408 28.934016 57.578112 27.339456000000002 </vector>
              <vector>33.659712 31.224384 64.449216 39.806016 48.99648 19.105728 47.285952 35.80512 56.331456 27.10752 45.778368 30.093696 53.809152 31.920192 50.475072 27.68736 50.0112 30.992448 52.649472 29.165952 50.822976000000004 29.86176 </vector>
              <vector>69.5808 43.372032 49.460352 11.654784 46.590144 37.747584 59.404608 25.396992 48.300672 28.818048 57.69408 32.934912 52.301568 24.93312 52.649472 30.992448 54.475968 28.934016 52.1856 28.818048 53.461248 29.513856 </vector>
              <vector>67.98624 40.849728 50.475072 14.293056 50.678016 37.747584 60.564288 25.628928000000002 49.112448 27.223488 57.810048 31.804224 52.997376 24.701184 52.76544 30.093696 55.055808 28.354176 52.649472 28.151232 53.693184 28.70208 </vector>
              <vector>72.103104 37.97952 45.459456 21.16416 55.403712 44.386752 59.520576 30.209664 48.764544 33.630720000000004 58.824768 35.109312 51.866688 30.992448 53.809152 36.153024 54.939840000000004 32.818944 52.533504 33.746688 54.273024 33.746688 </vector>
              <vector>73.146816 37.399680000000004 36.182016 32.934912 61.579008 19.337664 56.998272 35.921088 51.141888 22.700736 60.129408 30.818496 50.098176 29.049984000000002 55.287744 26.179776 54.852864000000004 29.484864 53.403264 27.281472 54.388992 28.064256 </vector>
              <vector>67.08748800000001 44.966592 53.461248 16.699392 46.590144 36.848832 60.216384 30.209664 50.44608 31.572288 58.12896 34.877376 54.562944 28.035264 53.6352 32.529024 56.09952 31.195392000000002 54.041088 31.195392000000002 55.055808 31.804224 </vector>
              <vector>36.951742 39.127202000000004 93.358312 51.154388000000004 57.680768 14.078334 61.347972000000006 51.496246 79.15566600000001 26.105520000000002 56.313336 37.293600000000005 77.415298 39.00289 65.88536 27.597264000000003 67.252792 38.754266 71.79018 32.725134000000004 69.335018 33.968254 </vector>
              <vector>78.78273 50.905764000000005 71.510478 15.352532 59.265746 42.172846 79.03135400000001 32.849446 63.927446 27.970200000000002 71.91449200000001 38.629954000000005 69.45933000000001 27.472952000000003 66.879856 34.341190000000005 70.54706 32.383276 67.967586 30.767220000000002 69.210706 32.507588 </vector>
              <vector>63.305886 59.35898 65.388112 15.601156000000001 85.060486 39.220436 59.762994000000006 39.841996 76.20325600000001 29.67949 68.464834 44.28615 69.583642 30.052426 73.996718 35.926168000000004 68.713458 37.044976 72.038804 34.838438000000004 71.16862 36.05048 </vector>
              <vector>43.322732 30.518596000000002 81.82837400000001 18.988658 67.377104 47.08317 61.22366 23.059876000000003 74.58720000000001 34.589814000000004 59.017122 32.258964 70.54706 28.684994 66.382608 35.801856 64.921942 31.015844 67.718962 32.725134000000004 65.88536 32.507588 </vector>
              <vector>34.49658 44.161838 98.392948 51.620558 59.141434000000004 10.162506 60.508866000000005 52.615054 82.449934 25.515038 54.728358 38.008394 78.285482 38.878578000000005 65.2638 25.515038 66.382608 38.754266 70.79568400000001 32.383276 68.21621 33.843942 </vector>
              <vector>100.009004 45.498192 55.847166 5.74943 58.892810000000004 61.68983 83.693054 27.100016 51.030076 34.96275 78.78273 39.375826 62.715404 25.63935 64.300382 44.628008 70.174124 33.471006 63.430198000000004 36.05048 66.879856 36.174792000000004 </vector>
              <vector>77.912546 10.286818 81.11358 58.613108000000004 52.521820000000005 31.140156 80.36770800000001 32.134652 60.975036 43.540278 70.174124 26.72708 71.044308 43.167342000000005 63.803134 35.055984 70.049812 35.801856 67.004168 38.008394 67.59465 35.801856 </vector>
              <vector>87.857506 9.789570000000001 78.78273 63.274808 54.23111 25.142102 88.323676 35.832934 63.55451 46.834546 76.514036 27.690498 73.96564000000001 45.187412 66.413686 33.843942 74.462888 36.268026 70.143046 39.189358 71.32401 36.889586 </vector>
              <vector>39.46906 31.046922000000002 80.460942 45.902206 62.901872000000004 18.18063 59.51437 40.587868 71.759102 30.642908000000002 55.722854000000005 31.668482 69.428252 36.05048 64.362538 29.120086 63.896368 33.284538000000005 65.978594 31.792794 64.580084 32.196808000000004 </vector>
              <vector>72.536052 55.940400000000004 77.353142 13.581086 49.942346 37.293600000000005 76.886972 39.344748 63.461276000000005 24.55162 68.12297600000001 39.810918 69.45933000000001 27.410796 63.461276000000005 33.315616 68.744536 33.09807 65.978594 30.238894000000002 66.537998 32.383276 </vector>
              <vector>43.167342000000005 48.1709 89.380328 45.032022000000005 60.943958 16.657808 60.13593 44.534774 77.75715600000001 30.332128 59.421136000000004 36.485572000000005 73.25084600000001 37.293600000000005 64.64224 30.176738 66.133984 36.796352 68.89992600000001 33.71963 66.693388 34.434424 </vector>
              <vector>68.775614 2.206538 39.77984 57.805080000000004 88.199364 31.886028000000003 48.605992 22.407238 67.004168 49.849112000000005 64.859786 21.972146000000002 55.101294 43.167342000000005 70.919996 33.781786000000004 60.229164000000004 32.476510000000005 64.424694 37.790848000000004 63.39912 34.869516000000004 </vector>
              <vector>87.63996 33.502084 51.993494000000005 42.57686 69.73903200000001 19.73453 70.08089 39.686606000000005 60.477788000000004 27.65942 73.561626 31.419858 62.497858 34.372268 67.75004 28.995774 67.998664 32.476510000000005 65.51242400000001 30.673986000000003 67.43926 31.109078 </vector>
              <vector>75.457384 7.8938120000000005 88.5723 47.145326000000004 56.126868 18.460332 76.265412 29.461944000000003 62.995106 44.223994000000005 68.589146 26.043364 72.380662 38.319174000000004 64.17607000000001 31.357702 68.68238000000001 31.357702 66.693388 35.211374 67.252792 32.78729 </vector>
              <vector>95.005446 46.088674000000005 56.530882000000005 8.981542000000001 64.95302000000001 54.604046000000004 82.26346600000001 33.688552 57.463222 30.363206 78.503028 38.412408 66.755544 25.173180000000002 67.035246 38.412408 71.603712 32.725134000000004 66.755544 32.6319 69.086394 33.657474 </vector>
              <vector>70.826762 8.142436 39.686606000000005 42.825484 86.55223000000001 36.423416 57.587534000000005 29.959192 69.366096 48.388446 66.50692000000001 28.343136 59.669760000000004 40.059542 71.91449200000001 36.51665 63.740978000000005 34.65197 66.35153 38.132706 66.28937400000001 36.05048 </vector>
              <vector>63.336964 8.018124 44.565852 40.277088 88.012896 30.45644 58.457718 29.67949 71.665868 45.746816 66.942012 25.79474 62.901872000000004 36.640962 73.25084600000001 32.103574 66.28937400000001 32.041418 68.278366 35.615388 67.718962 33.346694 </vector>
              <vector>46.46161 50.626062000000005 92.053036 36.889586 55.412074000000004 24.147606 69.397174 43.851058 70.79568400000001 22.966642 59.421136000000004 38.847500000000004 73.81025 34.683048 63.057262 32.6319 65.605658 36.236948 66.28937400000001 32.6319 65.201644 34.683048 </vector>
              <vector>37.728692 37.790848000000004 79.683992 55.78501 62.684326000000006 18.118474 58.457718 46.617000000000004 74.80474600000001 32.818368 55.225606 36.36126 69.73903200000001 42.079612000000004 64.144992 32.041418 62.77756 38.350252000000005 66.50692000000001 36.143714 64.269304 36.640962 </vector>
              <vector>94.07310600000001 21.723522000000003 43.975370000000005 36.36126 86.24145 52.583976 69.17962800000001 24.116528000000002 62.031688 48.357368 78.099014 33.626396 61.783064 39.096124 74.43181 43.35381 70.205202 36.609884 68.775614 41.520208000000004 70.111968 39.282592 </vector>
              <vector>92.17734800000001 50.532828 39.46906 49.973424 71.603712 16.253794 71.883414 52.05565 53.14338 27.535108 73.74809400000001 39.500138 56.313336 39.935230000000004 65.636736 30.767220000000002 65.57458 39.935230000000004 61.751986 34.838438000000004 63.274808 35.832934 </vector>
              <vector>81.859452 47.362872 63.585588 12.089342 51.403012000000004 45.840050000000005 73.281924 34.03041 54.479734 32.818368 68.433756 38.816422 63.958524000000004 27.65942 61.658752 37.417912 66.755544 34.279034 63.119418 33.56424 64.67331800000001 34.65197 </vector>
              <vector>92.90123499999999 13.943584999999999 27.517580999999996 38.37005799999999 90.28051299999998 55.068760999999995 59.33583399999999 15.45554 53.52320699999999 56.34552299999999 75.160963 29.298327999999998 50.633692999999994 40.65479 71.935459 45.224253999999995 62.796530999999995 32.523832 61.85575899999999 43.745898 63.804500999999995 39.949211 </vector>
              <vector>77.076106 63.46851099999999 73.48101299999999 15.993123999999998 49.592124 49.558524999999996 81.47757499999999 41.393967999999994 60.24300699999999 29.802312999999998 69.24753899999999 47.542584999999995 68.810752 30.474292999999996 61.922957 40.218002999999996 69.65072699999999 38.806844999999996 65.41725299999999 36.219722 66.660416 37.731677 </vector>
              <vector>93.438819 54.598375 36.656509 44.249883 76.572121 21.973746 67.063604 58.93264599999999 57.084700999999995 29.667916999999996 75.160963 45.35865 55.001563 41.393967999999994 67.769183 34.976558999999995 65.249258 43.645101 63.098921999999995 38.134865 64.71167399999999 39.68041899999999 </vector>
              <vector>53.590405 10.986873 96.563526 45.056259 49.088139 49.12173799999999 76.50492299999999 21.570558 73.413815 50.465697999999996 61.990154999999994 28.055165 76.975309 39.37802799999999 63.334115 40.621190999999996 69.482732 34.808564 68.911549 40.318799999999996 67.668386 37.731677 </vector>
              <vector>103.552118 52.683232 46.736208999999995 4.569464 58.56305699999999 74.556181 85.91264299999999 24.829660999999998 40.318799999999996 40.65479 79.15924399999999 45.69463999999999 56.614315 30.104703999999998 61.85575899999999 53.355211999999995 69.986717 36.522113 58.56305699999999 41.561963 64.039694 41.091576999999994 </vector>
              <vector>109.02875499999999 45.59384299999999 46.09782799999999 9.676511999999999 63.636506 75.83294299999999 86.92061299999999 23.653695999999997 45.022659999999995 45.08985799999999 83.09032699999999 43.34271 59.604625999999996 30.810283 65.988436 54.09439 73.313018 35.61494 61.586966999999994 42.838725 67.63478699999999 41.66276 </vector>
              <vector>106.94561699999998 41.830754999999996 47.542584999999995 64.140491 70.927489 17.169089 83.45991599999999 56.04313199999999 56.815909 35.547742 84.434287 39.68041899999999 62.998124999999995 47.240193999999995 71.297078 32.557430999999994 73.649008 43.443507 68.609158 39.310829999999996 70.927489 39.949211 </vector>
              <vector>50.129707999999994 11.222065999999998 102.17455899999999 48.953742999999996 45.728238999999995 56.04313199999999 76.43772499999999 19.957805999999998 76.068136 56.681512999999995 62.124551 31.751054999999997 80.57040199999999 44.249883 62.56133799999999 46.064229 71.397875 37.227692 71.129083 45.35865 69.75152399999999 41.998749999999994 </vector>
              <vector>34.270979999999994 44.317080999999995 91.65807199999999 50.230504999999994 55.908736 19.991404999999997 58.495858999999996 52.71683099999999 75.73214599999999 33.565400999999994 53.92639499999999 40.385997999999994 73.48101299999999 42.704328999999994 62.426942 32.960618999999994 63.737303 41.057978 66.82841099999999 37.731677 64.81247099999999 38.235662 </vector>
              <vector>90.011721 64.140491 65.988436 14.380372 49.961712999999996 61.284575999999994 84.33349 42.099546999999994 56.278324999999995 34.976558999999995 73.447414 50.734489999999994 65.887639 34.640569 62.56133799999999 47.576184 69.95311799999999 42.905922999999994 64.10689199999999 41.729957999999996 66.089233 43.376309 </vector>
              <vector>91.18768599999999 23.485701 43.006719999999994 31.112674 74.858572 62.56133799999999 74.959369 26.509610999999996 52.31364299999999 48.483357 75.530552 36.9589 60.578996999999994 36.690107999999995 70.389905 44.955462 69.24753899999999 36.320519 64.67807499999999 40.856384 67.802782 38.605250999999996 </vector>
              <vector>30.575089999999996 33.968588999999994 95.89154599999999 72.036256 69.717925 8.030161 52.548835999999994 61.418972 92.46444799999999 39.243632 54.699172 38.706047999999996 81.17518399999999 53.288014 69.919519 29.903109999999998 64.342085 46.40021899999999 75.29535899999999 39.64682 69.919519 40.419596999999996 </vector>
              <vector>51.776059 19.353023999999998 96.39553099999999 36.186122999999995 56.076730999999995 47.40818899999999 74.89217099999999 24.090483 75.59774999999999 47.676981 63.46851099999999 31.112674 79.02484799999999 36.62291 66.794812 39.68041899999999 70.927489 33.834193 71.834662 38.67244899999999 70.289108 36.62291 </vector>
              <vector>37.798874999999995 33.733396 78.890452 18.882638 47.30739199999999 55.270354999999995 79.696828 44.249883 59.705422999999996 31.549460999999997 56.479918999999995 40.721987999999996 70.490702 38.134865 61.82216 46.232223999999995 66.42522299999999 43.040319 63.16611999999999 40.318799999999996 64.51007999999999 42.805125999999994 </vector>
              <vector>57.084700999999995 10.079699999999999 53.556805999999995 69.95311799999999 85.543054 23.653695999999997 57.45428999999999 30.608689 76.53852199999999 54.699172 64.40928299999999 28.155962 62.15814999999999 48.51695599999999 72.90983 36.891701999999995 64.61087699999999 37.563682 68.911549 42.368339 66.86201 39.613220999999996 </vector>
              <vector>77.84888299999999 11.322862999999998 36.387716999999995 38.504453999999996 93.237225 38.134865 56.44631999999999 31.112674 65.249258 57.05110199999999 66.62681699999999 30.575089999999996 58.428661 42.469136 74.623379 39.47882499999999 64.00609499999999 36.690107999999995 66.156431 42.200343999999994 65.71964399999999 38.235662 </vector>
              <vector>95.656353 52.884826 80.23441199999999 15.724331999999999 58.66385399999999 64.946867 80.906392 33.464603999999994 52.07845 34.237381 77.14330399999999 43.376309 69.314737 32.792623999999996 66.996406 47.878575 72.57383999999999 38.538053 66.72761399999999 38.87404299999999 69.919519 39.88201299999999 </vector>
              <vector>86.080638 23.888889 36.018128 31.818253 74.89217099999999 52.145647999999994 62.897327999999995 25.972026999999997 49.592124 49.289733 72.06985499999999 34.808564 55.068760999999995 37.227692 68.34036599999999 41.729957999999996 65.31645599999999 35.144554 63.233318 40.621190999999996 65.249258 37.563682 </vector>
              <vector>50.163306999999996 11.222065999999998 53.92639499999999 64.140491 86.584623 21.469761 52.246444999999994 38.37005799999999 78.25207099999999 49.39053 60.64619499999999 28.55915 63.16611999999999 45.89623399999999 71.56586999999999 33.229411 63.16611999999999 37.563682 68.34036599999999 39.714017999999996 65.41725299999999 37.563682 </vector>
              <vector>95.051571 22.040944 33.229411 32.019847 84.33349 64.40928299999999 69.14674199999999 20.327395 51.574465 54.53117699999999 75.90014099999999 35.984528999999995 54.02719199999999 39.310829999999996 70.86029099999999 49.558524999999996 65.61884699999999 36.9589 62.191748999999994 45.157056 65.18205999999999 42.200343999999994 </vector>
              <vector>103.14893 48.752148999999996 38.806844999999996 61.990154999999994 72.641038 13.204406999999998 80.93999099999999 61.990154999999994 48.080169 33.565400999999994 79.66322899999999 43.376309 56.34552299999999 48.046569999999996 67.769183 32.557430999999994 69.85232099999999 46.70260999999999 62.124551 39.57962199999999 65.71964399999999 41.024378999999996 </vector>
              <vector>70.55789999999999 17.605876 33.968588999999994 51.473667999999996 78.991249 52.448038999999994 58.15986899999999 31.112674 62.83013 57.823879 64.98046599999999 34.338178 53.052820999999994 44.98906099999999 67.33239599999999 42.737928 61.082981999999994 38.336459 61.75496199999999 43.913892999999995 61.75496199999999 40.385997999999994 </vector>
              <vector>107.824088 58.752028 51.290386000000005 2.655269 67.15477800000001 76.565858 96.564403 22.082427000000003 43.257357000000006 34.753774 86.04416 47.189844 61.474519 27.325743000000003 67.390055 53.307046 78.414463 33.678222000000005 61.709796000000004 39.358481000000005 68.868939 40.198756 </vector>
              <vector>55.659816000000006 68.768106 94.48052100000001 25.914081000000003 41.744862000000005 35.089884000000005 79.859736 57.273144 70.885599 23.494089000000002 62.314794000000006 49.710669 77.64141000000001 33.375723 59.793969000000004 36.400713 71.49059700000001 43.660689000000005 68.263941 35.694882 68.16310800000001 38.417373000000005 </vector>
              <vector>79.893347 75.086974 38.619039 20.536321 95.55607300000001 30.350733 53.206213000000005 62.617293000000004 67.826998 20.401877000000002 72.59976 54.24815400000001 56.80259 32.636281000000004 76.565858 36.736823 62.785348000000006 45.475683000000004 66.88589 34.888218 67.15477800000001 38.98876 </vector>
              <vector>65.171729 74.28031 43.795133 15.12495 99.25328300000001 40.198756 49.105671 51.86177300000001 73.910589 20.032156 69.003383 53.172602000000005 59.995635 30.485177 79.893347 38.450984000000005 64.633953 42.316249 70.48226700000001 34.619330000000005 70.213379 38.31654 </vector>
              <vector>85.842494 83.187225 99.11883900000001 3.5627660000000003 32.669892000000004 53.44149 105.87465 50.013168 54.819541 13.377178 78.044742 57.441199000000005 78.548907 25.073806 58.113419 46.282347 83.99388900000001 42.719581000000005 66.751446 31.964061 72.59976 39.66098 </vector>
              <vector>116.63017 50.013168 53.609545000000004 2.117493 64.499509 78.515296 99.791059 20.670765000000003 43.122913000000004 43.492634 90.379979 44.299298 66.079226 26.519079 69.810047 55.962315000000004 82.817504 32.636281000000004 64.096177 41.644029 73.37281300000001 40.702921 </vector>
              <vector>31.594340000000003 47.357899 90.111091 6.218035 75.25502900000001 69.10421600000001 49.509003 23.460478000000002 90.884144 39.795424000000004 55.861482 44.03041 77.372522 28.771016000000003 71.92754000000001 49.74428 64.633953 35.392383 75.38947300000001 39.929868 69.944491 39.795424000000004 </vector>
              <vector>94.077189 7.932196 73.641701 77.742243 40.602088 19.897712000000002 97.404678 38.047652 50.181223 56.903423000000004 76.29697 26.787967000000002 69.67560300000001 53.307046 58.920083000000005 33.543778 75.38947300000001 39.257648 63.155069000000005 44.70263 67.423666 39.66098 </vector>
              <vector>61.777018000000005 70.48226700000001 99.48856 15.057728000000001 43.190135000000005 34.720163 87.153323 51.962606 72.666982 17.410498 67.457277 50.483722 81.67473000000001 27.796297000000003 61.306464000000005 35.728493 74.717253 39.829035000000005 70.515878 31.325452000000002 70.314212 35.325161 </vector>
              <vector>88.363319 70.314212 86.38027000000001 2.386381 42.988469 50.517333 97.539122 45.37485 62.919792 18.553272 77.506966 49.206504 75.75919400000001 25.443527000000003 63.827289 40.568477 78.28001900000001 39.257648 69.272271 33.006002 72.06198400000001 36.602379 </vector>
              <vector>91.052199 17.309665000000003 40.938198 30.720454 82.54861600000001 60.298134000000005 74.51558700000001 20.939653 62.281183000000006 57.945364000000005 78.34724100000001 32.972391 62.281183000000006 35.123495000000005 74.414754 42.383471 71.087265 32.770725 67.457277 39.156815 69.810047 35.829326 </vector>
              <vector>24.905751000000002 49.542614 106.84936900000001 67.121167 52.903714 5.881925000000001 57.205922 74.95253000000001 97.74078800000001 27.561020000000003 52.164272000000004 45.139573000000006 87.018879 51.256775000000005 62.785348000000006 27.964352 65.33978400000001 52.533993 78.011131 36.333491 69.003383 40.635699 </vector>
              <vector>54.012877 6.823033000000001 104.53021000000001 35.056273000000004 49.273726 44.904296 81.33862 14.553563 80.431123 50.08039 65.675894 23.998254000000003 84.36361000000001 34.316831 65.675894 37.409043000000004 74.51558700000001 27.729075 74.51558700000001 36.804045 72.835037 33.476556 </vector>
              <vector>49.172893 19.427158000000002 93.84191200000001 24.636863 46.215125 42.753192000000006 69.339493 27.426576 85.909716 48.164563 63.592012000000004 34.989051 77.27168900000001 39.324870000000004 64.566731 43.190135000000005 68.364774 37.240988 71.69226300000001 42.01375 68.80171700000001 39.492925 </vector>
              <vector>60.062857 8.638027000000001 55.928704 73.50725700000001 90.27914600000001 19.561602 60.029246 28.367684 87.926376 60.667855 69.60838100000001 28.468517000000002 66.381725 50.786221000000005 78.515296 36.501546000000005 68.633662 37.879597000000004 76.46502500000001 44.904296 72.162817 39.425703000000006 </vector>
              <vector>69.709214 4.134153 44.03041 49.945946000000006 98.61467400000001 16.536612 58.180641 34.28322 82.649449 56.264814 68.062275 26.989633 68.16310800000001 43.391801 81.03612100000001 30.955731 69.339493 34.921829 75.994471 40.66931 72.398094 35.358772 </vector>
              <vector>52.970936 59.693136 93.203303 55.592594000000005 51.525663 17.208832 78.14557500000001 51.962606 85.00221900000001 17.712997 67.759776 45.307628 80.767233 39.324870000000004 65.507839 33.94711 74.01142200000001 41.879306 76.364192 33.94711 73.13753600000001 38.551817 </vector>
              <vector>91.75803 20.637154000000002 42.517915 37.072933 88.228875 52.265105000000005 69.339493 25.914081000000003 54.348987 50.483722 80.09501300000001 34.350442 63.659234000000005 39.526536 78.515296 42.282638000000006 73.13753600000001 35.829326 71.860318 42.551526 73.641701 38.249318 </vector>
              <vector>80.09501300000001 7.898585000000001 39.459314 45.811793 99.18606100000001 42.652359000000004 58.079808 26.317413000000002 67.255611 60.197301 72.767815 27.392965 60.43257800000001 41.677640000000004 77.742243 38.65265 66.112837 34.820996 67.65894300000001 43.559856 67.188389 37.375432 </vector>
              <vector>69.507548 72.028373 94.27885500000001 5.579426000000001 34.95544 40.803754000000005 91.253865 51.86177300000001 63.356735 8.402750000000001 67.65894300000001 47.156233 77.84307600000001 21.712706 56.903423000000004 34.921829 74.918919 38.249318 66.381725 26.21658 67.35644400000001 32.871558 </vector>
              <vector>103.320214 53.071769 31.661562000000004 57.710087 79.624459 6.856644 79.490015 67.35644400000001 40.333200000000005 24.435197000000002 79.624459 43.089302 52.365938 44.500964 70.5831 26.787967000000002 68.868939 47.626787 57.508421000000006 34.753774 64.600342 38.282929 </vector>
              <vector>88.800262 50.416500000000006 67.255611 1.4116620000000002 51.323997000000006 48.433451000000005 81.23778700000001 33.644611000000005 45.845404 27.359354000000003 73.305591 39.492925 67.35644400000001 23.561311 65.003674 39.761813000000004 71.69226300000001 34.720163 63.121458000000004 33.039613 68.80171700000001 34.652941000000006 </vector>
              <vector>95.502576 5.686359 22.462884000000003 60.501447000000006 113.51526600000001 49.76447100000001 42.806628 4.59147 54.815088 81.692847 78.514137 24.511386 49.658514000000004 48.91681500000001 83.67071100000001 47.786607000000004 58.27635000000001 26.489250000000002 64.28058 55.627425 66.505677 43.195137 </vector>
              <vector>31.257315000000002 68.87205 110.15996100000001 56.439762 44.925768000000005 14.622066000000002 67.49460900000001 83.21156400000001 93.27747900000001 29.526684000000003 51.177231000000006 54.214665000000004 85.33070400000001 50.57680800000001 59.68911000000001 35.248362 68.483541 61.59633600000001 74.59372800000001 42.100248 68.200989 47.786607000000004 </vector>
              <vector>117.25908000000001 53.367009 30.833487 72.47458800000001 75.44138400000001 3.7438140000000004 90.76983000000001 85.29538500000001 35.84878500000001 36.519846 90.911106 48.069159000000006 54.53253600000001 58.27635000000001 71.520975 31.893057000000002 76.28904 61.59633600000001 58.170393000000004 44.607897 69.57843000000001 47.927883 </vector>
              <vector>27.301587 52.801905000000005 91.47621000000001 3.7438140000000004 83.034969 89.10983700000001 41.67642 20.167149000000002 108.42933000000001 38.285796000000005 53.155095 49.623195 78.26690400000001 26.983716 76.50095400000001 61.80825000000001 61.56101700000001 38.003244 83.17624500000001 42.806628 71.27374200000001 44.961087000000006 </vector>
              <vector>51.707016 3.6025380000000005 40.510893 90.41664 123.40458600000001 45.985338000000006 27.301587 31.928376000000004 92.04131400000001 91.264296 62.726544000000004 30.762849000000003 60.678042000000005 67.45929000000001 91.61748600000001 45.561510000000006 52.554672000000004 45.137682000000005 78.40818 66.470358 68.095032 49.34064300000001 </vector>
              <vector>85.47198 90.73451100000001 98.857881 3.319986 21.473952 63.574200000000005 112.38505800000001 64.95164100000001 41.853015000000006 10.313148000000002 75.44138400000001 67.88311800000001 80.17413 30.656892000000003 49.093410000000006 53.367009 86.17836000000001 53.790837 58.70017800000001 32.740713 68.200989 46.974270000000004 </vector>
              <vector>69.295878 90.875787 29.985831 9.18294 112.24378200000001 36.943674 33.906240000000004 70.108215 72.50990700000001 4.026366 70.567362 62.585268000000006 52.731267 29.138175000000004 85.613256 38.744943000000006 55.097640000000006 51.283188 69.719706 28.714347000000004 67.212057 40.546212000000004 </vector>
              <vector>103.06084200000001 7.381671000000001 80.88051 93.66598800000001 35.566233000000004 20.485020000000002 119.62545300000001 37.473459000000005 42.806628 70.81459500000001 83.388159 28.573071000000002 77.52520500000001 65.234193 58.170393000000004 35.530914 87.83835300000001 43.053861000000005 63.46824300000001 54.638493000000004 72.50990700000001 45.278958 </vector>
              <vector>61.20782700000001 89.49834600000001 108.60592500000001 18.401199000000002 29.562003000000004 41.25259200000001 96.49150800000001 74.16990000000001 75.86521200000001 10.842933 65.269512 64.386537 86.17836000000001 34.824534 54.249984000000005 44.749173000000006 79.89157800000001 55.627425 71.66225100000001 33.729645000000005 69.57843000000001 45.420234 </vector>
              <vector>35.707509 71.23842300000001 119.34290100000001 54.779769 48.669582000000005 7.805499000000001 65.975892 85.012833 99.14043300000002 19.778640000000003 55.909977000000005 54.497217000000006 89.10983700000001 48.351711 63.326967 30.656892000000003 69.013326 58.66485900000001 79.609026 36.37857 71.27374200000001 44.184069 </vector>
              <vector>99.81149400000001 60.11293800000001 68.62481700000001 12.114417000000001 49.941066000000006 66.894186 91.758762 43.901517000000005 44.643216 40.687488 79.46775000000001 51.84829200000001 71.13246600000001 35.813466000000005 66.929505 51.141912000000005 77.666481 43.901517000000005 67.07078100000001 40.970040000000004 73.78139100000001 45.278958 </vector>
              <vector>53.26105200000001 92.28854700000001 117.96546000000001 30.233064000000002 27.19563 30.515616 100.941702 87.80303400000001 90.20472600000001 3.8850900000000004 62.62058700000001 66.894186 92.71237500000001 42.3828 53.967432 43.33641300000001 81.304338 64.52781300000001 76.430316 32.175609 72.50990700000001 48.069159000000006 </vector>
              <vector>50.082342000000004 6.816567000000001 108.88847700000001 59.08868700000001 29.844555000000003 60.501447000000006 87.02601600000001 16.847163000000002 80.17413 77.631162 58.982730000000004 31.080720000000003 84.37709100000001 50.85936 53.826156000000005 52.413396000000006 74.06394300000001 36.519846 69.719706 57.146142000000005 67.07078100000001 46.83299400000001 </vector>
              <vector>59.68911000000001 13.774410000000001 101.648082 37.190907 57.605289000000006 82.116675 76.006488 29.244132000000004 85.613256 59.51251500000001 65.975892 35.530914 79.750302 46.83299400000001 68.059713 57.711246 71.13246600000001 39.027495 72.50990700000001 47.539374 70.28481000000001 43.195137 </vector>
              <vector>75.58266 83.917944 94.83151500000001 15.999507000000001 43.089180000000006 66.081849 79.220517 64.669089 51.177231000000006 14.056962 66.364401 61.313784000000005 76.57159200000001 37.614735 59.265282000000006 50.047023 72.651183 51.42446400000001 63.04441500000001 38.179839 68.059713 47.786607000000004 </vector>
              <vector>92.32386600000001 14.339514000000001 42.806628 44.184069 114.75143100000001 40.26366 62.19675900000001 34.965810000000005 73.075011 74.417133 77.80775700000001 34.683258 67.07078100000001 52.27212000000001 88.54473300000001 45.985338000000006 74.735004 42.771309 78.937965 53.93211300000001 77.52520500000001 44.749173000000006 </vector>
              <vector>56.757633000000006 72.615864 99.705537 53.649561000000006 39.733875000000005 25.500318000000004 81.728166 55.733382000000006 76.57159200000001 15.610998000000002 67.07078100000001 54.073389000000006 79.07924100000001 42.241524000000005 59.12400600000001 41.393868000000005 71.94480300000001 46.974270000000004 71.94480300000001 37.084950000000006 70.143534 43.477689000000005 </vector>
              <vector>96.20895600000001 48.634263000000004 42.947904 24.793938 41.994291000000004 78.478818 72.651183 33.588369 41.287911 45.526191000000004 75.547341 50.223618 59.33592000000001 43.618965 61.98484500000001 63.04441500000001 69.93162000000001 46.23257100000001 62.83250100000001 52.095525 68.448222 49.729152000000006 </vector>
              <vector>65.41078800000001 9.748044 46.44448500000001 66.22312500000001 102.495738 30.656892000000003 51.742335000000004 37.756011 80.456682 68.978007 67.07078100000001 31.221996000000004 63.715476 53.08445700000001 80.597958 41.25259200000001 65.128236 41.393868000000005 71.803527 50.435532 68.483541 43.33641300000001 </vector>
              <vector>92.71237500000001 9.324216000000002 19.955235000000002 58.947411 109.594857 63.821433000000006 47.292141 9.748044 55.097640000000006 88.368138 78.514137 32.458161000000004 49.517238000000006 55.627425 83.811987 55.627425 62.055483 35.813466000000005 63.85675200000001 63.821433000000006 68.200989 51.141912000000005 </vector>
              <vector>107.36976000000001 10.313148000000002 75.01755600000001 90.73451100000001 38.780262 7.805499000000001 118.53056400000001 44.890449000000004 34.718577 66.894186 84.659643 29.526684000000003 71.13246600000001 62.726544000000004 59.265282000000006 27.019035000000002 88.26218100000001 45.278958 58.02911700000001 51.141912000000005 70.42608600000001 42.3828 </vector>
              <vector>47.150865 25.076490000000003 77.949033 77.77243800000001 85.895808 20.767572 57.181461000000006 43.901517000000005 99.564261 23.946282000000004 64.704408 34.965810000000005 75.58266 51.707016 75.158832 32.175609 67.635885 41.67642 80.17413 40.546212000000004 71.520975 40.122384000000004 </vector>
            </data>
          </datamatrix>
          <datamatrix visiblename="Combined dataset 4-10 DPI, centroid size" covarfromorigin="false" matrixtype="1" iscoordinates="false" issymmetrycomponent="false" isasymmetrycomponent="false">
            <data>
              <vector>33.9044866572769 3.523547355401126 </vector>
              <vector>17.685927594988634 2.8727692722284286 </vector>
              <vector>20.306497641121986 3.0109409156762443 </vector>
              <vector>21.633731171463236 3.0742537249250694 </vector>
              <vector>38.16472386724047 3.6419116299888463 </vector>
              <vector>39.22818335682169 3.669395451650426 </vector>
              <vector>25.055313307238 3.22108591311251 </vector>
              <vector>30.621376801269374 3.421698353335905 </vector>
              <vector>20.085600078523562 3.0000031443140824 </vector>
              <vector>23.720765342999755 3.1663508393341133 </vector>
              <vector>31.192180571434154 3.440167440693873 </vector>
              <vector>38.261274646255586 3.6444382788323733 </vector>
              <vector>18.342421509497008 2.909216492436274 </vector>
              <vector>29.52179291029309 3.385128733331482 </vector>
              <vector>30.317154447238845 3.411713705685185 </vector>
              <vector>30.25675005480219 3.409719301891819 </vector>
              <vector>28.8322302793847 3.3614938683316256 </vector>
              <vector>32.14700723284212 3.470319358725267 </vector>
              <vector>27.816345106360863 3.3256238013858903 </vector>
              <vector>28.157559801882524 3.3378158727724063 </vector>
              <vector>32.875721721016106 3.4927344437479384 </vector>
              <vector>27.088532540005847 3.299110484825627 </vector>
              <vector>57.23927353102104 4.047240262976352 </vector>
              <vector>33.797695530863336 3.520392620604385 </vector>
              <vector>39.88451988662403 3.685988275848597 </vector>
              <vector>38.037576896495274 3.63857453681803 </vector>
              <vector>64.74141249700509 4.170401066255225 </vector>
              <vector>62.53800092976318 4.135774386852412 </vector>
              <vector>46.22899342309661 3.8336071645227 </vector>
              <vector>53.23153964751288 3.9746510711983163 </vector>
              <vector>39.168868856492125 3.667882269458678 </vector>
              <vector>40.96586902785334 3.712739257279503 </vector>
              <vector>46.08004210732167 3.8303799301745807 </vector>
              <vector>61.47894973962099 4.118694835564509 </vector>
              <vector>33.65867530643852 3.516270832861623 </vector>
              <vector>44.099969703014374 3.7864590954460877 </vector>
              <vector>50.71860352646711 3.9262927767544085 </vector>
              <vector>48.635700671226424 3.8843578429458363 </vector>
              <vector>44.98377836495443 3.8063019440027146 </vector>
              <vector>44.00282248303717 3.7842537792026625 </vector>
              <vector>45.4735240012098 3.8171302665098654 </vector>
              <vector>50.763769353647504 3.927182898435262 </vector>
              <vector>54.27087671704441 3.993987742672014 </vector>
              <vector>39.43344326881009 3.6746142701942577 </vector>
              <vector>72.59109985806874 4.284842322829143 </vector>
              <vector>47.19698172879955 3.8543299441231116 </vector>
              <vector>55.704492777997814 4.020060803967586 </vector>
              <vector>55.06379146335522 4.008492357920419 </vector>
              <vector>80.05296434940409 4.382688469980121 </vector>
              <vector>79.17242658156918 4.371628088979758 </vector>
              <vector>62.52889528335893 4.1356287744370395 </vector>
              <vector>65.86651221392333 4.187630151712595 </vector>
              <vector>53.60840985212935 3.981705955995497 </vector>
              <vector>55.85887696459253 4.022828455850067 </vector>
              <vector>52.84027507288385 3.9672736854105186 </vector>
              <vector>79.0810328476276 4.370473059011606 </vector>
              <vector>46.320499145269004 3.835584609227167 </vector>
              <vector>48.98015784863141 3.891415274234864 </vector>
              <vector>58.68541315801546 4.072191197793394 </vector>
              <vector>56.50166939676297 4.034270184561258 </vector>
              <vector>54.35212971649213 3.9954837980155444 </vector>
              <vector>50.07048579596066 3.9134317286307287 </vector>
              <vector>56.54324843637825 4.035005804388974 </vector>
              <vector>66.93638221028277 4.203742649062491 </vector>
              <vector>69.87428567152932 4.246697708475306 </vector>
              <vector>50.2279500217033 3.9165716450976187 </vector>
              <vector>86.66711606161968 4.462074527660355 </vector>
              <vector>60.80463241904229 4.107665977172396 </vector>
              <vector>71.64749237076146 4.271758155347161 </vector>
              <vector>69.48201147855177 4.241067891422353 </vector>
              <vector>95.51709905539026 4.55930527915998 </vector>
              <vector>91.50545100758953 4.516398544360461 </vector>
              <vector>74.84071914451056 4.315362110452594 </vector>
              <vector>80.04518621232678 4.382591302872867 </vector>
              <vector>68.45844476883683 4.226226915473807 </vector>
              <vector>73.33024486790167 4.294973141359668 </vector>
              <vector>58.46895282162035 4.068495892357631 </vector>
              <vector>95.07040046264292 4.554617674654514 </vector>
              <vector>62.134716438816966 4.129304873617014 </vector>
              <vector>52.19530057719491 3.9549924635790936 </vector>
              <vector>67.85984851451497 4.217444527029911 </vector>
              <vector>63.834134245435514 4.156288066799761 </vector>
              <vector>59.084195902009526 4.07896347582531 </vector>
              <vector>53.74060562694374 3.984168872698532 </vector>
              <vector>63.082206930505514 4.144438747698838 </vector>
              <vector>79.18234371084625 4.371753341023277 </vector>
              <vector>83.2922330676357 4.4223553043410675 </vector>
              <vector>56.60797635469677 4.036149900274785 </vector>
              <vector>109.44901022872867 4.695458780791652 </vector>
              <vector>92.72086034546271 4.5295934779515905 </vector>
              <vector>104.40821783517643 4.64830838724701 </vector>
              <vector>101.77822090962287 4.622796141243941 </vector>
              <vector>118.75825408357508 4.777089948571388 </vector>
              <vector>117.17315429552967 4.76365279199305 </vector>
              <vector>108.71030578770493 4.688686599087538 </vector>
              <vector>109.71532064623027 4.697889017021321 </vector>
              <vector>99.5370530302643 4.60052996710772 </vector>
              <vector>102.5514895046787 4.630365009080667 </vector>
              <vector>67.43159899483415 4.211113735869368 </vector>
              <vector>116.15872740421283 4.754957595474228 </vector>
              <vector>93.7360440827659 4.540482790652143 </vector>
              <vector>68.57406879577748 4.227914457377146 </vector>
              <vector>80.45444087971346 4.3876910724085425 </vector>
              <vector>73.9253845632393 4.3030562677979125 </vector>
              <vector>68.80784981780661 4.2313178346198725 </vector>
              <vector>68.62693795803038 4.228685139256537 </vector>
              <vector>71.14279279765336 4.264689023518275 </vector>
              <vector>108.14822820632678 4.683502769521705 </vector>
              <vector>112.87518388698093 4.726282640856362 </vector>
              <vector>67.01905741475099 4.20497701797199 </vector>
            </data>
            <namesvector>Centroid Size	Log Centroid Size</namesvector>
          </datamatrix>
          <datamatrix visiblename="Combined dataset 4-10 DPI, Procrustes coordinates" covarfromorigin="false" matrixtype="2" iscoordinates="true" issymmetrycomponent="false" isasymmetrycomponent="false">
            <data>
              <vector>0.2038188609741611 0.5961156414859108 0.20263162893419945 -0.5336190096434088 -0.30067102743856533 0.18730259784694997 0.21511004125432864 0.022524744638270422 -0.1645350959856816 -0.15321923807205134 0.041971858135946574 0.18414910703114734 0.016296582217140747 -0.16859235021593041 -0.10725451408390632 0.011043599423006555 0.0057020626371259275 -0.031813760133042907 -0.06705168366058765 -0.06894140336078057 -0.04601871298416422 -0.04494992900007202 </vector>
              <vector>0.21834908507594167 0.6673053927773379 0.13011231595275674 -0.5241464803722088 -0.34172489843426185 0.14420397573957455 0.22996176508044247 -0.01736482892721862 -0.11874334002523285 -0.1495489514002511 0.016787543085720863 0.1317456936748243 0.01852288436632333 -0.12842990768757678 -0.09769899919362719 0.006553219593094378 0.014146191711472461 -0.03967881898561701 -0.046871549004445 -0.06292782306125326 -0.022840998615090796 -0.027711471350706562 </vector>
              <vector>0.18484109891565081 0.6299960942543931 0.0792542748394661 -0.6066386660424657 -0.32812480018655543 0.07703668188638452 0.24216635692696659 0.061145289630535254 -0.1402571218314678 -0.1199770041414513 0.05299493303385229 0.17769333983976748 0.022930351839059636 -0.13128277850390713 -0.07835771924381671 -0.005897741995096049 0.03337229234060454 -0.0027620918709184983 -0.050339483282582274 -0.06234800373923903 -0.01848018335117759 -0.01696511931800161 </vector>
              <vector>0.26839222113822153 0.6222805018149113 0.19526189791918527 -0.5447168239323522 -0.3437704228811856 0.11605617501292624 0.19038859633951288 -0.023126197735073323 -0.1364522336334975 -0.1531835865667085 0.031107178613347705 0.14553508533473714 0.006113122149455932 -0.10756230685172549 -0.11276302714015268 -0.0016424081245990443 0.005750676812241252 0.003141275742469198 -0.06895597749726264 -0.047680440594676424 -0.035072031819866914 -0.009101274099908966 </vector>
              <vector>0.2717003647621559 0.5691580472796193 0.2188577252638367 -0.5381114100823718 -0.3317168449579596 0.15138681082824867 0.18498230704261254 0.0384946473445368 -0.15398869483121141 -0.17984755838296576 0.027855702753121735 0.16589375920165925 0.009498305059060734 -0.1503981923738994 -0.1070022302036221 0.023971418612244645 -0.006749516226270702 -0.0064344483014325965 -0.06846550919369866 -0.060947461517105464 -0.04497160946802702 -0.013165612608533037 </vector>
              <vector>0.30696847281027073 0.5270179811992183 0.24487452456428282 -0.5036513648834904 -0.3837445244072056 0.17153602542282523 0.17485083672726767 0.060552970542526605 -0.1651854011107362 -0.17512405865024253 0.04697041686660243 0.15477756753362976 0.02717752596059951 -0.15269513596126158 -0.12830769466112055 0.011883310787280249 -0.005925746288112047 -0.006065933700123062 -0.07140752153758162 -0.06090822432134789 -0.04627088892426652 -0.027323137969014883 </vector>
              <vector>0.2422655374020354 0.6242242815174159 0.19150035886708985 -0.5803504804956354 -0.3054373619006169 0.11160177900703658 0.19103804074844433 0.036771932388930804 -0.17132426086131147 -0.12232350057431987 0.016062061660614135 0.13950542110971614 0.008953940422966274 -0.14490521091158065 -0.08389831440515415 0.005848889401174888 -2.653839294095182E-4 -0.009942843546941298 -0.06270541559585247 -0.04347559679380614 -0.026189202408805918 -0.016954671101990774 </vector>
              <vector>0.19591375520802587 0.605159593229878 0.17055567743776834 -0.5461329174323231 -0.3281133655624936 0.18910388391128669 0.20743362947155267 0.009426608243836482 -0.14340690182998725 -0.17483421456268888 0.03746815359778213 0.15503969209816718 0.020236171675957912 -0.1453031959511108 -0.09356056404035391 0.005135250093535562 0.01939949589406669 -0.014891183434180553 -0.05314951314739565 -0.060495298592841404 -0.03277653870492432 -0.02220821760355942 </vector>
              <vector>0.18139091298636095 0.7014902981438975 0.12114919930848911 -0.5754203377401849 -0.2933411604701082 0.09944474501409416 0.200044381046783 -0.020002760692523422 -0.1379659121351308 -0.12592850652731946 0.047122538524596545 0.14741864355679798 -5.250839282749872E-4 -0.13736603996993865 -0.07834388180313182 0.018228163105226902 0.02860944060923054 -0.029484083104565302 -0.062095695578467044 -0.05572915374222276 -0.006044738560347858 -0.02265096804326583 </vector>
              <vector>0.2037972621509532 0.6329647574781905 0.07992041397163832 -0.5739154155920152 -0.3903676971843343 0.11303975532849148 0.2303032089780967 0.04299860641775447 -0.10914877031062575 -0.135551574291945 0.038406552048090424 0.11582792422900645 0.01344396071912144 -0.127117797202141 -0.08540240223470369 -3.3995353212884494E-6 0.04113555259412069 -0.010972100125745276 -0.022155136847308646 -0.050285650991520894 6.705611495005795E-5 -0.006985105714753928 </vector>
              <vector>0.236180045212292 0.6210276409605535 0.09968532022417281 -0.5364197247473831 -0.334412476921511 0.12040346171455575 0.24227440176895537 0.08818577503804612 -0.12981190859125183 -0.17915804668865587 0.03642651374909746 0.15964291172647155 -9.275879125548864E-4 -0.15197677117367522 -0.09317779580480949 -0.006265928656674993 0.020069372310507566 -0.015040776631804309 -0.048460561829627824 -0.07073785878512716 -0.027845322205270542 -0.029660682756305998 </vector>
              <vector>0.1746173941762517 0.5708683497773095 0.15278223014338854 -0.5757895176350439 -0.33890168754880284 0.1594389415790125 0.22193799128865901 0.041746200012258074 -0.15515804464856672 -0.15016237491966722 0.0415869957003306 0.16504510091859387 0.028465155631100456 -0.18554760698590073 -0.09930947299583037 0.026881737378250524 0.04145932493194955 0.0037381841799366267 -0.04871320840813051 -0.0402622104907423 -0.01876667827034942 -0.015956803814006947 </vector>
              <vector>0.0893234016357845 0.7000974191630214 0.09335828056595896 -0.5961453615870388 -0.25452324163898377 0.19187079433398097 0.22745037885303057 -0.020671818063760214 -0.1324185888014154 -0.154183306239019 0.04431657122658239 0.1278630976637456 0.03460722892877767 -0.15114303226821635 -0.08682649117491262 0.004269144000459288 0.03284215847578782 -0.019675812040399948 -0.03670135524077835 -0.051370725803788896 -0.011428342829831505 -0.030910399158985268 </vector>
              <vector>0.25266624868167925 0.5978946488794672 0.2342119351910151 -0.5181068833727764 -0.31595548184467415 0.19396659940769378 0.19398626399005325 0.02846432426427542 -0.18205788237204415 -0.14862430948766092 0.010740726432774239 0.1473842788461076 0.01337836500078951 -0.14550022796940676 -0.10038049140038502 -0.01666919534833358 2.3144499904303138E-4 -0.024399019597649504 -0.06894834079048567 -0.07498461454583599 -0.03787278788776827 -0.039425601075881236 </vector>
              <vector>0.2603502042988608 0.5728364009413476 0.14725685086735346 -0.5589679937838876 -0.3835634159042246 0.11128064707544325 0.20622898669773126 0.06719039064790482 -0.13772401929367156 -0.1633389533923436 0.04453444299043367 0.14983480425458065 0.012882438213990148 -0.13340732444059042 -0.0958781594813797 0.001738602652379316 0.01837996732361847 0.004205660334453805 -0.05234102511327107 -0.04300211229040678 -0.02012627059944099 -0.008370121998880806 </vector>
              <vector>0.17182734216034237 0.6264407351631169 0.0917276448059624 -0.5892843622929695 -0.3371904932026206 0.13131436993070209 0.2276726017563976 0.05990875076160429 -0.13939683791236782 -0.1498041710403368 0.05207578905175055 0.1434649373604039 0.01767407746619972 -0.13695581730103953 -0.07654847002786899 -0.0047951660339552865 0.03867620091825463 -0.006368654038173093 -0.04384011836935754 -0.05567488962065344 -0.0026777366466934054 -0.018245732888700475 </vector>
              <vector>0.2044046470407209 0.5496842389970505 0.17614851526519848 -0.5677547874779181 -0.3597612783620996 0.16174829107726846 0.21904796704351415 0.047070806471182135 -0.16708362769840307 -0.16827573041525962 0.04213846354648649 0.15627741455625901 0.021048795377433004 -0.13250570220671246 -0.08774506658901317 0.023905246661269353 0.029178263730745595 0.005060707469486682 -0.059743573892795845 -0.06466413643814739 -0.01763310546178862 -0.010546348694479409 </vector>
              <vector>0.19972807128106854 0.6291925713894924 0.1584426323544814 -0.5630663482978464 -0.3485811492961227 0.11385270361838852 0.21265644074766168 -0.020810474057081627 -0.15692043524093374 -0.11837224190303759 0.03976891434346724 0.155958013804752 0.020510997173830044 -0.15442925611263117 -0.07269240080778559 0.021477602492103003 0.017288385682680138 -0.006709514753793217 -0.047738608847839877 -0.04902850278270142 -0.022462847390506833 -0.008064553397642374 </vector>
              <vector>0.1725830028783942 0.623537008883312 0.15076102976100647 -0.5368978001606 -0.30808022762905096 0.19279992136500765 0.24080435006142176 0.012593365063768805 -0.14905971048857647 -0.16714372135237585 0.03355691261495386 0.1490062634140108 0.02348547954591429 -0.16636874603546647 -0.0915686668771263 -0.0016041388364305478 0.01674000630728263 -0.011895448153507201 -0.05585373669757173 -0.06617936496370505 -0.033368439476645334 -0.02784733922401532 </vector>
              <vector>0.2100416900580007 0.5902337031774884 0.17681990780243517 -0.5423512256347036 -0.32070461765333347 0.22128293316459574 0.19170218781784443 0.0593500903002279 -0.13260213309504265 -0.19480830710201963 0.028910698184751116 0.13843354911478156 0.011958221485814047 -0.1542614106741055 -0.10498418439818075 0.009664964005061998 0.01962019982431832 -0.023939310377056978 -0.05806947801844775 -0.07792082745701656 -0.022692492008160307 -0.02568415851725178 </vector>
              <vector>0.20346849166917622 0.5758993859929371 0.17933735601102027 -0.5710867769763089 -0.3199079181716867 0.16777390032786216 0.20936728036627278 0.07567030202848193 -0.18269119960209904 -0.14740339372995828 0.0406863567168621 0.15756316160070505 0.01724611917865561 -0.1573874447478728 -0.08908435810685679 -0.004167121160957521 0.016781332128498118 -0.00873129342466512 -0.04854858997288998 -0.06085338845989824 -0.026654870216952762 -0.027277331450328623 </vector>
              <vector>0.2330198359608301 0.6237470206706899 0.1451511992983126 -0.5620626205114247 -0.38491036777322823 0.06791906190785083 0.2006023423940324 0.013106691570819659 -0.17563052817579375 -0.08928732375244489 0.054588851313331264 0.14901504217651962 0.023686914723664035 -0.1481789793742935 -0.07722100805571293 0.004644950620780852 0.03524206179280648 -0.010787896113723694 -0.041795522447573924 -0.04279432853884589 -0.012733779030668762 -0.005321618655928923 </vector>
              <vector>0.1514323003879574 0.5087743755276442 0.1911653417975149 -0.50339823568801 -0.3449554174075091 0.22414850313974977 0.2920972650964555 0.04969535646288274 -0.200200394471095 -0.18361701682347567 0.06129268193675172 0.17891707896328493 0.02830352094373559 -0.19105056638306842 -0.13484617589235592 0.04226880033886024 0.05415912666984138 -0.014416458102021815 -0.06372106930543264 -0.07515954643627207 -0.03472717975586462 -0.036162290999574034 </vector>
              <vector>0.1712357696051181 0.5654354788944769 0.1420073280470694 -0.5163517008345985 -0.3586141137622337 0.20822697961083214 0.27148660199391156 0.03713610675963565 -0.148333867172763 -0.1858801481976335 0.03251024113498763 0.16981294101454275 0.018182896250876705 -0.17084879367679787 -0.09426572949023858 0.01821750886962681 0.024929465922419 -0.0203716480902779 -0.04348806553131393 -0.08149216060957801 -0.01565052699783133 -0.02388456374022774 </vector>
              <vector>0.21262308168784108 0.5694202260576138 0.09907862328510877 -0.5396240462778551 -0.37215305074380023 0.09397983998789332 0.27438070450328966 0.06821894328488913 -0.16125614986154113 -0.16880770556532682 0.05863765478447373 0.19380112453036075 0.010549207346632478 -0.16651527496414226 -0.09564735113853728 -0.008046093630298536 0.04248634482289238 0.010446316430314653 -0.04671898808095744 -0.04176248434774192 -0.021980076605402247 -0.01111084550570805 </vector>
              <vector>0.24454330744993366 0.5411864644924911 0.1529763837628147 -0.5203065620822035 -0.3987154110069346 0.11250432162918308 0.25407901167156877 0.027765947836753888 -0.1622616898409954 -0.19011732058941405 0.048498320802335376 0.17170829763701703 0.0238506544905868 -0.14788777144362922 -0.11139728491841328 0.02533086468225404 0.021888978571653714 0.013900179619980859 -0.048594133892017104 -0.03871222078566029 -0.024868137090533322 0.004627799003225012 </vector>
              <vector>0.20020741904025283 0.48263253942946527 0.18007721236747495 -0.5126218878681075 -0.37294222797630183 0.17636141748939035 0.27499998172269363 0.06594000554370417 -0.18665032361311484 -0.21340313963210475 0.0632058078046326 0.1852685470142526 0.02704656239384299 -0.17757758143778704 -0.150360160148368 0.05011737820076288 0.05017602728696878 0.005120788039628505 -0.05682026456315686 -0.049189810165460715 -0.028940034314923736 -0.012648256613742068 </vector>
              <vector>0.23642261487148472 0.4712314411744154 0.1963562544778576 -0.4811110666192923 -0.4101846671202886 0.18172887655262684 0.2643093867826187 0.07746733285478927 -0.1924085269277028 -0.20851375344753276 0.06839829998258463 0.15915309330212998 0.045516444935890965 -0.17904403667926552 -0.154034857353804 0.05210443421278628 0.039641179007068636 -0.00570021724723151 -0.06567316177028147 -0.05416360630536196 -0.02834296688542804 -0.013152497798063455 </vector>
              <vector>0.24095757415180627 0.5276932143824091 0.20507542870040796 -0.5273717420645571 -0.3557039479938025 0.13201405676650763 0.2474355445857969 0.048533650678565514 -0.1988590069308866 -0.15800462478255925 0.037766238793005155 0.1877215313460298 0.02075412930093342 -0.1705619939628217 -0.11909677911032672 0.021706043175321404 0.01568825851372354 -0.008320910162382365 -0.05605601084204775 -0.050090265351381266 -0.03796142916861095 -0.003318960025131157 </vector>
              <vector>0.22036852486547095 0.526910480022815 0.15824859937840385 -0.4929671248808012 -0.3784947647318837 0.17195993354277364 0.2814959091749871 0.04026845127130367 -0.1604219472044709 -0.2157696770714946 0.04401460147577973 0.16891422040272666 0.031476020007029926 -0.1638990634615325 -0.13277922779623855 0.03344549589364544 0.022994605439716615 0.004178773937320289 -0.05226952019780061 -0.05927446680934856 -0.034632800410994785 -0.013767022847406048 </vector>
              <vector>0.19847348715649424 0.5884660580846629 0.1458118788682477 -0.5363572152053168 -0.34454913564827716 0.15999604650530003 0.22765640137859658 0.01747023409518446 -0.13563495574488874 -0.17886194555761048 0.05075725134303638 0.19512164124084497 0.019336626491757748 -0.1751716068808311 -0.09729823371970797 0.015819314560710472 0.009268885812540185 -0.014880840078258656 -0.04902573266264291 -0.05090994201468517 -0.02479647327515746 -0.020691744750001025 </vector>
              <vector>0.22832134797345727 0.5207480688329791 0.14469675926941614 -0.5236033400218202 -0.40467681738488104 0.17837587752571327 0.2551426733449581 0.0991774583470192 -0.14008868808726066 -0.19400429162596 0.04567933550631672 0.15285539459396605 0.019309371005416874 -0.15307727836393067 -0.09811946162500526 0.018481122607662458 0.029164852600844865 -0.011967779823014365 -0.05169998670074873 -0.06809301219022251 -0.027729385902517598 -0.01889221988239323 </vector>
              <vector>0.30438376085765484 0.4919600848355222 0.1689263318895352 -0.5179890694481373 -0.41099937459916974 0.1501151392311918 0.2035977645008073 0.1223230576546196 -0.13872278350618442 -0.24086360373337662 0.02657509198521117 0.15260069890670902 0.023061184572161234 -0.1530846498364849 -0.1207791259257654 0.047135115132663094 0.0234576310282441 0.004426022818007063 -0.049627735000184026 -0.052128380505836416 -0.02987274580230957 -0.004494415054874571 </vector>
              <vector>0.14478133895604384 0.499979447458993 0.1573777488000581 -0.5248267696589025 -0.3584545034533845 0.21002224773740086 0.2891824291340083 0.056384731065275334 -0.18164979306543466 -0.208478386070718 0.05537053421975092 0.18247659662000631 0.04139571577387317 -0.19822035045560588 -0.12018106611442203 0.0549843622897553 0.04559210105411436 -0.004631297863233803 -0.05500225333843706 -0.051482359115216106 -0.018412251966170384 -0.016208222007753577 </vector>
              <vector>0.20034446863180205 0.564214004405735 0.18182838793014122 -0.5369583170460236 -0.34023646415809716 0.15663630692405564 0.241238610555719 0.009290133640893414 -0.18341741569739528 -0.17569249704212447 0.02925636521385038 0.1741761673966139 0.0271990331934168 -0.16902727679892862 -0.08789887537969153 0.02572449164973795 0.01629866336369099 0.005084551549476421 -0.05635506236774551 -0.05292604519048549 -0.028257711285690323 -5.215194889462774E-4 </vector>
              <vector>0.23945115852468135 0.5144776528361283 0.34765189655789697 -0.465991097760931 -0.27043155902953514 0.3438919644214534 0.1705324171503333 0.012122035557950259 -0.21738805126166252 -0.27038740388591787 0.0017172900411018474 0.12767886930863814 0.028177784756233205 -0.17929711617117727 -0.13107614224320746 0.023021456784803745 -0.018543344466728194 -8.787543583355963E-6 -0.0882135636948933 -0.0798545433521157 -0.061877886334221185 -0.025653030195249622 </vector>
              <vector>0.20188197008952538 0.5079608963428787 0.131635825404054 -0.5592017284371678 -0.3603851511660674 0.22870380813936841 0.1823158999662695 0.14885299922636014 -0.14630049783788204 -0.23116992996571462 0.0593812477564409 0.17151777026798273 0.06248365304147681 -0.18256733690875887 -0.111261226445618 0.01834676541032243 0.034464792239536676 -0.00522557809444686 -0.03791237468603705 -0.07208420607967295 -0.016304138361698937 -0.025133459901151504 </vector>
              <vector>0.24029182619484207 0.5107269384745419 0.3180572576020216 -0.46528572914759025 -0.37995435387500254 0.2350108625921497 0.1903113282264416 -0.01887779630808073 -0.24188006389359487 -0.18329216165017595 0.05764880235364556 0.11999699095450654 0.024469857069599255 -0.16467693441347497 -0.13573206820537626 0.04967089227138334 0.02558538692164005 -0.021331018097370612 -0.06344978595941722 -0.04845985677467991 -0.035348186434797375 -0.013482187901210533 </vector>
              <vector>0.30222851622159547 0.46268756488558554 0.35305926834713064 -0.40789969585615515 -0.4277565146586204 0.24480418425754358 0.1940322162425596 -0.032132651086600544 -0.2466501355802674 -0.23516295030319007 0.052039006918175874 0.13129892604919474 0.025044241960072433 -0.13935837181739175 -0.1420022972576175 0.061843520169938875 0.005393807619934986 -0.006215137699451128 -0.07548572808152594 -0.0610806057174687 -0.03990238173143362 -0.01878478288200651 </vector>
              <vector>0.19245265965627628 0.5408140850476897 0.22275630554191803 -0.5532941918604671 -0.32341394502456716 0.1544525910251675 0.2125400192247747 -0.007241618205928793 -0.2345018056200453 -0.19272850221763604 0.029377258265667693 0.17248263390862373 0.0423362950308132 -0.17202068237432913 -0.08192091276952929 0.04793747056336642 0.017794115876806245 0.018172635744437254 -0.0572708520568414 -0.023890273391890576 -0.020149138125272047 0.015315851760963946 </vector>
              <vector>0.2331955767601172 0.51347079033765 0.22212924090024247 -0.49438563238650407 -0.3865882471009059 0.18515954150467762 0.2270163641200254 0.016421393340973825 -0.19791046018622738 -0.1912165900882941 0.04837362883228644 0.17285296108374193 0.03433913352038759 -0.17118085026921703 -0.11855506909216919 0.03146470955395725 0.021406519578549242 0.0026866457138660666 -0.056766424891192206 -0.05307675177654762 -0.0266402624411117 -0.01219621701430181 </vector>
              <vector>0.18609381523054072 0.5275950455908731 0.16941708224593818 -0.5032535305875679 -0.361109672671192 0.21687249351777618 0.2706535242774253 0.04102435933848095 -0.15401540978490058 -0.22215087341234369 0.042830275016526344 0.1611242737139928 0.024045821951738634 -0.17828645765115408 -0.12336237009917025 0.04036929230150347 0.02742376080071344 -0.004826161491443022 -0.058830994161370206 -0.057876094988340857 -0.02314583280624915 -0.020592346331778033 </vector>
              <vector>0.2683608932227336 0.48657689693895 0.18901568211052125 -0.48720554801457333 -0.39164451570391656 0.1519034753448824 0.27034799965164547 0.10860846080938155 -0.20754457402675167 -0.20501020281087826 0.04083482170881311 0.16036077246525937 0.025827478583085664 -0.162548105864784 -0.13136345508805763 0.022224670322882972 0.038148781340449335 0.008648240836409936 -0.06132398837396261 -0.055362126887784066 -0.040659123424559684 -0.028196533139743345 </vector>
              <vector>0.26164097838294786 0.4839332254002562 0.20524207341967526 -0.5359939803385748 -0.4341997485731102 0.12873203506514422 0.20420839238944186 0.07917948919224399 -0.22558779315209468 -0.14895960552668613 0.03832301723064637 0.1419313882198049 0.049979954358278116 -0.16772304884879816 -0.10695737999148652 0.03737711343724745 0.0465887025389012 0.016783498741115815 -0.03240634163726549 -0.03878752812752985 -0.006831854965931448 0.0035274127857772924 </vector>
              <vector>0.15504853098807775 0.48510252491498224 0.176983401844136 -0.4810300519034983 -0.3606793635860551 0.23932470522720165 0.3073449180530299 0.045877804298802546 -0.18796115127324653 -0.23907953540473587 0.048435572024065954 0.17785438328674338 0.028677889775990624 -0.19531456458492052 -0.13953133995562733 0.05456820950622367 0.07039880124454242 0.0025543669695458696 -0.06876779597526887 -0.06726754481759868 -0.029949463139645797 -0.022590297492746502 </vector>
              <vector>0.1883543219614245 0.5216873923239548 0.13872848236831747 -0.49073819498919663 -0.38900827130716614 0.21021673621512887 0.2939584576731769 0.05443659993844538 -0.15176994188562035 -0.20444695412741903 0.03060613854384834 0.1783357937582245 0.030722451739582622 -0.1848825654729302 -0.12145285246363835 0.01875287319131591 0.0439907544392054 -0.007099522885989676 -0.0449641112519876 -0.06468689640768535 -0.01916542981714084 -0.03157526154384907 </vector>
              <vector>0.176009063221827 0.5303268855517469 0.12510530704767375 -0.511830068043696 -0.3699388816844642 0.15178232204708259 0.3148647737360829 0.06771115486379346 -0.1859017562523081 -0.18097413732709178 0.05290633317801755 0.1808239618515669 0.02958346395420669 -0.18946805398315614 -0.11595326743661567 0.024332324724602547 0.04577827674296247 -6.110443622773139E-4 -0.04833504898262108 -0.05251612613267049 -0.024118263524760795 -0.019577219189901643 </vector>
              <vector>0.21488491466032147 0.4923711059306195 0.15916433242874262 -0.5055555583820388 -0.400200398967132 0.15898406410337346 0.2978131812403883 0.03991629442000251 -0.16504998898557338 -0.217778484076665 0.04895136989025704 0.18770816737647783 0.03770803481981785 -0.15433127733166677 -0.12411304696866629 0.03593716377165297 0.027266479169393645 0.005354576156721051 -0.061015013899559184 -0.044187023560806234 -0.035409863387991077 0.0015809715923313684 </vector>
              <vector>0.18845553050397004 0.4586472444335927 0.18819055330860796 -0.4749180878725946 -0.38530070819919243 0.20520518410844718 0.3115124879721854 0.0639268268435908 -0.2088353921122476 -0.24374889669618388 0.057479458560943705 0.1684143249393773 0.024062671579390377 -0.1734061274088795 -0.15571642510392047 0.06489992517257864 0.07083209977405257 0.00641982831619833 -0.06975636315025205 -0.06202837953461736 -0.02092391313353764 -0.013411842301508511 </vector>
              <vector>0.2183352045136296 0.4593152980333829 0.17542964952767753 -0.45974338932002223 -0.41383996517380084 0.17839002846217017 0.30282928919645313 0.07272165635306978 -0.21124545133991196 -0.23017975425394438 0.06601252335989821 0.16572452998676315 0.04067957128542706 -0.1710031563684789 -0.16494801007670326 0.05556271352055531 0.08220809382426815 0.008448998006006007 -0.0745446810507764 -0.06801112667942227 -0.02091622406616182 -0.011225797740079892 </vector>
              <vector>0.2260333274602259 0.5047028073445011 0.17180469550145983 -0.512771487175269 -0.36879974905642515 0.13423759947027836 0.28382346486648286 0.0675032634948233 -0.18931517777790613 -0.1926170809450267 0.04949200073178409 0.18719003656995073 0.0226984199577212 -0.17657904817119613 -0.13983505592942275 0.04007563749849812 0.03551935771631343 0.004498230086360241 -0.057958710150790266 -0.04322741273870541 -0.03346257331944258 -0.013012545434212047 </vector>
              <vector>0.20981473677974544 0.48747715690722715 0.14753980831465888 -0.4898340716736841 -0.40305678829741964 0.17954740772813485 0.31104616866779145 0.07734181502336562 -0.1648434913461171 -0.2165597005118326 0.04304831929267473 0.16588803359681453 0.03210857463187417 -0.17326888876177546 -0.13770329951708668 0.043866474929531815 0.04794834484785593 0.0019606868209328873 -0.05902252250668392 -0.060781871935949576 -0.026879850867292894 -0.015637042122764115 </vector>
              <vector>0.16615998607653482 0.5367041916054665 0.13144411730094266 -0.5466109762651252 -0.34348550712825043 0.19542683859981275 0.260860099262063 0.06420523751010128 -0.1409333291267281 -0.2088353114478188 0.04249094114871698 0.18050863850760532 0.03608396304163023 -0.18920402764790933 -0.11774008981319731 0.04121823951476598 0.030473614671497805 -0.003620552032718844 -0.040177041615033444 -0.05321794491778002 -0.025176753818176658 -0.01657433342639985 </vector>
              <vector>0.23303234868598846 0.49005104626446355 0.15484604910329366 -0.5005222855150112 -0.4191499975545408 0.18141072822736076 0.2814624502835101 0.08321878196535618 -0.14282827495270967 -0.21867070774909775 0.04292100785584979 0.15742065625200033 0.021047712949761613 -0.1616649370663015 -0.11912994840948013 0.03366698484539385 0.03542320478544441 0.003417887377821888 -0.05516372649059385 -0.05448568320178675 -0.03246082625652436 -0.01384247140019933 </vector>
              <vector>0.29784020161532904 0.450510643544868 0.14249699241187685 -0.4782259257326775 -0.4536118252754142 0.14652456995161603 0.23944975938974444 0.13369105490147837 -0.19155923586503742 -0.2912705163780751 0.0375688306929573 0.15107916800422108 0.03802079218521584 -0.1385327043788053 -0.11870558675990374 0.05354838219998543 0.047888895320285015 0.028575611847746974 -0.04180997500639243 -0.057678012851258204 0.0024211512913390057 0.0017777288908975208 </vector>
              <vector>0.15769856136110974 0.4714460990009878 0.15378197759970447 -0.49018971588016547 -0.3794685521246085 0.2090769205404462 0.3158526943284036 0.053321011917471406 -0.1840980468247626 -0.24112242869553252 0.053507197012975606 0.17601154283967593 0.04264771646747137 -0.2075517359559655 -0.14088096577316161 0.0658532124050578 0.07548966626670597 0.020715437352726178 -0.0688286759531814 -0.055762504157769635 -0.025701572360655726 -0.0017978393669322197 </vector>
              <vector>0.17334663684089185 0.5105581992702787 0.19618645218904726 -0.52239032016605 -0.35618189020419233 0.19684137807093527 0.26517299983096865 0.007943691866675553 -0.20319148679608603 -0.19793701084416698 0.03156521570758983 0.18019112446983807 0.04661942307846265 -0.17691639894610983 -0.11393878424772398 0.04406691249316493 0.03728481799532525 0.008333085563587465 -0.05282696666967058 -0.049213100013340116 -0.024036417724613908 -0.001477561764814275 </vector>
              <vector>0.2337098399248858 0.5970178766621816 0.35646642175074905 -0.5259444850824866 -0.3943789261209849 0.33841093143351586 0.04908122641165906 -0.2033460626411082 0.008483824266656774 -0.09932632559968295 0.019348623690063335 0.17048824520732353 0.022802899673144562 -0.20244589936142302 -0.16025499825080378 0.0442805901193604 -0.02755165267943082 -0.04628243385651336 -0.047326998883108685 -0.044184914574186135 -0.06038025978283043 -0.028667522306981857 </vector>
              <vector>0.1885360756445482 0.482043497678458 0.19166821276485832 -0.5569459864134564 -0.32040620412660187 0.27044817945653177 0.16561084791246145 0.12335550954039001 -0.19201691349845523 -0.2716121125144789 0.04380381465858769 0.1747043039785957 0.06214953483536283 -0.17923499940474433 -0.11254843434149116 0.032433557739967554 0.03192608710346468 0.012138286780837703 -0.04853206705625666 -0.06673451545170536 -0.010190953896475235 -0.02059572139039634 </vector>
              <vector>0.1887492754483488 0.4878261968949088 0.3423809708493778 -0.4196804955873525 -0.36799834583422475 0.3353437220469304 0.2035265421498025 -0.04316969198374872 -0.2550936194729144 -0.2636783202533124 0.07231667796923319 0.09664914607444666 0.022144654942468853 -0.17024058233238293 -0.14496686331280217 0.08012807523780963 0.028742062675696955 -0.02008413669704406 -0.07348436696303413 -0.06447735158375459 -0.0163169884519521 -0.01861656181650113 </vector>
              <vector>0.2814744562317066 0.4418585195629209 0.3510201477122046 -0.35563721950458904 -0.44527705940620854 0.28927942175577037 0.2221673533152707 -0.023561428598769946 -0.2733198794048102 -0.27906074809852294 0.060148628539476265 0.10846730196108945 0.02628138453847461 -0.1516873497755204 -0.15062978834383503 0.08179398229644472 0.030538278855219435 -0.019321983653957944 -0.07370737511467515 -0.06983450836261884 -0.028696146922824822 -0.02229598758224768 </vector>
              <vector>0.19993755422945628 0.49104224855175704 0.19200577259538498 -0.5319023486298604 -0.33194376748520266 0.1825583181678906 0.228829231482488 0.022236608501572164 -0.1976661572802773 -0.3124630578005775 0.02438627723624351 0.17780460318182117 0.026860149110206566 -0.16857069156801346 -0.10370416100864854 0.08203284961087909 0.03779251345920736 0.041477773889348146 -0.06562034239999438 -0.016910730944600737 -0.01087706993886221 0.03269442703978134 </vector>
              <vector>0.21576895907064325 0.4827191187041916 0.23999737909034422 -0.4622957254877678 -0.41144216570270686 0.23723722630527366 0.22649183054181454 -0.0015340961901413874 -0.2156590333939291 -0.24239287177930866 0.059911867521463574 0.15715332497270887 0.04523769099779862 -0.15468230865666824 -0.12541156701185116 0.0552983948827474 0.03127941116795622 -0.006684076604670963 -0.0571008972762666 -0.054078929724177674 -0.009073475005267779 -0.01074005642218731 </vector>
              <vector>0.21383981858975845 0.46556657968873316 0.18580859876667763 -0.4724366682746268 -0.39455604657674376 0.22364957631251184 0.2895522465881736 0.08373458608103501 -0.18431323095599153 -0.2435096813471968 0.043995206011141805 0.15384432312987853 0.037053294823294426 -0.17750133123949102 -0.14775332951126907 0.05251871634746344 0.04949594567128829 -7.762651728036481E-4 -0.06563051470398903 -0.06764284325803845 -0.027491988702342207 -0.017446992267463872 </vector>
              <vector>0.21699187956165758 0.4687700340242439 0.15652475128315002 -0.4742246838798869 -0.39164926189792215 0.1805598944551147 0.3158347872487891 0.10966567678377474 -0.2026643154179833 -0.23741996784581673 0.053260242874578374 0.16320481651366808 0.029529867401479393 -0.1777625044424371 -0.14177379872494816 0.03943669528936181 0.06207324519014651 0.014450727623881264 -0.06595632094280782 -0.0655763561694854 -0.03217107657613899 -0.021104332352419864 </vector>
              <vector>0.2362967050658635 0.45942101963180937 0.21162761781595357 -0.5481552963551941 -0.4035384030349567 0.12251604887863926 0.20014450824007507 0.08818985670310442 -0.26759468400466013 -0.19790048471062416 0.05752190202782633 0.15015225204347005 0.05495078320608668 -0.17338525470082414 -0.10194082491506859 0.07232199276468221 0.04933837782472819 0.036197790686613024 -0.04502137430907908 -0.028396847912776958 0.008215392083229774 0.019038922971101466 </vector>
              <vector>0.12895093575435831 0.46159335341759933 0.15092473780224572 -0.47258930379985287 -0.352912045525079 0.2553723301599523 0.3459633226889145 0.0692099858815933 -0.18840104602155952 -0.2808401426809642 0.049862878818560954 0.18140971764321018 0.021913543827151563 -0.18630874624642035 -0.15143924172463696 0.0715313695738132 0.10213730878727839 0.008330261002760936 -0.07860075970073027 -0.0875424835165494 -0.02839963470650289 -0.020166341435141392 </vector>
              <vector>0.16874334087431755 0.48051534683788577 0.14823292716119543 -0.47698787816720617 -0.38220439723275057 0.2329014300929519 0.32775311082782743 0.06651737436871337 -0.16407176421612046 -0.2374119452353044 0.03170472988870643 0.17515176310382902 0.0300748335824746 -0.1950988958922621 -0.14994377857813213 0.04393117007474883 0.07276399630792012 -0.00171437702169238 -0.05649655786210469 -0.06099298756544409 -0.02655644075333356 -0.026811000596218708 </vector>
              <vector>0.1811194580212152 0.4800577660208422 0.11208695273515051 -0.4828853217343389 -0.401290472621747 0.1520070641427323 0.3457445521796047 0.09812486544967988 -0.20033504837227406 -0.21271012980190457 0.0636124574653139 0.19026193508919625 0.030364412856384596 -0.18481180968519892 -0.14077151319804734 0.042220448507314025 0.08563877746976319 0.006538563868434353 -0.055826159986521996 -0.06748934544493598 -0.020343416548842547 -0.02131403641181942 </vector>
              <vector>0.2263258305488569 0.4453603276638721 0.18202846945006393 -0.4649030002110836 -0.4183596998409276 0.17985744094573292 0.3154732905069661 0.055628611539202316 -0.19291573417489538 -0.2310144775714249 0.057474617355514346 0.18395587574763028 0.05109352045768864 -0.1690150306183046 -0.16952627412195803 0.04832538527020963 0.05532757235842185 0.014734269647328982 -0.06568173075784357 -0.055448452600355885 -0.04123986178188552 -0.007480949812807121 </vector>
              <vector>0.18968150521110333 0.4303116532821818 0.20241496166841005 -0.42972489992705626 -0.4147344792383273 0.1999909283267324 0.34491624247731856 0.048776997327175275 -0.2452096766972748 -0.25448310428038035 0.06621935255200287 0.1703409197359004 0.021249982110519018 -0.1697392116645357 -0.15918842129328564 0.0838960160988068 0.10447639192828431 0.006690954726144983 -0.09127329690465429 -0.07858905823548855 -0.0185525618140952 -0.007471195389481002 </vector>
              <vector>0.20042585146728092 0.4330332997636568 0.176432624725483 -0.4456706343395918 -0.4065169574793382 0.1797260748760013 0.3347561749668908 0.08174176829789528 -0.2520351239256752 -0.24746947091538143 0.06691650326590404 0.16518592678053612 0.051702975560114335 -0.16760223464712776 -0.17467755601990903 0.06818454491776442 0.11393555280533878 0.01881077719054576 -0.09134158400636681 -0.07948861215582997 -0.019598461359722714 -0.006451439768467553 </vector>
              <vector>0.20441366024739654 0.4646307144156959 0.16834809384806804 -0.49351191311281495 -0.38184674222883597 0.1753777626639419 0.3135874431803242 0.07925413201256654 -0.19614151001247668 -0.22926936812688997 0.0429624360564071 0.1785141020886826 0.03110474238007583 -0.17458148548536698 -0.14827145366670588 0.05359929065941036 0.0637895741716318 0.014900622318247635 -0.07177931271935965 -0.06294249108093622 -0.026166931256525444 -0.005971366352537584 </vector>
              <vector>0.22032688137028386 0.4549627772938585 0.1445297064712152 -0.4586007812529636 -0.40853013939322574 0.17262603325628406 0.3361865561723753 0.09060516182988322 -0.19783552887952227 -0.2595780433064675 0.048579960052571994 0.17681356565128373 0.03355032123664412 -0.1666623524138651 -0.14845223710821992 0.04998856365053084 0.06847891503376267 0.02073596639600976 -0.06843506021082991 -0.07677189154342176 -0.028399374745055588 -0.004118999561132217 </vector>
              <vector>0.1583738500912935 0.48481802466014134 0.1467626265125817 -0.5001178543341209 -0.36694118897152483 0.20976751973541377 0.3074254631733022 0.04820376345850072 -0.1575883665069006 -0.24620679222017955 0.058004652908790394 0.19552849983031678 0.03865474512501388 -0.19660704705731336 -0.13989426756457435 0.0695555285318725 0.055989077671876455 0.006499369728297601 -0.06606218873816813 -0.06069948165910359 -0.03472440370168987 -0.010741530673824454 </vector>
              <vector>0.21123850684478582 0.44610986761632715 0.1530537086363111 -0.4861311988035458 -0.4200945483208595 0.1946379292323037 0.3248480113210245 0.09813366935561922 -0.1624308745367063 -0.252956378626138 0.0524234105411085 0.1606946422747731 0.01769588907918767 -0.1646740225350669 -0.13912070822578018 0.048426854303503644 0.05839190720464829 0.023520394666759682 -0.06800772194263298 -0.05796840650205244 -0.027997580601087167 -0.009793350982484293 </vector>
              <vector>0.2615831834721091 0.42534257829574695 0.20655403905785902 -0.4853027618530089 -0.4413195155249211 0.12990833650826794 0.25951444467969853 0.12184455297952536 -0.32746917311284435 -0.21369853615887713 0.03968449241729929 0.14996978102464642 0.056824162428986746 -0.13531334813559684 -0.10956482899103695 0.049145072340146735 0.06714273509183999 0.024559694131244644 -0.030841419720788056 -0.05927314659727339 0.0178918802017963 -0.007182222534820387 </vector>
              <vector>0.1488091102870417 0.4478894511765542 0.17406227861177873 -0.448748493322254 -0.3654930013242228 0.23540618879281539 0.3491481965901069 0.058225350531987255 -0.22320631551224288 -0.2743879941904634 0.04832824207448524 0.16859003219993107 0.045032701373825645 -0.20757321300221196 -0.15170010211512613 0.08914805226174168 0.09917946955226822 0.015970117599327743 -0.09306760016279865 -0.08495250372925582 -0.031092979375116077 4.3301168182597986E-4 </vector>
              <vector>0.18755804344280116 0.4691779524082781 0.1996181744677034 -0.46571705168496164 -0.38361093356420595 0.22797320221015005 0.2993661174325106 0.02446825734963952 -0.20478558570334737 -0.24934811958715195 0.04118268158002904 0.16725000252960803 0.04734042343351123 -0.1773162881065765 -0.1463869904814751 0.05906169173472513 0.06015336651622947 0.013465011648387187 -0.06675873308569667 -0.05969846455554882 -0.033676564038059624 -0.009316193946549313 </vector>
              <vector>0.23485152651317404 0.4826501883471448 0.3319277316000736 -0.44781185888800934 -0.2617527545386118 0.3920560423421418 0.19073587726666252 0.03836086256071158 -0.16117449165778602 -0.3747626550700631 0.005304662166191902 0.12078774711189234 -0.0134851398139815 -0.17910454789888888 -0.15653881785739482 0.05306561817597155 -0.012750943888074968 0.007231534199503743 -0.09719957644235178 -0.08040523021445653 -0.05991807334790025 -0.01206770066594591 </vector>
              <vector>0.1862926038004033 0.45867893278902405 0.2200162186824287 -0.5281557762392861 -0.28411997616225215 0.2957598961037768 0.1829231559012885 0.15033518425571007 -0.25509041078972733 -0.3174071086383419 0.03307279787622943 0.15898427461627895 0.06999845952000326 -0.18038482525995483 -0.10756057150763239 0.0406920843677494 0.043732509692762406 0.014964136603795008 -0.07767692823904394 -0.08672070711387142 -0.011587858774460242 -0.00674609148488055 </vector>
              <vector>0.16760430579134736 0.4745112332613377 0.352027125929428 -0.3918426593399689 -0.35989334050008936 0.3743466676465814 0.22143164513340957 -0.0508846659036251 -0.26582635756881845 -0.30113957335153574 0.08353790571657294 0.10400657531947266 0.016747592762764357 -0.16693663571265643 -0.1367426553311572 0.08434523262203678 0.03512461776270212 -0.021995955931275957 -0.09539184648056076 -0.08620959322431576 -0.018618993215598074 -0.01820062538605142 </vector>
              <vector>0.2693828974602568 0.43447663040335316 0.3421410052201497 -0.32413211230650085 -0.4650804579945681 0.27225961278336563 0.24407410739061008 -0.03688323012594334 -0.31932800085282115 -0.29581407250606984 0.07816159158300899 0.1144591160988602 0.028645850498977443 -0.14772968839872086 -0.12706276434507852 0.09577382538037969 0.04719688308843503 -0.013300394131572916 -0.08179980304029026 -0.08589157027269217 -0.016331309008679868 -0.013218116924459362 </vector>
              <vector>0.20648240592216355 0.46558757375942045 0.17935265664929462 -0.5213753427551123 -0.3509455914368171 0.22392914794139168 0.23551334055744538 0.028000448500093617 -0.1331802904419765 -0.37494259681291003 0.022332834684414014 0.17555186006437618 0.018333049095083327 -0.1520923589555836 -0.11503446466164538 0.10119352490227031 0.03348709555850172 0.03987764592162227 -0.0818762177316885 -0.020936064763006537 -0.014464818194774812 0.0352061621974396 </vector>
              <vector>0.19406563000326776 0.46338743228044443 0.23710800427394998 -0.4314221489670351 -0.4144387097204948 0.27260630353716025 0.24240757526350004 0.004828770951363498 -0.24195021745229223 -0.28332185297546575 0.059817738579493296 0.15560886574332305 0.04243959297224055 -0.14789806046708187 -0.12335439462463732 0.08017940167109225 0.05380506562310462 -0.004445917265681835 -0.06183580811188978 -0.08767520098075393 0.011935523193759536 -0.021847593527366482 </vector>
              <vector>0.1786572858953577 0.4454783578003715 0.1570697988423014 -0.4612266840358225 -0.3794913478165116 0.23720878259109196 0.33855124482147747 0.10114075054387317 -0.19662617716250058 -0.27940919022447513 0.03836229111657722 0.1584269542917612 0.03806032003031268 -0.19089950010292037 -0.14691754689497907 0.06399832399983044 0.0813128322802978 0.018116963164359342 -0.07605156747967654 -0.08334225560978081 -0.032927133632657056 -0.009492502418288758 </vector>
              <vector>0.20494979251697537 0.43356862530733165 0.16201867452127 -0.44300850887169596 -0.3869295103020507 0.2088351404637225 0.342367072260507 0.12152340608385051 -0.22827261268874557 -0.2887554886747972 0.05104922619179554 0.15900081361613266 0.030374663516862833 -0.17257869746306603 -0.1577856837064187 0.07148698817883786 0.08997522730957422 0.022041309750978035 -0.08002758178937873 -0.09614752171988103 -0.027719267830391497 -0.01596606667141472 </vector>
              <vector>0.22756218643080056 0.4368753248772916 0.22068742842286143 -0.5288905441729358 -0.3775764720173805 0.13601898171794385 0.22482212487815614 0.10074747641652212 -0.31286736071040155 -0.2531640259192216 0.049957710819884156 0.1436129169143305 0.06416714993511659 -0.16331153110938462 -0.09077373239766326 0.08635006794902698 0.057226899505019385 0.05055114787497742 -0.07206886250369889 -0.03781037821675423 0.008862927637306344 0.029020563668204047 </vector>
              <vector>0.08704014247411565 0.43346270935830317 0.13105710803626505 -0.4445811457856371 -0.35683181370014994 0.2804936792973676 0.39697707041209934 0.05099035078247874 -0.22438596216674367 -0.3268218484347762 0.0441814764671359 0.1863741940632966 0.04262305617973326 -0.17092871660949405 -0.1549079996559432 0.08011229039216886 0.14564192672387363 0.027232996417898697 -0.0927849904019399 -0.1029804332527649 -0.018610014368445962 -0.013354076228841043 </vector>
              <vector>0.166327246874642 0.4347501977478071 0.1306946917861052 -0.4467424974640674 -0.40924573980207724 0.21370678740817486 0.36329372107081226 0.054523443854917766 -0.1870622050178569 -0.2922028138576896 0.030457762993515977 0.19495271899602354 0.03314355431662566 -0.18068564387111377 -0.16514600296655332 0.0781156391938938 0.12922015342315799 0.01619012839920385 -0.07266117939785383 -0.0743973673174117 -0.019022003280517365 0.0017894069102627353 </vector>
              <vector>0.1736809537160386 0.43454606685957925 0.1076947410349731 -0.4372556596369274 -0.4119061972849034 0.1815087829545417 0.38967825107526455 0.08936051122177403 -0.21829432091568002 -0.2819142339607381 0.04681574277023072 0.19743782557644363 0.03810305437009165 -0.17116355160934912 -0.15906224559454418 0.06272295655178942 0.12804878113458096 0.0224183907521772 -0.07881895361808627 -0.09662057076635146 -0.01593980668796539 -0.0010405179429392886 </vector>
              <vector>0.2078688600932597 0.400471609385419 0.15776392951057283 -0.41887776502638263 -0.4331420919560971 0.2115345577898082 0.35628950123697517 0.07013326440470911 -0.21681366918108141 -0.3119239294051869 0.06060855010649784 0.17770117497043494 0.06561070169718732 -0.1617916024095889 -0.18278623808030947 0.0801036345447519 0.09195091621711958 0.03645959204460336 -0.08437212109349686 -0.09305668922157694 -0.022978338550628134 0.00924615292300854 </vector>
              <vector>0.22738014959853678 0.3909154158397047 0.16674931815738706 -0.39185846687582715 -0.45723014382467736 0.1536349467021652 0.37679226699685325 0.09047567783862547 -0.272041673779998 -0.29055618208256984 0.08158309298345807 0.16852487143098133 0.03426736046915889 -0.15060838350791594 -0.18568253068662371 0.09154316959010989 0.13786261131872354 0.02543874426860715 -0.11184518819352958 -0.1048744193917121 0.0021647369607110823 0.017364626187831557 </vector>
              <vector>0.1855372885894288 0.37369673631201933 0.19175607684795556 -0.4242381725011644 -0.40889135424847745 0.20475399337459133 0.37902182184087146 0.10062035386724255 -0.29169292313042594 -0.2826331536108378 0.06594068611112076 0.17517245340284587 0.06028281384539731 -0.1567438041974672 -0.17796576852628856 0.07922337736290558 0.13731478198566663 0.036885945126388694 -0.11912732538797166 -0.10780342501691342 -0.02217609792727645 0.0010656958803889876 </vector>
              <vector>0.1932157126556276 0.422254918380772 0.14093114718462268 -0.43449079887317804 -0.40656429804898886 0.17503365722246306 0.381992272968854 0.08416556118100389 -0.2319722928420604 -0.2764183340725467 0.05173203064450607 0.19136669935035 0.0437194205315883 -0.16370311787432865 -0.1789079110010706 0.06558724117132574 0.12351009229381672 0.027851627232472385 -0.09566319053995012 -0.0879215054272641 -0.021992983846946833 -0.0037259482910686386 </vector>
              <vector>0.20033568909040866 0.40421272655607143 0.1332208870949343 -0.43852300031780045 -0.402965673485165 0.17234672726507183 0.3927276552783687 0.14029626273265342 -0.254894255188852 -0.2803684804508602 0.05078920193116988 0.17075192557551894 0.05298460712606861 -0.17660939413855023 -0.16907077449811192 0.06607068813617302 0.11123694576138603 0.042013180538501546 -0.09095696690270601 -0.09921076791322819 -0.02340731620749977 -9.798679835520113E-4 </vector>
              <vector>0.1671682062102239 0.4270298030457592 0.12956593626546362 -0.45343634721520326 -0.38844649668255027 0.21524356743156475 0.3606847240243984 0.08197119182915454 -0.19004480364650633 -0.3125083038408504 0.046944118917454286 0.19022191645558068 0.04058929449816525 -0.1793693722266767 -0.16185544625506865 0.0935801087644001 0.11231038909659154 0.029344757228507858 -0.08503938313101458 -0.09964356231692788 -0.03187653929715591 0.007566240844691471 </vector>
              <vector>0.1970246447305233 0.40040180330236086 0.1453648495637255 -0.45430112552216384 -0.4120883164275432 0.1848626961398965 0.36775385265904875 0.11186348814729456 -0.22767638208731267 -0.2957226937204904 0.057055358042951795 0.17362193008489007 0.03992201595020199 -0.16225786767908537 -0.1667212524835691 0.06853876408402407 0.11303752957506118 0.048146731756247556 -0.08945890495136402 -0.08308512959748107 -0.024213394571724535 0.007931403004504844 </vector>
              <vector>0.2603357982805943 0.41236871028144606 0.19242816102726631 -0.4631159230796795 -0.4503356551347633 0.14024919482688883 0.2723827413860167 0.12773475143072857 -0.32832977069604047 -0.251065987733266 0.050247585087742276 0.15014438430074672 0.053596103142131056 -0.12782788447168764 -0.11338059317775676 0.049087930034488136 0.08209329218629136 0.02869553753861341 -0.03849620358012984 -0.08497981274981653 0.01945854147864894 0.018709099621538716 </vector>
              <vector>0.1660744411471874 0.40999584457170957 0.12552897234518265 -0.40807386220764963 -0.40742834689585 0.21526424562635094 0.4000572185461119 0.05210993277629873 -0.2194999342972324 -0.355938665999741 0.045059594326142025 0.1876656509506312 0.05298869451129104 -0.15871846157712635 -0.16292364063637965 0.10545306386860001 0.13140381646005364 0.045717836084664586 -0.10647368559390294 -0.10409534467988213 -0.02478712991260408 0.010619760586143976 </vector>
              <vector>0.18685729998869174 0.42949401422553524 0.15659735711316292 -0.4293455429752932 -0.40250825804873336 0.22366497965356247 0.3546056466191399 0.04837361145591838 -0.19840851305506746 -0.31203416992320143 0.04467179868077985 0.18371333842443385 0.0539613802326943 -0.16494996384957228 -0.1682445338922055 0.07884086035327466 0.10157652020470553 0.020115148665989846 -0.09812420631666699 -0.0850437119909985 -0.030984491526500534 0.007171435960350234 </vector>
              <vector>0.3798984224456575 0.371291828642358 0.2299316304721834 -0.413183822188406 -0.5998009648521431 0.09733209302123044 0.25079151827712326 0.032619632508095436 -0.17749648187502381 -0.24718033492553473 0.09778037998840541 0.15620007840232392 8.186172757234933E-4 -0.1149214911663218 -0.20772088986999324 0.029252407234900205 0.07244490696912603 0.05201664200793181 -0.050649992429595704 -0.00847060704877291 0.004002853598536853 0.045043573512193416 </vector>
              <vector>0.20474220336475868 0.43452622432627064 0.23270986255776252 -0.4912695240999923 -0.2727731063261009 0.293169962332198 0.197638344697738 0.16210880553754042 -0.31007066136148753 -0.36680128908893 0.02030482675591741 0.1698017069045193 0.06955039491727684 -0.16140083002296732 -0.10914989139936765 0.049675499797171764 0.06511810937244109 0.02412396164277248 -0.09343578294967392 -0.1077107130908738 -0.004634299629263785 -0.006223804237709143 </vector>
              <vector>0.1533350668939662 0.4641267432901065 0.33094292003027237 -0.372102304371939 -0.3545943044179391 0.38955624518121923 0.2491031839138393 -0.04655000958881736 -0.2587814549774625 -0.3413634705275901 0.08256074643431796 0.10871879295018123 0.021297346491453713 -0.18718368631285998 -0.13701678253557337 0.0870527496535723 0.039073623142312074 -0.011571622757218764 -0.11280505009123575 -0.08397862769385586 -0.013115294883951285 -0.0067048098227976485 </vector>
              <vector>0.26164108715737633 0.4165078984909355 0.3350159568336003 -0.339907941841548 -0.480335785298863 0.2509043198090254 0.24467065909748106 -0.04820586858674318 -0.3180608533225464 -0.3009305300184979 0.09640237390326226 0.12551462716275033 0.039366992840323176 -0.13747992808302398 -0.12889117384611737 0.11624782296946282 0.04761140206442346 -2.5583707062674932E-5 -0.08256581944081239 -0.07747249827754824 -0.014854839988127195 -0.00515231791774912 </vector>
              <vector>0.2937819193101328 0.42765006795434224 0.12573004025201218 -0.47497381443315967 -0.5439535859256848 0.03201341632092938 0.27768237683656666 -0.00901148730783706 -0.16426354260797577 -0.29367573898085864 0.09011865239594535 0.17042877157906977 0.030687084337301614 -0.10230755320086163 -0.1820804850860544 0.10950237442722564 0.08941665827460636 0.05689610482782827 -0.046883417329475714 0.01682326624713589 0.02976429954262669 0.06665459256618483 </vector>
              <vector>0.18131620304791324 0.44868878630667924 0.229163034375341 -0.4094199278454435 -0.4101692241736292 0.29229123748328334 0.2644691260621743 0.00943784962417804 -0.24809434915181644 -0.313261565111856 0.07557668411714985 0.15591291575313598 0.04080901447367691 -0.15970440037335393 -0.14735439095872183 0.06674620065723674 0.0649011051935651 0.0075480443243058915 -0.06103124468895613 -0.09143110015041925 0.010414041703306835 -0.006808040667748578 </vector>
              <vector>0.1508875323285745 0.42149342595867745 0.17452450141119855 -0.42388421377222507 -0.36644879210631226 0.2388085299530468 0.3915945003374184 0.06485190616248991 -0.2462728839386225 -0.3101407512264307 0.04926392287778968 0.17744063834279572 0.03368032501123763 -0.17375646880460816 -0.1567252004395493 0.08691451265136675 0.11226629177394643 0.03160960207904645 -0.10713094563367385 -0.10754552482266011 -0.03563925162200585 -0.005791656521498807 </vector>
              <vector>0.19537726037987346 0.3981726103761596 0.15997012283619577 -0.4094978889232551 -0.4051677478871115 0.20385630713791408 0.3872028156535578 0.12026733699482214 -0.2587249474948264 -0.31323501519698976 0.05546560058545193 0.15607331101431648 0.03904075210030525 -0.17230525563579047 -0.16856491551902625 0.09673465949153934 0.12932884846708215 0.02855105760388232 -0.10610944121002512 -0.10907080920412704 -0.0278183479114779 4.53686341526989E-4 </vector>
              <vector>0.18809074787859528 0.4437859694282349 0.29936394451020976 -0.5288734020392638 -0.3512077760280467 0.11817767421149018 0.24745749576645426 0.09191018574744286 -0.44909845862438047 -0.090351918752878 0.05923807218572518 0.140153104381539 0.08149655200667175 -0.17987231752641258 -0.10260695721995307 0.06565892316669725 0.08511325251985564 0.020770859048557848 -0.07734093718065416 -0.08376098413578079 0.019494064185522974 0.002401906470373346 </vector>
            </data>
          </datamatrix>
        </datavector>
        <classifiernames>From dataset	ID	Treatment	DPI	TreatDPI	ID DPI</classifiernames>
        <classifiermat>
          <vector>4 DPI	M1	Mock	4 DPI	Mock/4 DPI	M1/4 DPI</vector>
          <vector>4 DPI	M2	Mock	4 DPI	Mock/4 DPI	M2/4 DPI</vector>
          <vector>4 DPI	M3	Mock	4 DPI	Mock/4 DPI	M3/4 DPI</vector>
          <vector>4 DPI	M4	Mock	4 DPI	Mock/4 DPI	M4/4 DPI</vector>
          <vector>4 DPI	M5	Mock	4 DPI	Mock/4 DPI	M5/4 DPI</vector>
          <vector>4 DPI	M6	Mock	4 DPI	Mock/4 DPI	M6/4 DPI</vector>
          <vector>4 DPI	M7	Mock	4 DPI	Mock/4 DPI	M7/4 DPI</vector>
          <vector>4 DPI	M8	Mock	4 DPI	Mock/4 DPI	M8/4 DPI</vector>
          <vector>4 DPI	M9	Mock	4 DPI	Mock/4 DPI	M9/4 DPI</vector>
          <vector>4 DPI	M10	Mock	4 DPI	Mock/4 DPI	M10/4 DPI</vector>
          <vector>4 DPI	TuMV1	TuMV	4 DPI	TuMV/4 DPI	TuMV1/4 DPI</vector>
          <vector>4 DPI	M11	Mock	4 DPI	Mock/4 DPI	M11/4 DPI</vector>
          <vector>4 DPI	M12	Mock	4 DPI	Mock/4 DPI	M12/4 DPI</vector>
          <vector>4 DPI	TuMV2	TuMV	4 DPI	TuMV/4 DPI	TuMV2/4 DPI</vector>
          <vector>4 DPI	TuMV3	TuMV	4 DPI	TuMV/4 DPI	TuMV3/4 DPI</vector>
          <vector>4 DPI	TuMV4	TuMV	4 DPI	TuMV/4 DPI	TuMV4/4 DPI</vector>
          <vector>4 DPI	TuMV5	TuMV	4 DPI	TuMV/4 DPI	TuMV5/4 DPI</vector>
          <vector>4 DPI	TuMV6	TuMV	4 DPI	TuMV/4 DPI	TuMV6/4 DPI</vector>
          <vector>4 DPI	TuMV7	TuMV	4 DPI	TuMV/4 DPI	TuMV7/4 DPI</vector>
          <vector>4 DPI	M13	Mock	4 DPI	Mock/4 DPI	M13/4 DPI</vector>
          <vector>4 DPI	M14	Mock	4 DPI	Mock/4 DPI	M14/4 DPI</vector>
          <vector>4 DPI	TuMV8	TuMV	4 DPI	TuMV/4 DPI	TuMV8/4 DPI</vector>
          <vector>6 DPI	M1	Mock	6 DPI	Mock/6 DPI	M1/6 DPI</vector>
          <vector>6 DPI	M2	Mock	6 DPI	Mock/6 DPI	M2/6 DPI</vector>
          <vector>6 DPI	M3	Mock	6 DPI	Mock/6 DPI	M3/6 DPI</vector>
          <vector>6 DPI	M4	Mock	6 DPI	Mock/6 DPI	M4/6 DPI</vector>
          <vector>6 DPI	M5	Mock	6 DPI	Mock/6 DPI	M5/6 DPI</vector>
          <vector>6 DPI	M6	Mock	6 DPI	Mock/6 DPI	M6/6 DPI</vector>
          <vector>6 DPI	M7	Mock	6 DPI	Mock/6 DPI	M7/6 DPI</vector>
          <vector>6 DPI	M8	Mock	6 DPI	Mock/6 DPI	M8/6 DPI</vector>
          <vector>6 DPI	M9	Mock	6 DPI	Mock/6 DPI	M9/6 DPI</vector>
          <vector>6 DPI	M10	Mock	6 DPI	Mock/6 DPI	M10/6 DPI</vector>
          <vector>6 DPI	TuMV1	TuMV	6 DPI	TuMV/6 DPI	TuMV1/6 DPI</vector>
          <vector>6 DPI	M11	Mock	6 DPI	Mock/6 DPI	M11/6 DPI</vector>
          <vector>6 DPI	M12	Mock	6 DPI	Mock/6 DPI	M12/6 DPI</vector>
          <vector>6 DPI	TuMV2	TuMV	6 DPI	TuMV/6 DPI	TuMV2/6 DPI</vector>
          <vector>6 DPI	TuMV3	TuMV	6 DPI	TuMV/6 DPI	TuMV3/6 DPI</vector>
          <vector>6 DPI	TuMV4	TuMV	6 DPI	TuMV/6 DPI	TuMV4/6 DPI</vector>
          <vector>6 DPI	TuMV5	TuMV	6 DPI	TuMV/6 DPI	TuMV5/6 DPI</vector>
          <vector>6 DPI	TuMV6	TuMV	6 DPI	TuMV/6 DPI	TuMV6/6 DPI</vector>
          <vector>6 DPI	TuMV7	TuMV	6 DPI	TuMV/6 DPI	TuMV7/6 DPI</vector>
          <vector>6 DPI	M13	Mock	6 DPI	Mock/6 DPI	M13/6 DPI</vector>
          <vector>6 DPI	M14	Mock	6 DPI	Mock/6 DPI	M14/6 DPI</vector>
          <vector>6 DPI	TuMV8	TuMV	6 DPI	TuMV/6 DPI	TuMV8/6 DPI</vector>
          <vector>7 DPI	M1	Mock	7 DPI	Mock/7 DPI	M1/7 DPI</vector>
          <vector>7 DPI	M2	Mock	7 DPI	Mock/7 DPI	M2/7 DPI</vector>
          <vector>7 DPI	M3	Mock	7 DPI	Mock/7 DPI	M3/7 DPI</vector>
          <vector>7 DPI	M4	Mock	7 DPI	Mock/7 DPI	M4/7 DPI</vector>
          <vector>7 DPI	M5	Mock	7 DPI	Mock/7 DPI	M5/7 DPI</vector>
          <vector>7 DPI	M6	Mock	7 DPI	Mock/7 DPI	M6/7 DPI</vector>
          <vector>7 DPI	M7	Mock	7 DPI	Mock/7 DPI	M7/7 DPI</vector>
          <vector>7 DPI	M8	Mock	7 DPI	Mock/7 DPI	M8/7 DPI</vector>
          <vector>7 DPI	M9	Mock	7 DPI	Mock/7 DPI	M9/7 DPI</vector>
          <vector>7 DPI	M10	Mock	7 DPI	Mock/7 DPI	M10/7 DPI</vector>
          <vector>7 DPI	TuMV1	TuMV	7 DPI	TuMV/7 DPI	TuMV1/7 DPI</vector>
          <vector>7 DPI	M11	Mock	7 DPI	Mock/7 DPI	M11/7 DPI</vector>
          <vector>7 DPI	M12	Mock	7 DPI	Mock/7 DPI	M12/7 DPI</vector>
          <vector>7 DPI	TuMV2	TuMV	7 DPI	TuMV/7 DPI	TuMV2/7 DPI</vector>
          <vector>7 DPI	TuMV3	TuMV	7 DPI	TuMV/7 DPI	TuMV3/7 DPI</vector>
          <vector>7 DPI	TuMV4	TuMV	7 DPI	TuMV/7 DPI	TuMV4/7 DPI</vector>
          <vector>7 DPI	TuMV5	TuMV	7 DPI	TuMV/7 DPI	TuMV5/7 DPI</vector>
          <vector>7 DPI	TuMV6	TuMV	7 DPI	TuMV/7 DPI	TuMV6/7 DPI</vector>
          <vector>7 DPI	TuMV7	TuMV	7 DPI	TuMV/7 DPI	TuMV7/7 DPI</vector>
          <vector>7 DPI	M13	Mock	7 DPI	Mock/7 DPI	M13/7 DPI</vector>
          <vector>7 DPI	M14	Mock	7 DPI	Mock/7 DPI	M14/7 DPI</vector>
          <vector>7 DPI	TuMV8	TuMV	7 DPI	TuMV/7 DPI	TuMV8/7 DPI</vector>
          <vector>8 DPI	M1	Mock	8 DPI	Mock/8 DPI	M1/8 DPI</vector>
          <vector>8 DPI	M2	Mock	8 DPI	Mock/8 DPI	M2/8 DPI</vector>
          <vector>8 DPI	M3	Mock	8 DPI	Mock/8 DPI	M3/8 DPI</vector>
          <vector>8 DPI	M4	Mock	8 DPI	Mock/8 DPI	M4/8 DPI</vector>
          <vector>8 DPI	M5	Mock	8 DPI	Mock/8 DPI	M5/8 DPI</vector>
          <vector>8 DPI	M6	Mock	8 DPI	Mock/8 DPI	M6/8 DPI</vector>
          <vector>8 DPI	M7	Mock	8 DPI	Mock/8 DPI	M7/8 DPI</vector>
          <vector>8 DPI	M8	Mock	8 DPI	Mock/8 DPI	M8/8 DPI</vector>
          <vector>8 DPI	M9	Mock	8 DPI	Mock/8 DPI	M9/8 DPI</vector>
          <vector>8 DPI	M10	Mock	8 DPI	Mock/8 DPI	M10/8 DPI</vector>
          <vector>8 DPI	TuMV1	TuMV	8 DPI	TuMV/8 DPI	TuMV1/8 DPI</vector>
          <vector>8 DPI	M11	Mock	8 DPI	Mock/8 DPI	M11/8 DPI</vector>
          <vector>8 DPI	M12	Mock	8 DPI	Mock/8 DPI	M12/8 DPI</vector>
          <vector>8 DPI	TuMV2	TuMV	8 DPI	TuMV/8 DPI	TuMV2/8 DPI</vector>
          <vector>8 DPI	TuMV3	TuMV	8 DPI	TuMV/8 DPI	TuMV3/8 DPI</vector>
          <vector>8 DPI	TuMV4	TuMV	8 DPI	TuMV/8 DPI	TuMV4/8 DPI</vector>
          <vector>8 DPI	TuMV5	TuMV	8 DPI	TuMV/8 DPI	TuMV5/8 DPI</vector>
          <vector>8 DPI	TuMV6	TuMV	8 DPI	TuMV/8 DPI	TuMV6/8 DPI</vector>
          <vector>8 DPI	TuMV7	TuMV	8 DPI	TuMV/8 DPI	TuMV7/8 DPI</vector>
          <vector>8 DPI	M13	Mock	8 DPI	Mock/8 DPI	M13/8 DPI</vector>
          <vector>8 DPI	M14	Mock	8 DPI	Mock/8 DPI	M14/8 DPI</vector>
          <vector>8 DPI	TuMV8	TuMV	8 DPI	TuMV/8 DPI	TuMV8/8 DPI</vector>
          <vector>10 DPI	M1	Mock	10 DPI	Mock/10 DPI	M1/10 DPI</vector>
          <vector>10 DPI	M2	Mock	10 DPI	Mock/10 DPI	M2/10 DPI</vector>
          <vector>10 DPI	M3	Mock	10 DPI	Mock/10 DPI	M3/10 DPI</vector>
          <vector>10 DPI	M4	Mock	10 DPI	Mock/10 DPI	M4/10 DPI</vector>
          <vector>10 DPI	M5	Mock	10 DPI	Mock/10 DPI	M5/10 DPI</vector>
          <vector>10 DPI	M6	Mock	10 DPI	Mock/10 DPI	M6/10 DPI</vector>
          <vector>10 DPI	M7	Mock	10 DPI	Mock/10 DPI	M7/10 DPI</vector>
          <vector>10 DPI	M8	Mock	10 DPI	Mock/10 DPI	M8/10 DPI</vector>
          <vector>10 DPI	M9	Mock	10 DPI	Mock/10 DPI	M9/10 DPI</vector>
          <vector>10 DPI	M10	Mock	10 DPI	Mock/10 DPI	M10/10 DPI</vector>
          <vector>10 DPI	TuMV1	TuMV	10 DPI	TuMV/10 DPI	TuMV1/10 DPI</vector>
          <vector>10 DPI	M11	Mock	10 DPI	Mock/10 DPI	M11/10 DPI</vector>
          <vector>10 DPI	M12	Mock	10 DPI	Mock/10 DPI	M12/10 DPI</vector>
          <vector>10 DPI	TuMV2	TuMV	10 DPI	TuMV/10 DPI	TuMV2/10 DPI</vector>
          <vector>10 DPI	TuMV3	TuMV	10 DPI	TuMV/10 DPI	TuMV3/10 DPI</vector>
          <vector>10 DPI	TuMV4	TuMV	10 DPI	TuMV/10 DPI	TuMV4/10 DPI</vector>
          <vector>10 DPI	TuMV5	TuMV	10 DPI	TuMV/10 DPI	TuMV5/10 DPI</vector>
          <vector>10 DPI	TuMV6	TuMV	10 DPI	TuMV/10 DPI	TuMV6/10 DPI</vector>
          <vector>10 DPI	TuMV7	TuMV	10 DPI	TuMV/10 DPI	TuMV7/10 DPI</vector>
          <vector>10 DPI	M13	Mock	10 DPI	Mock/10 DPI	M13/10 DPI</vector>
          <vector>10 DPI	M14	Mock	10 DPI	Mock/10 DPI	M14/10 DPI</vector>
          <vector>10 DPI	TuMV8	TuMV	10 DPI	TuMV/10 DPI	TuMV8/10 DPI</vector>
        </classifiermat>
        <idvec>M1	M2	M3	M4	M5	M6	M7	M8	M9	M10	TuMV1	M11	M12	TuMV2	TuMV3	TuMV4	TuMV5	TuMV6	TuMV7	M13	M14	TuMV8	M1	M2	M3	M4	M5	M6	M7	M8	M9	M10	TuMV1	M11	M12	TuMV2	TuMV3	TuMV4	TuMV5	TuMV6	TuMV7	M13	M14	TuMV8	M1	M2	M3	M4	M5	M6	M7	M8	M9	M10	TuMV1	M11	M12	TuMV2	TuMV3	TuMV4	TuMV5	TuMV6	TuMV7	M13	M14	TuMV8	M1	M2	M3	M4	M5	M6	M7	M8	M9	M10	TuMV1	M11	M12	TuMV2	TuMV3	TuMV4	TuMV5	TuMV6	TuMV7	M13	M14	TuMV8	M1	M2	M3	M4	M5	M6	M7	M8	M9	M10	TuMV1	M11	M12	TuMV2	TuMV3	TuMV4	TuMV5	TuMV6	TuMV7	M13	M14	TuMV8</idvec>
        <meanconfig>0.20846339939140376 0.49870994455885653 0.1855063332378502 -0.4905357039820832 -0.37817907360194425 0.19321742524353053 0.26706069049921644 0.050874453592010795 -0.1979031429272612 -0.2287083360854249 0.04772359570765675 0.162004221127615 0.03197675841419089 -0.16457367288317057 -0.1283913384468609 0.046738214229675404 0.051334780810728974 0.006369815526869289 -0.06569172528000947 -0.06482995558060564 -0.02190027780497117 -0.009266405747273906 </meanconfig>
        <omitflag>false	false	false	false	false	false	false	false	false	false	false	false	false	false	false	false	false	false	false	false	false	false	false	false	false	false	false	false	false	false	false	false	false	false	false	false	false	false	false	false	false	false	false	false	false	false	false	false	false	false	false	false	false	false	false	false	false	false	false	false	false	false	false	false	false	false	false	false	false	false	false	false	false	false	false	false	false	false	false	false	false	false	false	false	false	false	false	false	false	false	false	false	false	false	false	false	false	false	false	false	false	false	false	false	false	false	false	false	false	false</omitflag>
        <uniquenumvec>2 3 4 5 6 7 8 9 10 11 12 13 14 15 16 17 18 19 20 21 22 23 25 26 27 28 29 30 31 32 33 34 35 36 37 38 39 40 41 42 43 44 45 46 48 49 50 51 52 53 54 55 56 57 58 59 60 61 62 63 64 65 66 67 68 69 71 72 73 74 75 76 77 78 79 80 81 82 83 84 85 86 87 88 89 90 91 92 94 95 96 97 98 99 100 101 102 103 104 105 106 107 108 109 110 111 112 113 114 115 </uniquenumvec>
        <linkedsets>121 </linkedsets>
        <linksetmatrix>
          <vector>0 </vector>
          <vector>1 </vector>
          <vector>2 </vector>
          <vector>3 </vector>
          <vector>4 </vector>
          <vector>5 </vector>
          <vector>6 </vector>
          <vector>7 </vector>
          <vector>8 </vector>
          <vector>9 </vector>
          <vector>10 </vector>
          <vector>11 </vector>
          <vector>12 </vector>
          <vector>13 </vector>
          <vector>14 </vector>
          <vector>15 </vector>
          <vector>16 </vector>
          <vector>17 </vector>
          <vector>18 </vector>
          <vector>19 </vector>
          <vector>20 </vector>
          <vector>21 </vector>
          <vector>22 </vector>
          <vector>23 </vector>
          <vector>24 </vector>
          <vector>25 </vector>
          <vector>26 </vector>
          <vector>27 </vector>
          <vector>28 </vector>
          <vector>29 </vector>
          <vector>30 </vector>
          <vector>31 </vector>
          <vector>32 </vector>
          <vector>33 </vector>
          <vector>34 </vector>
          <vector>35 </vector>
          <vector>36 </vector>
          <vector>37 </vector>
          <vector>38 </vector>
          <vector>39 </vector>
          <vector>40 </vector>
          <vector>41 </vector>
          <vector>42 </vector>
          <vector>43 </vector>
          <vector>44 </vector>
          <vector>45 </vector>
          <vector>46 </vector>
          <vector>47 </vector>
          <vector>48 </vector>
          <vector>49 </vector>
          <vector>50 </vector>
          <vector>51 </vector>
          <vector>52 </vector>
          <vector>53 </vector>
          <vector>54 </vector>
          <vector>55 </vector>
          <vector>56 </vector>
          <vector>57 </vector>
          <vector>58 </vector>
          <vector>59 </vector>
          <vector>60 </vector>
          <vector>61 </vector>
          <vector>62 </vector>
          <vector>63 </vector>
          <vector>64 </vector>
          <vector>65 </vector>
          <vector>66 </vector>
          <vector>67 </vector>
          <vector>68 </vector>
          <vector>69 </vector>
          <vector>70 </vector>
          <vector>71 </vector>
          <vector>72 </vector>
          <vector>73 </vector>
          <vector>74 </vector>
          <vector>75 </vector>
          <vector>76 </vector>
          <vector>77 </vector>
          <vector>78 </vector>
          <vector>79 </vector>
          <vector>80 </vector>
          <vector>81 </vector>
          <vector>82 </vector>
          <vector>83 </vector>
          <vector>84 </vector>
          <vector>85 </vector>
          <vector>86 </vector>
          <vector>87 </vector>
          <vector>88 </vector>
          <vector>89 </vector>
          <vector>90 </vector>
          <vector>91 </vector>
          <vector>92 </vector>
          <vector>93 </vector>
          <vector>94 </vector>
          <vector>95 </vector>
          <vector>96 </vector>
          <vector>97 </vector>
          <vector>98 </vector>
          <vector>99 </vector>
          <vector>100 </vector>
          <vector>101 </vector>
          <vector>102 </vector>
          <vector>103 </vector>
          <vector>104 </vector>
          <vector>105 </vector>
          <vector>106 </vector>
          <vector>107 </vector>
          <vector>108 </vector>
          <vector>109 </vector>
        </linksetmatrix>
      </morphojset_contents>
      <wireframelinks>
        <wireframelinks_content visiblename="Arabidopsis wireframe" nlmk="11" pointsize="9.0" uniquenumber="118">
          <links>
            <vector>0 5 </vector>
            <vector>1 6 </vector>
            <vector>2 7 </vector>
            <vector>3 8 </vector>
            <vector>4 9 </vector>
            <vector>5 10 </vector>
            <vector>6 10 </vector>
            <vector>7 10 </vector>
            <vector>8 10 </vector>
            <vector>9 10 </vector>
          </links>
        </wireframelinks_content>
      </wireframelinks>
      <covariancematrix>
        <covariancematrix_contents visiblename="CovMatrix, Combined dataset 4-10 DPI, Procrustes coordinates" covarfromorigin="false" df="109" dim="2" fromexternaldata="false" frommorphojset="true" hasobjectsymmetry="false" isasymmetrycomponent="false" issymmetrycomponent="false" linkedoutlinenumber="0" linkedwireframenumber="118" matrixtype="2" pooledwithingroupcovariances="false" uniqueid="119">
          <covariancearray>
            <vector>0.0019400472566386635 -2.3938976374651312E-4 9.53408061599143E-4 2.2406986176363728E-4 -0.0011067791593727075 -9.112376269066758E-4 -0.0011838244919494783 -5.322026838710016E-5 -6.049310418864724E-5 3.5047771451725734E-4 3.456342691322693E-5 -2.946364983543034E-4 -1.5594894203481115E-4 5.043868796319205E-4 -3.3876492319412016E-5 -1.9093879092056847E-4 -5.935688921722585E-4 5.2342817511179135E-5 1.8497566012575499E-4 3.7533557409995727E-4 2.1496676760524637E-5 1.8281010079121066E-4 </vector>
            <vector>-2.3938976374651312E-4 0.005333432752163308 -0.0010401060233412305 -0.0031817728792923345 0.0022633821641602197 -0.0014436520207415015 -0.0028249032372978074 -0.0015155566702349916 0.002745162876713727 0.003644689327112019 -5.567331044263411E-4 -2.799107075987081E-4 -6.642499250962693E-4 3.1535456829547546E-4 0.0016794989910787828 -0.0018149436955471015 -0.001948124550414156 -0.001049595854985831 8.173961261477632E-4 6.07142653081677E-4 -2.3193355377819236E-4 -6.151874722520147E-4 </vector>
            <vector>9.53408061599143E-4 -0.0010401060233412305 0.004141350426309465 0.001641704427387532 -1.3317925829751132E-4 0.0025250689447332293 -0.0019271054945287959 -0.0016659240359955924 -0.0015881485772696689 -7.471886597610524E-4 1.2598400637537307E-4 -8.216292788642615E-4 5.455845298466185E-6 -4.793848037178927E-5 -2.587154407502816E-4 5.8848023205957E-4 -7.969064355079989E-4 -2.8785231455539346E-4 -3.77366172134925E-4 -8.542584011790633E-5 -1.4477696109325484E-4 -5.918897117310839E-5 </vector>
            <vector>2.2406986176363728E-4 -0.0031817728792923345 0.001641704427387532 0.0032400336429131925 -0.0016265783392711898 0.0019417726327217047 0.0018193299483917724 -2.2359594277197422E-4 -0.0018228653879920917 -0.002662427461184569 4.930187277695637E-4 -1.873526134659783E-4 1.902745376594431E-4 -9.756699239630742E-5 -0.0012880698960212951 0.0013083385412546815 0.0011147887396696376 3.2059248473040466E-4 -7.463835934103191E-4 -6.481698355658714E-4 7.10974053320506E-7 1.9014842305705118E-4 </vector>
            <vector>-0.0011067791593727075 0.0022633821641602197 -1.3317925829751132E-4 -0.0016265783392711898 0.002635382036311409 7.312938841566703E-4 -0.0011803567910276176 -1.4637577468333025E-4 7.267190128651074E-4 8.222967269232338E-4 -5.528628071325321E-4 -4.1889862416049515E-5 -1.4005287702095788E-4 -2.891075303295767E-4 8.55957034639641E-4 -7.061032376892171E-4 -8.337782126741467E-4 -4.4323810262442587E-4 1.642926894299212E-5 -1.2282593220736262E-4 -2.874782472336828E-4 -4.4085399601897184E-4 </vector>
            <vector>-9.112376269066758E-4 -0.0014436520207415015 0.0025250689447332293 0.0019417726327217047 7.312938841566703E-4 0.0042667429437412835 -1.7479864342333386E-4 -8.871735918199752E-4 -6.736128822875715E-4 -0.0024085523714177633 -3.087160226151719E-5 -3.86952203834241E-4 1.1256862398781264E-4 -6.069125537747345E-4 -6.289693186799929E-4 8.134237913210452E-4 -7.555109081481293E-6 -2.5487538599181094E-4 -6.29747497187522E-4 -7.19014824454383E-4 -3.121387730496023E-4 -3.1480641574962656E-4 </vector>
            <vector>-0.0011838244919494783 -0.0028249032372978074 -0.0019271054945287959 0.0018193299483917724 -0.0011803567910276176 -1.7479864342333386E-4 0.00431661071763015 0.0015179638048118268 -0.001038616970342236 -0.001990823995698893 3.507943816245193E-4 7.190685624491826E-4 3.134651483127541E-4 -3.51419807562788E-4 -0.0012156919344322242 9.924390189527796E-4 0.002162543476141212 7.249187826256806E-4 -6.271231775825232E-4 -6.889743730598132E-4 2.93051361542453E-5 2.5719993981139825E-4 </vector>
            <vector>-5.322026838710016E-5 -0.0015155566702349916 -0.0016659240359955924 -2.2359594277197422E-4 -1.4637577468333025E-4 -8.871735918199752E-4 0.0015179638048118268 0.0028335585108935405 -8.014591775325618E-4 -8.069117897784449E-4 -4.397398855633704E-5 4.010846599808763E-4 3.561697311770066E-4 -1.3410703091812286E-4 -1.655343896945666E-4 6.485894865617497E-6 9.025147816019738E-4 5.628933651398984E-4 -6.178895478782726E-5 -3.4393695788643996E-4 1.616282720465035E-4 1.0725955253002444E-4 </vector>
            <vector>-6.049310418864724E-5 0.002745162876713727 -0.0015881485772696689 -0.0018228653879920917 7.267190128651074E-4 -6.736128822875715E-4 -0.001038616970342236 -8.014591775325618E-4 0.0034137981503877374 0.0015115845531141453 -4.060178653471168E-4 2.756977011775171E-4 -5.669187039871794E-4 2.478625635199113E-5 4.1497563402027936E-4 -0.0010082259863326121 -0.0010313474036269111 -4.937539722283775E-4 5.33646690665745E-4 5.317396262172722E-4 -3.975968631771202E-4 -2.8905360720143464E-4 </vector>
            <vector>3.5047771451725734E-4 0.003644689327112019 -7.471886597610524E-4 -0.002662427461184569 8.222967269232338E-4 -0.0024085523714177633 -0.001990823995698893 -8.069117897784449E-4 0.0015115845531141453 0.004156850708199136 -2.3015000034781836E-4 -8.758835497358346E-5 -3.376772850544445E-4 2.0699767280918274E-4 0.0012012612314920594 -0.0015238710201598102 -0.0013258358189633535 -7.362570718227717E-4 8.363911487422329E-4 6.472990001157228E-4 -9.03356149633824E-5 -4.302286388991175E-4 </vector>
            <vector>3.456342691322693E-5 -5.567331044263411E-4 1.2598400637537307E-4 4.930187277695637E-4 -5.528628071325321E-4 -3.087160226151719E-5 3.507943816245193E-4 -4.397398855633704E-5 -4.060178653471168E-4 -2.3015000034781836E-4 2.961469305666135E-4 -2.7975026691816115E-5 5.1452300210141903E-5 3.271828984382845E-5 -2.165084555805651E-4 2.348869498434805E-4 2.702905631596051E-4 6.990660923295291E-5 -6.488040014786545E-5 -2.021538030443525E-5 1.1103791935860209E-4 7.938852589843699E-5 </vector>
            <vector>-2.946364983543034E-4 -2.799107075987081E-4 -8.216292788642615E-4 -1.873526134659783E-4 -4.1889862416049515E-5 -3.86952203834241E-4 7.190685624491826E-4 4.010846599808763E-4 2.756977011775171E-4 -8.758835497358346E-5 -2.7975026691816115E-5 4.709752434266783E-4 8.2844376112729E-5 -1.5866276153847215E-4 -1.498919332420218E-4 2.572955982472837E-5 3.118009266416455E-4 1.577977316653833E-4 -5.879969395154538E-6 -6.254584203776964E-6 -4.7508997417466626E-5 5.113403071709846E-5 </vector>
            <vector>-1.5594894203481115E-4 -6.642499250962693E-4 5.455845298466185E-6 1.902745376594431E-4 -1.4005287702095788E-4 1.1256862398781264E-4 3.134651483127541E-4 3.561697311770066E-4 -5.669187039871794E-4 -3.376772850544445E-4 5.1452300210141903E-5 8.2844376112729E-5 2.691524706114187E-4 -9.25063479370423E-5 -1.1228880325224292E-4 2.2517896001851242E-4 3.0691583158965445E-4 1.609579773782419E-4 -6.453805848795257E-5 -1.1142841307744617E-4 9.330578876071251E-5 7.786776483145688E-5 </vector>
            <vector>5.043868796319205E-4 3.1535456829547546E-4 -4.793848037178927E-5 -9.756699239630742E-5 -2.891075303295767E-4 -6.069125537747345E-4 -3.51419807562788E-4 -1.3410703091812286E-4 2.478625635199113E-5 2.0699767280918274E-4 3.271828984382845E-5 -1.5866276153847215E-4 -9.25063479370423E-5 4.043310788500663E-4 1.414936714991243E-4 -1.4060668575983131E-4 -1.2506350366466322E-4 1.4098743053064746E-5 8.265791780689242E-5 1.0683866936970361E-4 1.1999265473209937E-4 9.023529200997179E-5 </vector>
            <vector>-3.3876492319412016E-5 0.0016794989910787828 -2.587154407502816E-4 -0.0012880698960212951 8.55957034639641E-4 -6.289693186799929E-4 -0.0012156919344322242 -1.655343896945666E-4 4.1497563402027936E-4 0.0012012612314920594 -2.165084555805651E-4 -1.498919332420218E-4 -1.1228880325224292E-4 1.414936714991243E-4 8.820706357613874E-4 -5.98665257374004E-4 -7.25125131203721E-4 -2.724258464378798E-4 3.464694038122689E-4 2.271334722589739E-4 6.273354930486406E-5 -1.4583072487918072E-4 </vector>
            <vector>-1.9093879092056847E-4 -0.0018149436955471015 5.8848023205957E-4 0.0013083385412546815 -7.061032376892171E-4 8.134237913210452E-4 9.924390189527796E-4 6.485894865617497E-6 -0.0010082259863326121 -0.0015238710201598102 2.348869498434805E-4 2.572955982472837E-5 2.2517896001851242E-4 -1.4060668575983131E-4 -5.98665257374004E-4 9.328552126107048E-4 7.36045277212666E-4 3.3472085994404506E-4 -3.8087055899243833E-4 -2.1068019263859082E-4 1.0777339322184078E-4 2.685477342845127E-4 </vector>
            <vector>-5.935688921722585E-4 -0.001948124550414156 -7.969064355079989E-4 0.0011147887396696376 -8.337782126741467E-4 -7.555109081481293E-6 0.002162543476141212 9.025147816019738E-4 -0.0010313474036269111 -0.0013258358189633535 2.702905631596051E-4 3.118009266416455E-4 3.0691583158965445E-4 -1.2506350366466322E-4 -7.25125131203721E-4 7.36045277212666E-4 0.001439499998096108 5.096525007695386E-4 -3.9282765373522155E-4 -4.2761914891232346E-4 1.9430385993368375E-4 2.5939590514051646E-4 </vector>
            <vector>5.2342817511179135E-5 -0.001049595854985831 -2.8785231455539346E-4 3.2059248473040466E-4 -4.4323810262442587E-4 -2.5487538599181094E-4 7.249187826256806E-4 5.628933651398984E-4 -4.937539722283775E-4 -7.362570718227717E-4 6.990660923295291E-5 1.577977316653833E-4 1.609579773782419E-4 1.4098743053064746E-5 -2.724258464378798E-4 3.3472085994404506E-4 5.096525007695386E-4 4.056799049859931E-4 -1.357481509884847E-4 -2.26572797449349E-5 1.1523969931697253E-4 2.676025030265595E-4 </vector>
            <vector>1.8497566012575499E-4 8.173961261477632E-4 -3.77366172134925E-4 -7.463835934103191E-4 1.642926894299212E-5 -6.29747497187522E-4 -6.271231775825232E-4 -6.178895478782726E-5 5.33646690665745E-4 8.363911487422329E-4 -6.488040014786545E-5 -5.879969395154538E-6 -6.453805848795257E-5 8.265791780689242E-5 3.464694038122689E-4 -3.8087055899243833E-4 -3.9282765373522155E-4 -1.357481509884847E-4 3.781517211831462E-4 2.788989389351933E-4 6.706271735857967E-5 -5.492540687033483E-5 </vector>
            <vector>3.7533557409995727E-4 6.07142653081677E-4 -8.542584011790633E-5 -6.481698355658714E-4 -1.2282593220736262E-4 -7.19014824454383E-4 -6.889743730598132E-4 -3.4393695788643996E-4 5.317396262172722E-4 6.472990001157228E-4 -2.021538030443525E-5 -6.254584203776964E-6 -1.1142841307744617E-4 1.0683866936970361E-4 2.271334722589739E-4 -2.1068019263859082E-4 -4.2761914891232346E-4 -2.26572797449349E-5 2.788989389351933E-4 4.845958299987562E-4 4.338147616788938E-5 1.0483752192813686E-4 </vector>
            <vector>2.1496676760524637E-5 -2.3193355377819236E-4 -1.4477696109325484E-4 7.10974053320506E-7 -2.874782472336828E-4 -3.121387730496023E-4 2.93051361542453E-5 1.616282720465035E-4 -3.975968631771202E-4 -9.03356149633824E-5 1.1103791935860209E-4 -4.7508997417466626E-5 9.330578876071251E-5 1.1999265473209937E-4 6.273354930486406E-5 1.0777339322184078E-4 1.9430385993368375E-4 1.1523969931697253E-4 6.706271735857967E-5 4.338147616788938E-5 2.5060642387284834E-4 1.3319046967001438E-4 </vector>
            <vector>1.8281010079121066E-4 -6.151874722520147E-4 -5.918897117310839E-5 1.9014842305705118E-4 -4.4085399601897184E-4 -3.1480641574962656E-4 2.5719993981139825E-4 1.0725955253002444E-4 -2.8905360720143464E-4 -4.302286388991175E-4 7.938852589843699E-5 5.113403071709846E-5 7.786776483145688E-5 9.023529200997179E-5 -1.4583072487918072E-4 2.685477342845127E-4 2.5939590514051646E-4 2.676025030265595E-4 -5.492540687033483E-5 1.0483752192813686E-4 1.3319046967001438E-4 2.8045746934740297E-4 </vector>
          </covariancearray>
        </covariancematrix_contents>
        <principal_component_analysis>
          <pca_contents visiblename="PCA: CovMatrix, Combined dataset 4-10 DPI, Procrustes coordinates" covarfromorigin="false" dimension="2" linkedoutlinenumber="0" linkedwireframenumber="118" npcs="18" uniqueid="120" eigvalvariance="2.1150142602342396E-5" numvarscaledeigvalvar="0.22033504048943978" scaledeigvalvar="0.01156078916148295" shapedimension="18">
            <meanconfig>0.20846339939140376 0.49870994455885653 0.1855063332378502 -0.4905357039820832 -0.37817907360194425 0.19321742524353053 0.26706069049921644 0.050874453592010795 -0.1979031429272612 -0.2287083360854249 0.04772359570765675 0.162004221127615 0.03197675841419089 -0.16457367288317057 -0.1283913384468609 0.046738214229675404 0.051334780810728974 0.006369815526869289 -0.06569172528000947 -0.06482995558060564 -0.02190027780497117 -0.009266405747273906 </meanconfig>
            <eigenvectors>
              <vector>-0.0236620401948879 -0.09091188372055442 0.5110174308832758 -0.041369610369848306 0.35112489832118243 -0.2253016965160282 0.2556107714756546 0.22840791026782756 -0.045307788280860344 -0.1256664857012268 0.03780596012864914 -0.10329176626581395 0.13440162258466276 -0.044643103027315514 0.044941831548907296 -0.0012659184004558607 0.0163837787237653 -0.037425365421595885 </vector>
              <vector>-0.5128043963043555 -0.050617753051185495 -0.1678893461178188 -0.09124827297597028 -0.18462097144947132 0.04710021086435212 0.43427035426693106 -0.06213387510779147 -0.005784501983720349 0.01399761654926572 -0.0895049759188913 -0.12534102549274262 0.22054049663702693 -0.03727079061390773 0.10240345453957986 0.015005236491647356 -0.035127735906598845 -0.014153504714491873 </vector>
              <vector>0.1138091048733377 -0.6020511177061673 0.1982185780109971 0.1312623201441105 -0.11298698272183982 -0.13718564640798017 -0.1502900944467935 0.27266076303460135 -0.020713461496424078 0.15975188252419126 0.04814467508935141 0.061409006031458664 -0.1735503568675437 -0.07060147931502907 -0.07706634521593517 -0.0046145785811087265 0.007659266492156838 0.02086728803152425 </vector>
              <vector>0.36768705102451693 -0.15519279986639697 0.06876079279748075 -0.25929788892704425 -0.15359630702296853 -0.22225639155660984 0.37641411207120695 -0.06183693583482813 0.15266915583048768 -0.15221663518960724 -0.13803422041810964 -0.13167926372043154 0.21736510126100128 -0.10086026504674182 0.2055562190043819 -0.0014146072672978612 0.018901105209286884 -0.03750008696713144 </vector>
              <vector>-0.19379657820184978 -0.09969655427332885 -0.4794210482340591 0.3715756032352129 -0.0018305348043797889 0.04911641545812286 0.14600277918030974 0.46347526259514765 -0.0614002361334015 0.050245902084513405 -0.15076846574969816 0.021535015915810897 0.16554113964681164 -0.03359731400200099 -0.09310325177690956 -0.07216644050470863 -0.051770173423957996 0.01444286856456596 </vector>
              <vector>0.2109910270600734 -0.4569574812272822 -0.47755188328449377 -0.0467518250854365 0.15302602567274498 -0.18522136804231845 -0.1153127732988239 -0.3392230221317892 -0.030391288445058322 -0.012630923624262259 0.1580545336930738 0.16401857913543116 -0.035757324525497076 0.027491151581629535 0.03335918923469635 0.01602188465878362 0.05190832959037426 0.003400160530612299 </vector>
              <vector>0.31782468626525584 0.41913994095774354 -0.20632270377084563 -0.20805018119531926 -0.317844856379797 -0.22281258710755733 0.11786250712998653 0.25709862763352004 0.30378059017866865 0.1451430543475341 0.23086504771323163 0.14639229602799156 -0.06937426396335938 0.12959484273186858 -0.1226302943767372 -0.10583080574591545 0.07550903326788473 -0.018664151299926466 </vector>
              <vector>0.11032083542599934 0.34712557202549865 -0.016109781756598777 0.5174378622735077 0.4195168609156677 -0.3887732690862598 0.047186469235017535 -0.16119680923447247 0.010372712748744994 0.21964294911464657 -0.07698383882262687 -0.12680159463699325 -0.041577841878214686 -0.03155408223364364 -0.0292293183108654 -0.01325558966824558 0.06071448005512224 0.03696596162837317 </vector>
              <vector>-0.2834989779295908 0.08015137407723073 -0.19807530390673353 -0.6029314021573724 0.4544909807399512 -0.11134287607276386 -0.14759060863395176 0.03291603978040255 -0.1445368285886143 0.11529307275324678 0.05504751868427362 -0.11563748146893776 -0.1565028055074225 0.055580108109593095 0.027114850481368802 -0.04046042047372929 0.048434643846534224 -0.05787832233323487 </vector>
              <vector>-0.40541019030090525 0.06269157417971308 0.20674515797494997 0.043366193313176635 -0.4671219040312929 -0.4534971735444317 -0.3359392713784278 -0.05074380666299784 -0.15301667980808126 0.05430855838342542 0.14092030177461257 -0.02908695610500512 -0.07322550443875897 0.032730824615002124 0.02003134777441388 -0.08976514423835645 0.01718170090051009 -0.056192410947765406 </vector>
              <vector>0.05812112565081491 0.009355653476334946 0.08219977166101687 -0.058026615553787596 -0.12589503455358322 0.037794940427944776 -0.029072729514020883 -0.23062245053254452 0.014047972937103363 0.2698677156784705 -0.7341398675889749 0.0745471898154754 -0.21100539618543201 0.2757591191654078 0.12756222424218186 0.022477462096957477 -0.1854024795576415 0.08003871702972673 </vector>
              <vector>0.014785500234655804 0.1396068139763728 -0.06822301428198707 -0.0538273146440317 0.045026579587372925 -0.010424402079978178 -0.2866359954583748 0.24362778288902273 0.0819385483165752 -0.6549672533801408 -0.3736176025625293 0.103891317332166 -0.20026669771895064 -0.2684492020598874 -0.09885374449894582 -0.006980162458833281 0.03961697506498784 -0.0039055566731829696 </vector>
              <vector>0.05889334122875131 0.027034842561307993 8.191150914212837E-4 0.1354849463121951 -0.03241681475156926 0.0643662135092154 -0.19937169788681164 -0.11847798579325561 -0.11266326409052355 -0.38816008006268315 0.06321895400379135 -0.11617791930689722 0.3919249583810853 0.6404310890984772 0.032117907643397205 0.09297961191119107 0.2123730382837745 -0.007506894289015532 </vector>
              <vector>-0.03305532551993355 0.008009392014253549 0.1581715722395766 -0.028736887775475572 0.02629388534271847 0.1596059633215416 0.38788962766773444 -0.06349499004645376 -0.2593060493977487 -0.07595949228186616 0.10571750639386628 0.35848968023964534 -0.2922075057247724 0.25187515786308307 -0.5398739986653728 0.11088449876018762 0.014408434520071798 0.08850925722708898 </vector>
              <vector>-0.17322735143690673 -0.01752468799938136 -0.009648437841460343 0.2097091545822738 -0.03701816553849092 0.18089855070470937 0.1419887468251297 -0.1838201893691775 0.4103245077046712 -0.18888103023768033 0.2534488992155325 -0.19481245230972674 -0.516323620285313 -0.029646220851547955 0.28182514958140054 0.25671971370472046 0.09263762066800975 0.01947687459015815 </vector>
              <vector>0.1938219534698334 -0.034388439529143944 4.422095022240793E-4 -0.05317028556067385 -0.06284041313117057 0.29793855288286775 -0.13829850631053953 0.06896882352465832 -0.0038754887860783208 0.13455588290174625 0.036316494408246004 -0.7310804675696202 -0.0644027682794703 0.031112290798963844 -0.3626988882831283 -0.0648987747698987 -0.17568564445268936 -0.08114514684576689 </vector>
              <vector>0.208742521371457 0.20567221202200434 -0.05413692856820768 -0.010093176424321308 -0.18210425608580463 0.08970316804769451 -0.01802249755652521 -0.09087636280333301 -0.5823599005122051 0.028005049485868995 0.08315926386817511 -0.038777340876753025 0.06039652490288236 -0.41707912365277083 0.13273646372768677 0.43886367875381754 0.005743015028920802 0.1775203012520475 </vector>
              <vector>0.09123292276276466 0.09521085489136792 0.057046617273159975 0.060073068359182295 0.09363764913739799 0.20987209022834039 -0.07415214557040432 0.18418076305681538 -0.08385564204859093 0.04252717442976435 0.18036926066951153 0.247003241019228 -0.007569496094216775 0.13994427802694334 0.3887215740479328 0.04703072658125459 -0.5229884086151592 -0.4909878900815991 </vector>
              <vector>-0.1014570090438315 0.03160117303322718 0.07540954788042833 -0.00860860121897274 0.05321405194509539 0.01787531949551316 -0.137137052472497 -0.3080679697138525 0.30491264810905416 -0.09066972321101255 0.14375642184835521 0.1468686057260974 0.31489806014382543 -0.21124515002733413 -0.2622120572099706 -0.09086696480108379 -0.5573656894419787 0.30294093382124687 </vector>
              <vector>-0.08725794669341795 0.0030172236594398715 0.13797288792543594 -0.07817122205583306 0.08033947870944466 0.23210630118369502 -0.23505977568876624 0.10424285720436337 0.3596761360105866 0.33955625160808756 -0.06495778184153236 0.198614226128694 0.29930457774841585 -0.08629999997591108 -0.08084135188095917 0.4587669863083699 0.37039888222750794 -0.04235109242985009 </vector>
              <vector>0.018251177417451594 0.03722904757158179 0.07993997879416662 0.081047562645828 -0.0487332861707626 0.2568881984611361 0.020019875899513366 -0.3226936450993358 -0.06608423982746837 0.025070642338774797 -0.030538407212684606 0.11794484671130442 0.059594137149802155 -0.2945527682293366 -0.09128647864536463 -0.49583533795968093 0.3357979461125297 -0.49381224994560624 </vector>
              <vector>0.04968856884076816 0.04149504292736372 0.10063478772807065 -0.009673426921401405 0.05033911626955972 0.31354948582879394 -0.06036209553555662 0.13760921234348136 -0.06842690243710817 0.0911858714889351 0.12172032262438108 0.07197226366960235 -0.02220303698656158 0.04128063704446822 0.361425517038267 -0.4713950543975426 0.16067188140653538 0.597360309273914 </vector>
            </eigenvectors>
            <eigenvalues>0.01849357912418691 0.009672990384426745 0.005391424343858777 0.0031456803967090724 0.0022318930196114518 0.001151595468429948 9.390365441604143E-4 6.496604095410807E-4 2.8140576770735643E-4 2.0517963329918577E-4 1.5805742616725068E-4 1.3500902033164713E-4 9.865805148730859E-5 8.060301604560197E-5 6.148392936566871E-5 3.381784441657882E-5 2.4846803603622853E-5 1.740888115040924E-5 </eigenvalues>
            <percentvar>43.23724963381539 22.615065323400085 12.60493486262899 7.354475175809942 5.218076771234683 2.6923842275914986 2.195429949091816 1.5188800997313403 0.6579154497382009 0.47970179083015313 0.369531951915891 0.3156456992828279 0.2306585854418875 0.18844663342879786 0.14374697210311746 0.07906477006415788 0.05809083481342924 0.04070126907782981 </percentvar>
          </pca_contents>
          <morphojset>
            <morphojset_contents visiblename="PC scores, CovMatrix, Combined dataset 4-10 DPI, Procrustes coordinates" uniqueid="121" alignmentmethod="-1" dimension="1" hasprocrustesfit="false" hasrawdata="false" linkedoutlinenumber="0" linkedwireframenumber="118" nincl="110" nlmk="11" nobs="110" objsymmetry="false" procsumsquare="0.0" procrustesfitfromparentset="false">
              <alignmentvectors>
                <vector>0.0 </vector>
                <vector>0.0 </vector>
                <vector>0.0 </vector>
                <vector>0.0 </vector>
                <vector>0.0 </vector>
                <vector>0.0 </vector>
                <vector>0.0 </vector>
                <vector>0.0 </vector>
                <vector>0.0 </vector>
                <vector>0.0 </vector>
                <vector>0.0 </vector>
              </alignmentvectors>
              <datavector>
                <datamatrix visiblename="PC scores, CovMatrix, Combined dataset 4-10 DPI, Procrustes coordinates" covarfromorigin="false" matrixtype="9" iscoordinates="false" issymmetrycomponent="false" isasymmetrycomponent="false">
                  <data>
                    <vector>-0.16580669488902205 -0.04938135146354008 -0.041204606003760275 0.013447755370532038 -0.024161137781097554 -0.036969656727672454 0.006378022789841719 0.02909561284801729 9.581906305231062E-4 -0.017103223441267152 -0.027703099776364155 -0.0042304053835115285 -0.0059820299949666315 -0.0049261725120360676 -0.011466900698003173 0.004258759703353791 6.638976167351249E-4 -8.576271814496814E-4 </vector>
                    <vector>-0.22892308368629455 0.003989547086130109 -0.01712540608646535 -0.06386219425052807 -0.033596626570425586 0.001116291216984669 0.07486376046198243 -0.009957736170669848 -0.006443117278468984 -0.010135775954842776 0.018488146762031397 -0.012376512880568378 0.024277247385364784 0.004701181655219393 -0.011864824631445125 -0.0034760059775404313 0.009906593708900197 0.00272362081120232 </vector>
                    <vector>-0.24960394391606183 0.12908868554404282 -0.010074462153790958 0.019255707313987586 -0.027389640188039095 0.01561307759986291 0.019757441986676266 -0.0023561798009963243 -0.015600421024035766 -0.005778907020865229 -0.013836140050685652 0.006774923291993619 -0.01929597531645404 0.011853944714737155 -0.004542088351544114 7.08400803186163E-5 -0.004193279890024919 0.0010620776214525056 </vector>
                    <vector>-0.21502627573272964 -0.037027770157213064 0.060841959707328204 -0.03770441828331124 -0.004444573036246438 0.014979065244444196 0.05266041965849876 0.048218705465649096 -0.0301721366179545 -0.0025482014294698776 0.0032061743678243066 0.018170327928528563 -8.170043206708188E-4 0.009826669858966882 -0.004298154113161696 0.003190582909934193 -0.003197009937636206 -0.004041218238647817 </vector>
                    <vector>-0.15383298390787864 -0.053635828850865076 0.04067864892936275 0.014093688386660197 0.03916777595898203 -0.015932413918056946 0.01915648732028035 0.05056421051706944 -0.00669147514387607 -0.007343133789608533 -0.007808000401278247 -0.014309380621766045 -0.010675347893951895 -0.0012934285755867704 -0.00400348608342012 -0.005250863389110863 -0.004419424064158355 0.0015486735319617645 </vector>
                    <vector>-0.09943464295277336 -0.07758025746338103 0.09396524094507994 0.009355576322509397 0.0565457173326368 -0.06110353115091109 0.006967347903813644 0.02187545772789393 -0.013767548854861703 -0.006838546504317202 -0.01598381584960593 -0.0077055706255590144 -0.0034534905979205794 0.01259427784446508 0.003997068608582313 0.003983216811991815 9.842831946396077E-4 -0.006159886451306617 </vector>
                    <vector>-0.23990278190264108 -0.012774748972899971 0.03345244453042493 0.04761767640044654 -0.01545141189839338 -0.002651057661815623 0.027833366135834144 0.04233195661793851 -0.007001437014120518 0.015295259503915894 0.011922066339548091 -0.00651168930567728 8.624797421770409E-4 -0.004049172867849629 -0.005349989684325975 -0.0015846929900062865 0.006492096504045293 -0.005367324831812531 </vector>
                    <vector>-0.1750424614422627 -0.030899961670217385 -0.037591249004561574 -0.011323428447948444 -0.0054766188666109964 0.007332338355102566 0.019784252932600006 -0.006241206499464711 -0.008405759733394042 -0.0070462875738380795 0.001301372267223072 0.01030740143035392 -0.0047393454351769984 0.003872815339429638 2.026482941980875E-5 0.0077329895470751924 -0.001604833033568837 0.005924328985214085 </vector>
                    <vector>-0.2926957598968007 0.026552804035547634 -0.03265915569719848 -0.015931993013493965 -0.06895797045752303 0.049513260176688195 0.061286573141669055 0.0068876845066869604 -0.022887357953424618 0.007955877259149863 -0.022582051883943268 -0.021361783093597465 0.0042397945632768825 -0.013315747042841488 -0.004832459412090249 -0.0023318522997675516 0.0022108067351684813 -0.005326223394576054 </vector>
                    <vector>-0.2303880840297497 0.09550564227339998 0.016632698809163682 -0.04073100404670626 -0.00394499614087339 0.018489717448194432 0.03664217251256267 -0.06282583076238099 -0.015679650793753223 0.025312936605635376 0.030554908176713406 0.001417209087420658 0.004852827782473103 0.002402896695043651 0.0017675137037902646 -0.0036684275576849127 -0.0014907580042706565 0.0060837547046512196 </vector>
                    <vector>-0.18727085079830177 0.08108634527290527 -0.012216027219848288 -0.0012272563940041393 0.032138249595164786 -0.028125778465364244 0.06983122370659693 -0.002421506590758401 0.007432043167225273 -0.0010720661860832096 -0.014143912240252323 -0.011844080127073772 0.004895838034642538 -0.012816186922019933 0.005979184153802416 -0.003001104360135407 -0.005148495133786901 -6.985027731004657E-4 </vector>
                    <vector>-0.16047644966549174 0.028590669447149667 -0.02691933555300691 0.0167661318635799 -0.015822895364534885 0.014652879946230268 -0.041819358378564084 -0.00591071791960824 -0.006362873068301968 0.013078950777297257 0.0011191924774982477 -0.005109221308232968 0.0014514033882643339 -0.007806226986791216 0.008663616094309377 0.006951307882768259 -0.001953263723476645 -0.005228319910721045 </vector>
                    <vector>-0.27094017954492783 0.019553160914795184 -0.16112558792205217 -0.0058199936501447174 -0.07304555456230917 0.06414407284495499 0.02954992950355573 -0.037096870981174895 -0.01315838058493668 0.019949610019949673 -8.355531928413346E-4 0.01583857391258775 0.031252431632386016 0.017526077249927993 -0.007835335266412592 0.005135508527530442 -0.007358193648190115 4.4655981619675864E-4 </vector>
                    <vector>-0.16634112892627434 -0.08921342314182878 0.008075747900686178 0.0308726608944292 -0.007695125553331259 -0.05625053148025698 0.0434152057976426 0.02514983865370001 -0.010627540830975116 -0.01592433144034979 0.012152798463049438 0.012522630231622058 0.0015895016407114124 -0.00781030577935048 -0.0011819953608707221 0.0018307468149443857 0.009154608313942842 -0.00502250345246529 </vector>
                    <vector>-0.17322823756526806 0.04483513306543017 0.06843567610134008 -0.0016224238579354224 0.040970282653787965 -0.0031069843005589173 0.020954573914798064 -0.0039751723044434695 -0.008965837251630008 0.010101049192336295 0.0010246848886927935 0.004388727631916458 -0.012060267063472256 0.0034351204158121615 0.005018282080752013 0.004209645127764127 0.0028674279460220776 -0.0020264437457709933 </vector>
                    <vector>-0.22037785032195328 0.084508898892125 -0.03396956271307393 0.014025873371024193 -0.011439841497355665 0.024227502269914807 0.026984066798094754 -0.042507997791551524 -0.013045407893832515 0.016520130935800324 -5.8340143614458E-4 0.011304905984849591 -0.009553914143022544 0.003712796997955795 0.002432300654487537 0.0025591949092821807 0.0012452123572388818 -0.0015129329615079738 </vector>
                    <vector>-0.1335543970953835 0.007559960567492197 0.011159713203288959 0.02309264804009337 0.002217797607579342 0.013224860682235662 -0.005776785967900404 -0.007933378870362011 -0.01638066977171053 0.003967722502275382 0.014054163785262704 0.0093727500907214 -0.03601673087861587 0.008472800223277989 -0.008781916224403328 1.5762293132353116E-4 -0.0020431301295159377 -0.0013614280936676208 </vector>
                    <vector>-0.22804252398961355 0.008711743851716794 0.019574241417516274 -0.017203914864217285 -0.06267166418004112 0.031106707649078347 0.00667185996750223 0.0072051636216297725 0.0026889128855141207 -0.006896196469478002 0.008629792361528084 -0.011517522467011003 -0.006802199927119701 0.002310647487740009 0.010325743502446742 -4.3176508090198354E-4 -0.005496866571814009 2.3499709806304464E-4 </vector>
                    <vector>-0.17731660312974024 -0.009179153198196609 -0.0760330514854605 -0.008265124535474297 -0.03133373883019938 -0.004891309235835084 0.029184965973625784 -0.0031536784093643615 0.007077110624438923 -0.002369206038465056 0.005338857866181583 0.008466098205787807 0.008901606568385519 0.007865586924959945 0.012927917999685377 0.0011275617618140632 -0.001928291745933692 -0.0017213222659632106 </vector>
                    <vector>-0.15154913125205371 -0.04432281861481424 -0.05284034431659474 0.011868211982333654 0.04333167322425172 -0.019239481107131553 0.02716889818841169 -0.02264768782116787 -0.023207528558814788 0.009517580044214222 0.0035904443565475002 -0.004445476019305051 -0.003428018123679658 -0.006965820385830168 -0.0025401392452292343 -0.006506741311216171 0.0036169740081006077 0.003180616021014297 </vector>
                    <vector>-0.16923484276311115 4.412394844157024E-4 -0.011653539561361184 0.06343626123537194 -7.298682574504392E-4 -0.02425050569613515 -0.0016239051961524527 -0.0038131147468024227 -0.0018510715838066438 0.007807088909976313 -0.002686715732653985 0.014357025084692707 -0.012676116602232314 -0.003634521032303466 -0.002904323227640773 0.00249177664176734 -0.0036023563880814634 0.002277059162164379 </vector>
                    <vector>-0.2356052629205492 0.049414042471623426 0.0898248778298922 6.663354263426528E-4 -0.06368314904775307 0.011733696034038892 0.011118115492505083 -0.012989331840311815 -0.010810919721201531 -0.0017237700377696085 -0.0024504517831286012 -0.011090424581444151 0.001324648267343514 -0.004333429328251424 0.01787912029031638 0.0055525653023717125 6.160359539789607E-4 0.005578036609298824 </vector>
                    <vector>-0.01783793321184151 -0.0019718107898118757 -0.06718120383379728 0.010122951949815872 -0.05135265922525616 -0.03882941132219729 -0.036592401602848997 -0.003489512665649406 0.004387061794246101 0.00638139206964935 -0.015582866327186463 0.0030021729853136024 -0.008102699674584758 -0.003278450573161086 -0.010768423260046407 0.0016496376362007022 -0.0046056797692096705 0.0012159806469085148 </vector>
                    <vector>-0.10210442269431957 0.01834483735656758 -0.06364842746564 -0.025189036928531167 -0.014711779509689894 -0.018469779974813964 0.007224509267248446 -0.03205345997415908 0.0207916979371199 -0.015344331977639665 0.013969593658210032 0.001793746676996738 -0.012677408325446858 -0.0072618859791079345 -8.939543922922583E-5 -0.0165009263016608 0.0019467048653097224 3.115691380102103E-4 </vector>
                    <vector>-0.13867403202306708 0.12063703161316035 0.02078096486755558 -0.0074415290617359945 -0.008162769491495261 -0.002633039704815185 0.013011127512779812 0.005716724789898903 0.02263408404498149 -0.009065552886704858 -0.023473523413959054 0.016768165706377337 -0.003851594742377957 -0.014503557326582003 0.021533954267312246 0.00748814623019809 -0.0022795725049391453 -3.944492811807636E-4 </vector>
                    <vector>-0.09953073771376242 0.04697822030998878 0.0651090727619472 -0.034108386272130226 0.00504203102821474 0.01696465600520948 0.008067474294290241 0.01791346763946594 0.017542369443180394 -0.007715710009134068 -0.0013348979945684359 0.006658683515548118 -3.473436646269162E-4 0.007221825930967442 0.005725709012659827 -0.0026751707082517265 -0.003469773273686364 0.0016161080685037441 </vector>
                    <vector>-0.00715310496632071 0.028851662670797612 2.3237564699379296E-4 4.4773843646722807E-4 0.00476050193658803 -0.010147787329786682 -0.03851992579899166 0.014707555533616199 0.0028283699496775595 0.010755347182901099 -0.023538889405795075 0.004659892204091908 0.0010336278812957326 -0.0040143662969518235 -0.013680333088659468 -3.7890910463836847E-4 -0.006077718669260944 0.0033883163784509786 </vector>
                    <vector>0.017354792186234848 0.005466981370423023 0.046133779880954615 -0.005513382089751778 0.01464886493939128 -0.037762864114193107 -0.02665999742041772 -0.005879641264558917 0.0020728364473595637 0.013228871643349125 -0.018993655184651796 -0.013478832420191171 0.01064622920858281 0.015010754455860505 -0.003680754935467551 -0.003055815525322474 0.0075656016571329305 0.00190875569581466 </vector>
                    <vector>-0.09727213882625389 0.005669567792890479 0.04996823643407206 0.023866149936861817 -0.01636569831732572 -0.027735789115903086 -0.017730442410532347 0.04806510705970639 0.015724736017907165 -0.009871120958029077 -0.009006721641206495 0.003192881360469522 -0.00287344763837478 -0.0077624667007725676 -0.0047064427715280705 -0.009835487650145107 0.0029556227386979997 0.012174797450233173 </vector>
                    <vector>-0.046016493389262045 0.025406052600384546 -3.9103735185664544E-4 -0.03750654220551891 0.00944802577183957 -0.013331918369130506 0.009446140776916816 0.011298660763335102 0.019608891912468784 -0.00733392725255109 -0.0010835408433834564 0.0022570536323719436 0.01101809895077227 0.013176682356200486 -0.0028389680400949645 -0.006989352863761969 -0.006298883416551831 -7.495770932926657E-4 </vector>
                    <vector>-0.16010617735243854 0.01326185256984677 -0.02596037156060025 -0.02893489911899937 -9.000976390991332E-4 0.006787286977514788 -0.0033450987086052074 0.0030610599022767495 0.020908258405666347 -0.023090048638039984 -0.02729594015164506 -0.0032163514961090944 -0.0032131682540568213 -0.006950178924260965 0.005839925113470057 -0.004024330383043804 0.001072419688825534 -0.0021225396960703616 </vector>
                    <vector>-0.07561035565719042 0.047190269580104145 0.014564006770974938 -0.009354040581369029 0.048303925439480276 -0.040104615204203914 0.005803212875733687 -0.037827717125588356 0.008845264535319182 0.007776092279310211 0.012688427672268838 -0.005926873514295491 -0.026977851799280847 0.006495982355229577 1.6886566893796213E-4 0.001169276232774665 0.006856831714938449 0.006052342181210685 </vector>
                    <vector>-0.04981852925720586 0.023736893137273552 0.08384681339725329 0.005486351767877463 0.1271227528354071 -0.02006643236717451 0.010744328443096031 -0.003032353278378188 -0.003917071121064549 0.004805534444111686 0.00802424225459697 -0.03336753108685637 -3.699489735156635E-4 -0.004687094180586628 -0.005570928094474405 0.0017454130104146075 -1.8821788762023064E-5 0.004317580483130126 </vector>
                    <vector>-0.022543999071058644 0.03257070961750361 -0.06610740492628327 0.004180155113400307 -0.019312274977004 0.004127067189716626 -0.05398168875894006 -0.014607304102222251 0.023193090388099965 0.006421314003671265 -0.0076190443479475425 -0.0039895671250541245 -0.003476301586943867 0.002613109872840635 -0.005922477430576309 -0.003360239464447566 0.0060224505885756695 -7.204611975348413E-4 </vector>
                    <vector>-0.12556516199243856 -0.006495358046613201 -0.004614439054445637 0.007313894751055242 -0.029289308610056037 0.020488010634962986 -0.004824190516366295 0.027536275970833416 0.019867368490667323 -0.0159890781295955 0.010485673668709651 0.002584978050867204 -0.005979260063112131 3.5970556510960374E-4 0.011073560257607262 -0.005782536930812237 -8.481943450127667E-4 0.0023005535463360466 </vector>
                    <vector>-0.003130505784333313 -0.2652088495608145 -0.06976607705302279 0.058894447359657716 0.050194145007171245 -0.03734161344574268 0.019329757877227616 0.05420352961652587 -3.346193012375377E-4 -0.0028369490986579022 0.01876504367082744 0.01780727304848372 0.01622422673081743 0.006027490172491935 0.008446969409970726 -8.849637050730007E-4 -0.0034646259191580325 -0.0014697781200513193 </vector>
                    <vector>-0.07439579895854394 0.026328414586219255 -0.04311055842543366 0.061196394696544164 0.11111360323488993 -0.019565613206500652 -0.03870325449266134 -0.07392482651124432 -0.016418183037968333 -0.009585167354655841 -0.0257875709704434 -0.010038597416626275 0.0033298337411325186 0.011912048550168338 0.0057699778128197515 0.003761073820170619 -0.001078724988464672 0.0051902222106222085 </vector>
                    <vector>-0.0200724684768235 -0.1776391699888085 0.06268285606192563 0.00940816903356381 -0.04840884183394367 -0.01891137646445938 -0.013135631955986745 0.00580047525468108 -0.006581590044589325 0.021448456301735037 -2.8498584471159307E-4 5.5553958701596E-4 0.009965443897791552 -0.003015614661341735 -0.003928813988086284 0.008130315206710627 1.3796684048339187E-4 0.013184309702514482 </vector>
                    <vector>0.06323567952188995 -0.21928905669481713 0.12243765033584422 -0.025292833922417064 -0.008934051686880305 -0.026843377018732243 0.016153664601111357 0.021133285627332035 0.005725975362309942 -0.010369338090790612 0.004274543258013707 0.001046397267626248 -0.004185799929632763 0.006583210913676146 -0.009220223618181329 0.007493265060780514 -0.0035837575976981097 -0.002303899818193682 </vector>
                    <vector>-0.10376152783962486 -0.04845529178033974 0.01449371732747042 0.054521695178334176 -0.041932280138548175 0.07151691954357545 -0.0319064231549972 0.045899957847029514 0.025029648347897268 -0.010496980150181467 0.008713732494878348 0.005800177985952466 0.003057925403271764 2.2574504380953506E-4 0.006523579016779307 0.003686709391744288 0.002357040640394178 0.00420821451488926 </vector>
                    <vector>-0.05005313461863703 -0.05092257415467457 0.04280390558651009 -0.00568579848925277 -0.010687727700851307 -0.009119358650953056 -0.0192048013154869 0.008561876840389003 0.011591870528956707 -0.017587206817913804 -0.005393566536309935 0.005173757393621527 5.319733774807381E-4 2.5121830943325858E-5 0.007836129037560641 -2.191827516776078E-4 -9.79184310005917E-4 -0.0028771282711576723 </vector>
                    <vector>-0.04447057969242502 -0.004888198781953887 -0.049420101852178246 -0.02729024158042186 0.010189040865273714 -0.007432123284627322 -0.006904343067260159 -0.00806798961126342 0.01782428656986582 0.008012372375358727 0.0018423735798522554 -0.0010523585237858211 0.0011637145227838138 0.0021102572061491055 -0.0025814667694474248 -0.006067158944873454 0.003318104856268588 -0.0064852373642957295 </vector>
                    <vector>-0.009326033875226234 0.03153080879044003 0.06391026034680818 0.029617027373077195 0.03005493994556121 -0.05848904104790452 0.01380165658297923 0.018330000776149755 0.012810912226609378 0.004598776698717014 -8.676199755665913E-4 9.084139016038648E-4 0.006474566689800327 -0.0013830275491482917 -0.0019969532174546377 0.014009853924895902 -0.0018252593800040609 -0.004127618256170954 </vector>
                    <vector>-0.06221949502490137 0.012155798515763438 0.1319261802227434 0.05219489533861447 0.0034245713445188912 -0.008291581765711507 -0.04871126292942429 -0.0260457359237968 -0.005896280632955583 0.005648579761929274 0.027809357962223058 -0.007957886347609229 0.007331016197531655 -0.003635495547479137 0.009135990450093515 0.004122721682173097 -0.0016710263502819583 0.0019633608530808134 </vector>
                    <vector>0.038634131756494564 0.006094650206031051 -0.0783792607513192 -0.01713454788488745 -0.019877556702921243 -0.011563676209962704 -0.027854168969476668 -0.0021304175802382185 0.007883683306322784 0.004333069008306796 -0.0023089343767045724 0.0020526713644386627 1.4120997720464576E-4 -0.010338656861143426 9.9833557310537E-4 0.006138902827522818 -7.358916292246839E-4 -0.0019711184444693554 </vector>
                    <vector>-0.03771068406241888 0.03970263297197623 -0.042703458124321594 -0.03970322596122179 0.0030469258918499505 -0.035718908799362924 -0.010669066552199366 -0.028897108676115977 0.02227656134405593 -0.016967008068671907 0.013284555969047821 0.007492767455242692 0.007918352354578561 -0.010111724231029292 0.004183994484694252 -0.0010819088349004243 0.006500134122294672 -0.008953634989232052 </vector>
                    <vector>-0.05661307797313068 0.09019945781428772 -0.025367379282807925 -0.004028026491365566 -0.03604168196259868 -0.0214321311571826 -0.012838828093454473 -0.0032305155832098096 0.03362369763764381 0.0013504532522690535 -0.007183198926163839 0.0040875111710910374 0.007380430845410696 -0.002492765869699678 0.006108392611086636 -0.0015721509925227563 0.0010593280177884571 -0.001033419996089982 </vector>
                    <vector>-0.02304136896852911 0.047413848070119294 0.018964650101304978 -0.03940791352415406 0.007970564050149774 0.0010309874598637163 -0.015868549012888193 0.018894796791955888 0.026920145610734594 -0.01230311368585232 0.0013286070666520397 0.013664290522004281 -0.011776582210419783 0.020417616637584495 -0.006788045601003758 -0.001003291748428065 0.00972901055477665 0.007674341487108423 </vector>
                    <vector>0.06853531213730171 0.02069728594031663 -0.016607687419827783 -0.007659960820544604 -0.01191776276343916 -0.010590553345612163 -0.017485013846175384 0.006027862709968672 0.0022509507404999502 0.018033959342183145 -0.006619874968767342 0.003787803306668499 -0.0010556229827086625 -0.0074758054642242 -0.014669441734352813 -0.0010398341474358924 -2.8681396909273593E-4 -9.89487491775433E-4 </vector>
                    <vector>0.06969987692808319 0.04155457970076963 0.028381215420923055 -0.014630901722661451 -0.010723816396460532 -0.02470653260134229 -0.00811506710059615 -0.003357415639930428 -0.015137470781044084 0.006901570920289058 -0.014452334619301892 -0.0034401200364343816 0.01171693649696096 0.0011254477725037386 -1.7562699022579786E-4 0.0022837369625098936 0.0029195896794513582 -0.0011044004363815183 </vector>
                    <vector>-0.04291253908171006 0.051472623091736086 0.029070941188839915 0.0034151820294183234 -0.0033585573412401974 -0.020561068356842172 -0.018178995383528684 0.03912619074424489 0.017868355739974764 0.004563488820466249 -0.017803584530542958 -0.001081909191140488 0.0071945530428469615 -0.00544784519249955 -0.01032677975447039 -0.002198593483899661 -0.0019517709592447503 -1.038849315006668E-4 </vector>
                    <vector>0.0047951831789981745 0.06230769964697599 -0.0019660218974720855 -0.030079772096889234 0.013018945237117297 -0.031335244175939914 -0.0096405208632624 -0.006100035430708418 0.015118427510457638 0.007050512127876868 0.0099723807232926 -0.0044106867131971025 0.0013804176681375703 0.006518432637423514 -0.005138916443825934 -0.004112322792330696 0.005393994954182331 -0.0025969030433992115 </vector>
                    <vector>-0.08739885800642115 0.04417124754016354 -0.06896949066116369 -0.005396970751175465 0.022909658410349646 0.005613320004970358 -0.035656564029005335 -0.012931162237972419 0.01645592127966858 9.999402638668842E-4 -0.005594991178002213 -0.007314547373267462 0.006410223052638663 0.0025356535299782858 -0.006900841218190054 -0.0061754467676511625 -0.0046533801615008235 0.002368703521613047 </vector>
                    <vector>-0.02059713827223075 0.045558344578673075 0.022082546071462924 -0.03549367249958089 0.04842977485816362 -0.032008136370452016 -0.004950146810229139 -0.016771588323856234 0.01747637160649993 0.011117196251735732 0.016677199595179607 -0.0023489100568030202 -0.015712793167411948 0.006671649845830862 6.550368782124163E-4 0.004196700630670918 0.004401170910587646 5.524566428531954E-4 </vector>
                    <vector>0.04856368739259633 0.06280940741902627 0.10596109959766283 0.01346148803139852 0.1162807380602802 0.01152703797174471 0.03415254905334702 -0.03780321085233441 0.009290147525806898 -0.010429342058749541 0.011361953279518769 -0.016107273900254408 0.006904761227470942 -0.004372755478606627 -4.3943947612382853E-4 -5.6605195257164106E-5 -0.002826114560250046 -0.007415121593831783 </vector>
                    <vector>0.0468318364133076 0.047496664140402246 -0.056159310010253385 -0.021122210204756055 -0.013484393975326156 0.00962459294421692 -0.04506137937639636 4.5495059698788466E-4 0.010264097463308598 0.010824350319512134 4.954001596786094E-4 -0.007427975601848646 0.007843444809654623 6.233499354520013E-4 0.016526727085796993 0.001404274750509007 -6.513008329743796E-4 -0.0022970883201885416 </vector>
                    <vector>-0.04304699838475859 -0.01641294032259287 -0.02383333794218307 0.004889054147858276 -0.03764050637324456 0.02312955849493646 -0.04230685927694826 0.015219539973889279 0.015934399503141832 -0.016073471104652244 0.015982151520932006 0.012970536899163661 0.0025020240947939204 0.004208004360114992 -0.0021144295465497774 -0.002395044847207709 0.001558102445472872 0.0033361598370182373 </vector>
                    <vector>-0.24145740274288044 -0.34621429310469903 -0.006913989407508813 -0.20880531815995448 0.012642726532163901 -0.021848233891292354 -0.1408941185687284 -0.0016303782329562012 -0.06722365531847527 -0.031323848797086995 0.01847370134425694 -0.01843168117394582 -0.0021449790769715107 -0.007517948645501541 0.006131927642560688 -0.0041647963580556165 -0.004660393976389242 -0.0037853637082700727 </vector>
                    <vector>-0.02686673698651677 -0.051669981721974796 -0.06701682519813956 0.10117017820308215 0.10637346864702289 0.0160947849192295 -0.045784908810290716 -0.04308774318432676 -0.016202162606627248 -0.013296471348263419 -0.01875835359943344 0.008229454818928634 0.002889966530449716 0.003195275021869877 -0.0029691633859101852 0.005151356599548795 -0.003521856925334235 -0.00262609237411 </vector>
                    <vector>0.08047327062900074 -0.25276490049836164 -0.021880348878831786 -0.006420696451932896 -0.04755242408500234 0.011669437794316243 0.0015283390396941634 -0.028401069626870536 9.546420030459095E-4 0.036615320898821205 -0.0035223607502357255 0.003714695105546749 0.008695385244691056 4.7781775773803395E-4 -0.007040175080263781 -0.001602551585552726 -0.002595776113701877 0.0021464982818099844 </vector>
                    <vector>0.1520584791881517 -0.23141625662667095 0.09366987295472277 -0.03320413916807616 -0.02078252121607119 -0.02798464325825186 0.036563544738797665 -0.016199854162825548 0.014772335448714332 0.001618160942547555 0.0055655016280909695 -0.010752566830374075 0.011156508022840694 -0.003031868012361795 -0.007062365406016187 0.008967498858590684 9.318171878509103E-4 0.0024934763368678215 </vector>
                    <vector>-0.0032220230279803416 -0.02423910784425531 -0.020113468237024226 0.021883322170248652 0.053455285908495485 0.11794857359522898 -0.013534942376628582 0.04982377702740325 0.023508902027127333 0.0016067338985960916 0.004216867692641461 -0.0011256019105752597 0.003926812073770484 -0.013944127905091424 0.002748792970846148 0.0032838863782247915 6.388657792484945E-6 4.384130616320696E-4 </vector>
                    <vector>0.02745997610353397 -0.09643963636445686 0.03022110135306787 -0.021202759843906162 -0.00846852309879416 0.018635185364939518 -0.013167652508762352 -0.029046502796525275 0.010859356133014735 -0.016053819624349465 -0.004073948079340583 0.008467320390713174 5.517269452580186E-5 0.006645128779157184 -0.007093638017391992 0.001417922654646826 0.0075544147678663 -7.674911061268051E-4 </vector>
                    <vector>0.04963242812078615 0.004307013683351969 -0.01154989629139493 -0.009089810917985238 0.028861300702883848 -0.035755564232862164 -0.010514064787843688 -0.011712439691176238 0.005958189409839283 0.01177391235292254 0.007257623425278485 -0.006437897008921533 0.0063075566318232185 0.0059013829579598175 -0.005898663067183889 -0.0030430799446637944 0.006030885839164805 -7.981669337676026E-4 </vector>
                    <vector>0.04848897775822615 0.0653344541124341 0.0015511918024735745 0.009661492758644617 0.01712136246903034 -0.041072314246670016 0.005222746471001366 5.970923355757751E-4 0.014153935159471848 0.013132437618131019 -0.003855183264225931 4.3523017964145166E-4 0.005693718454758545 9.508124814228394E-4 0.003593759409907326 0.006365232954169402 -0.003099883685079423 -0.0038096164988846745 </vector>
                    <vector>-0.01721057617300596 0.01189374219122801 0.11498166831110036 0.09984595082741728 0.0048210769185435265 0.05163401541572042 -0.05665034994933681 -0.008487694880991414 0.0025106432518154087 0.016287205020960673 0.0023455846593631526 -0.015145659618211366 0.0029038596829554226 -0.001433779880342118 0.0057529288092122806 3.543153536251578E-4 -0.005598455747817341 -0.003381971292314701 </vector>
                    <vector>0.10008621539574288 0.04444921338850222 -0.12377506402335153 -0.017940646323556738 -0.011323737138634604 -0.0021170001252071658 -0.01386739560635928 -0.004775086018518134 -0.007247039130017724 0.01036591800086696 -0.0014568686933495191 0.001233747680676885 -0.010497365774873736 -0.014954029595423324 -0.008639778906207523 0.005094693531262946 -0.005824691527943878 0.0018592513419172993 </vector>
                    <vector>0.03997610928865805 0.04507446812622151 -0.0713689331044284 -0.038579206360812315 0.0026602753476149097 -0.03266681341517208 -0.025114346419462093 -0.013584172740782025 0.012867428377206412 0.004514189663063173 0.014124167853193988 0.005148434796284326 0.01420055490673885 -0.01408714883933167 -0.004364949567687258 0.004802324504337246 0.0066572679298353855 -0.003486214739111858 </vector>
                    <vector>0.03389821694987341 0.1289633552043786 -0.013579939933293636 -0.009616022106382892 -0.02613422202208759 -0.03005351253447739 -0.011133416544810917 -0.012492179448150922 0.014690704946768236 -1.8747609300708782E-4 -0.01514100552570819 -5.517653673131325E-4 0.0037446121725955447 -0.011136293661464413 1.011219434155445E-4 0.0035334343243074253 -0.0027874551644089755 -8.354417405204029E-4 </vector>
                    <vector>0.06647449079953761 0.036803980777334315 0.03247614619932506 -0.03759528423596374 0.0028471680265155794 -0.029824841190503885 -0.02835170171321779 0.02015861499061405 0.006301248172063902 -0.0082940462400932 -0.006496956909918741 0.01184225723893446 0.01173836098291559 0.01981252903061029 -0.0064666837965787795 0.0025450245545047684 3.601858909546004E-5 0.0035926075161484177 </vector>
                    <vector>0.14503295380444997 0.023175370988195935 0.005922608387501621 -0.0205368307308646 -0.05432362463295585 -0.010247758213118635 -0.0021401631348319165 0.010106453539602902 -0.006727694698222437 0.011211900069589907 -0.006250518570268605 -0.005722310404996525 -0.013207596744294423 -0.015521373115578637 -0.007142154099789451 0.0029088345301570276 0.0045145811421481545 8.786437384347291E-4 </vector>
                    <vector>0.1327162541348033 0.059733069388720576 0.015798150185756112 0.009583417989882603 -0.03835590039123828 -0.016116001570607306 -0.0025058725219943203 0.006850475880133756 -0.029408660828512907 0.00714581887282713 -0.011604023869562169 -0.0012614576774638308 0.013162945530328023 0.0037812329932953256 -5.815448186278272E-4 0.00696177616663961 0.0043648636757307345 -1.6603245417462606E-4 </vector>
                    <vector>0.03805511427231503 0.05629548847517837 -0.0034998706108869244 1.234087909443139E-4 0.002867441097694295 -0.016278562185586466 -0.018927107637568632 0.02285198218090488 0.002014545692847169 0.006720440670329968 0.0023222480576800784 0.0016179284958330467 -0.001229115264289545 -0.0016972814437623983 -0.006675825565898082 -0.004878481492726952 0.002478086220808086 -0.0017110476967217422 </vector>
                    <vector>0.08050008285221699 0.08120409172511805 0.007528536052249209 -0.019559070284203374 0.016703610214659766 -0.02208117339527545 0.0132156225174643 0.008897119926155252 0.011156729982655576 -0.005787137236813914 0.0018321249396488072 0.0013926300275345137 0.0017299063615785972 0.003959646325914571 0.0026491477942444473 -0.005505203352553958 -0.0037338522942886028 6.316657786914017E-4 </vector>
                    <vector>0.019203327404446347 0.044061337667858774 -0.07204084243852774 -0.03629012950780273 0.004060624581704289 0.008766912459411911 -0.041963358469844114 0.006876626299707386 0.014818178168965756 -0.0022881397476187107 -0.01581681068573125 -0.012602797778462373 -0.0033709341811694977 0.006126486213923919 -0.002223769916869336 -0.0011319130889189716 -0.003539044805434851 0.001296513176651917 </vector>
                    <vector>0.06074929919046093 0.06913062339419034 1.9285274317175745E-4 -0.030886516508062012 0.043997201623133 -0.02428310173415778 -0.011424646558911487 -0.007264991000622116 0.014519189337499003 0.025673265272998583 0.013916257989305594 0.009055537435232703 -0.020974192509000355 0.006281499225750401 -0.0011867259345166759 0.0028431339591385237 2.887573732897523E-5 -0.006154785430030673 </vector>
                    <vector>0.07446688582373509 0.03906092427983983 0.14527499003253216 0.11332795942439028 -0.01540654254098778 -9.018697539809716E-4 5.157099226328202E-4 -0.03405959605844897 0.014406860525090485 -0.015395381859460835 0.02436067514944388 0.012282544066467489 0.008204710144670047 -0.010907655647558709 -0.01996641133761634 0.002620218682805265 -0.0036463506360146637 -0.0046430452435236745 </vector>
                    <vector>0.1308614877560763 0.02969583982923108 -0.08265220945863995 -0.0059548976444246966 -0.03651209798052911 0.00269990378419528 -0.018001185343724812 0.014716255865745282 -5.980308677719638E-4 0.009040491739437264 0.004836035937463174 -0.021695096225435282 0.006688844679913136 -6.547511624558199E-4 0.014271428535510316 -0.0022255081807716287 0.0018998319192851118 0.0031394061811923397 </vector>
                    <vector>0.06088977846860692 -0.01885747614644034 -0.02746944890078698 -0.02468973875911532 -0.016695187814320764 0.0018378334762433985 -0.020793518987439617 0.009544153004020258 0.008635687605894251 -0.006098363107779768 0.011855085419059077 0.007598071556732678 0.012476648880782693 0.008533067851194951 -7.451742188855975E-4 0.006424096888098694 -9.539518790627371E-4 7.720438116837836E-4 </vector>
                    <vector>0.07378958465240636 -0.2642784732458184 -0.1312162838962448 0.01523816239715884 0.13902194395156622 -0.013394651682883528 0.04205937614682895 0.059439888597905985 0.0010059211841640392 0.034228949749942485 0.009598121030494277 0.011965143084600541 0.0039003709327897983 -0.012351732027315298 -7.436905179593737E-4 -0.012695267881824483 -0.009628498270135784 0.001268498023653839 </vector>
                    <vector>0.05068064594964186 -0.07853187382421432 -0.09128782629343966 0.1631408152058486 0.10000067655611689 0.01966905999343302 -0.009760585117836923 -0.021478176782553593 -0.017545008265388982 -0.010867333616242807 -0.012818489398435806 0.004067148466593448 0.005636089112214306 0.005568461206662724 0.006722460711676019 0.0010648546756870565 0.0077781191241135215 0.004966273309334558 </vector>
                    <vector>0.13384516290322254 -0.2762811986174666 -0.06271091536844306 -0.010820846601861382 -0.053746314861839006 0.016209350512864033 0.020546083762379343 -0.030809459732021902 0.002940200773013328 0.027688808818677985 -0.012879790464688725 0.007228256091909649 -0.013847095080925966 0.002621781515205933 6.608050164190978E-4 -0.0022349884388481525 0.0010752860035588819 0.003401179536754992 </vector>
                    <vector>0.19897511858833378 -0.21517632759627053 0.1080992635588129 -0.026894923941867828 -0.06376293571512744 -0.001454315317510326 0.06097599738312863 -0.028081949401046653 0.02699986697714861 -0.015630677340192342 -0.0028575557991560746 -0.018913172283178802 -0.0030734253902312478 -0.005087635872874048 0.007534729308710464 0.007965798590360371 -0.0017045999817365692 0.0026643885393163786 </vector>
                    <vector>0.03981882504721437 -0.031003448375108583 -0.05106014765507712 -0.03414468157300345 0.12524766066804313 0.12710438922665743 -0.0043784984065017634 0.04152210349092699 0.015521608149330613 0.009359963267161498 0.008998216411523305 -0.008737434033366093 -0.01666632715142418 -0.003283215480916332 -0.008488976160787573 0.002299144174556258 0.009028080790642042 -0.002241173822683115 </vector>
                    <vector>0.09895855729634054 -0.10441001977451533 -0.0025314120550210513 -0.012627376577348921 -0.016592269103791045 0.030141674021774974 0.009786670540591768 -0.055710849125122516 0.0025149489947675937 -0.027124128727023643 -0.0011568854504621475 -0.0016315575160787321 -0.010049510408675511 -0.005251850635851454 -0.015862594941909666 -0.005881550581372104 -2.550173713589663E-4 -0.012543298961608742 </vector>
                    <vector>0.11050797904973221 0.04792034713295753 -0.06628031278307896 -0.001057317464419911 0.02129343325667001 -0.023804810606646434 -0.004042764351967482 -0.004642976396156196 0.005809531589874664 0.013157623694983134 0.017310437719437525 -0.008248066084673662 0.0037220889059518822 0.002605647074691436 0.007567660446605548 -2.8819594785196823E-4 -0.0013253235266743216 0.0012432710273617576 </vector>
                    <vector>0.14141427995361802 0.061572397164387345 -0.026818313080065836 0.01851434021382809 0.01842055182575456 -0.030106260175056125 0.024157294728982696 0.002360576043442712 -0.003181187288502849 0.012225643632331624 1.6490070329503912E-4 -0.011711664489624326 0.0018730044788579942 -0.002382559279550026 -0.0038870979144791586 -0.001757056080393585 -0.011190500178501811 -0.0029337888540538933 </vector>
                    <vector>0.0524449598544199 0.005447691109753967 0.09021017701713878 0.13879067830423913 0.004127839644547935 0.07804224419857253 -0.02386663119659532 0.013060747990514425 0.008491324709771687 0.01352827248308084 0.00862790214093638 -0.014702899406740043 -0.002159364661251155 0.00887011664834807 0.009245321655603331 0.003370909969409131 0.002088543728812952 -0.00559662348540315 </vector>
                    <vector>0.1894747875312218 0.0674883087339037 -0.1665368979500894 -0.02248428807471689 -0.045806149338323325 0.03236571595229805 0.0012467533371663141 -0.012500393633574539 -0.01883768441339313 -0.009205048339951123 0.015139707631002178 0.020573292597452286 -0.009233322232335485 -0.008119486289569051 -0.00581791592739654 0.014033252429107473 -0.002451892271405045 -5.674877602503943E-4 </vector>
                    <vector>0.1394906261886817 0.08667233567952391 -0.05873190995264024 -0.05968402414049784 -0.006199889176993996 0.013788333875698172 -0.013997720571818969 0.0013669335982408228 -0.012587577801196178 -0.013513745462929579 0.01664071241046513 -0.0017914649787614308 0.00817635187293834 -0.027849631270442647 -0.002499999898473315 0.007363046028700517 0.0055580813618808745 0.006870391836441016 </vector>
                    <vector>0.15065681703898323 0.13588149196978724 -0.04041675942002521 -0.0292551271694637 -0.0228580780331995 -0.006825015826710503 0.014421676054899923 -0.0015808838191221503 -0.008295993584182806 -0.02086512782310068 0.0034835472935053667 0.003040548232010618 0.0013402163542232956 -0.015064981157263433 0.004340841888161022 -0.0014174868304931022 9.676290631341362E-4 0.0037092652043272615 </vector>
                    <vector>0.1929206101614464 0.05939006729526755 -0.0019715720691081138 -0.042117004025122716 0.014083689407815734 0.001402701582469721 0.0026196310058183327 0.002271397490035669 -0.011012439329033097 -0.018270846071048914 -1.6424423910045734E-4 0.002881407839033202 0.01081615081596476 0.02691604307729476 0.002120589512468074 -0.01136814570278331 -0.0044786013175300374 -0.0010070933743328517 </vector>
                    <vector>0.2313692273870554 0.09650142208340254 0.06337662514163034 -0.01814932788363055 -0.03932318228818264 -0.0060418165878911596 0.03694841865311696 0.006952654648103931 -0.03522754100401257 0.003963579609148611 -0.01846845234860521 -0.011643786459288529 -0.006857372952238781 -0.007601777570025909 0.005194602534906767 -0.015141294799764532 0.00915768627948424 -4.7955851654806966E-4 </vector>
                    <vector>0.23560387336736827 0.06722598142973263 -0.00168920678508158 0.0350741816218722 -0.047372388341147924 -0.018659356175163424 9.893909202907754E-5 0.020212128588532982 -0.0397965006828784 -0.002877984212241566 -8.491139985776545E-4 0.010102855299413195 -0.013174539897881178 0.013849471180205162 2.2154866208463735E-4 0.005117124184816682 0.006447105041800198 -0.001418816500394742 </vector>
                    <vector>0.16205637766374015 0.10933861540980333 -0.013619004756699644 -0.019965577985301065 -0.026456454122697672 -0.013635927126325232 0.010813309613463688 0.024527084280440422 -0.021146050075518775 -0.010909544210670735 -0.004290103631441258 0.007643263034758029 0.006636153750011394 -0.0036023802039268525 -0.0023595486015642276 0.0029432158265028678 0.005035173722305588 -0.002911831128717462 </vector>
                    <vector>0.1835703812708961 0.1337118763477582 -0.008961511937732734 0.029845316343848745 -0.006721870241742239 -0.03286006239044646 0.015296378297455468 0.016231869804087067 -0.006323609834785059 0.003621546715671391 0.0065981865146770985 -0.0016481338187288794 0.009294589054724191 0.011016412970508208 0.008251693086780755 -0.00706927556567412 -0.0039839231608152165 -0.005410283387224119 </vector>
                    <vector>0.15330213042185542 0.08903602300430129 -0.0732364459293394 -0.032027067411211224 0.016299611592625413 0.015302195504436388 -0.0037902465215303447 0.011725866809578793 -0.015575053993142414 -0.008802806402759527 0.0031915625315289734 -0.017955456687729708 -0.006452816662969471 -5.238716281433724E-4 0.0014376257925205714 -0.004886116970741233 -0.011185994180669439 0.007723432768316734 </vector>
                    <vector>0.17206559767445806 0.10690021461633639 -0.0072701467771331026 0.0020341564949260156 0.013363402561473404 -0.002045558992468762 0.0012328602110737036 0.01466372078725165 -0.014932893989915028 0.010267078715548068 0.005925358188588297 0.011679830045565375 -0.007174000075883809 0.006580053555697929 0.0054605873950988055 0.002479838512366373 -0.006274844750233998 -0.0012695660250882836 </vector>
                    <vector>0.12042341602248814 0.05053913090798865 0.1347283490455192 0.10236906146034994 -0.002673761136514993 0.010604627796810479 0.024643959309638152 -0.04187179557989268 0.002781200794500924 -0.021511118336235105 0.01939047413204114 0.014983146625334568 -0.0011359047934242422 -0.009229294613555108 -0.0040165016108898045 -0.012307225874926808 -0.006769669168737491 0.012040372694300028 </vector>
                    <vector>0.22785285375622105 0.0932468554129861 -0.06845784088051315 -0.055194173629412806 -0.00963180868592535 0.04399850358712789 0.032526879588193815 0.01959330249210081 -0.013477818800966676 -0.025303984694212155 0.012101043094876375 -0.01070227418154297 -0.0038149101347002092 0.010481767569408294 0.005413614122105859 0.003977286492636629 -0.004098326263069135 -0.0037688574004206173 </vector>
                    <vector>0.15984930020004853 0.04653767483845798 -0.04658615026671622 -0.052515525836969404 0.0037378744780149436 0.012758905491344051 0.008339450487093596 0.01721284323467903 -0.013935602116062935 -0.018580001863846063 0.004785013734260003 -0.002426607780260104 0.004537341436878652 0.012151545621928864 0.002101729532178788 0.0021402356765839814 0.010892625337691867 0.005225366560161889 </vector>
                    <vector>0.12701752315315898 0.0191016981957349 0.3019573032041483 -0.13110260030829987 0.07498534567963756 -0.007392615299828115 -0.014960674875154603 -0.007615105436463964 -0.023186305194383198 0.021221307978130183 -0.013956563620066895 0.05202572784555154 -3.304000342313452E-4 -0.016160259622581302 0.01972763606769037 -0.0031910155715465377 3.9257292102295137E-4 0.0010607528562211616 </vector>
                    <vector>0.12614244696533616 -0.08331040306771097 -0.08238001884977078 0.19646915025679942 0.09799643620794937 0.031569935208507996 0.03479013967567801 -2.858650518222873E-4 -0.02431790721571221 -0.0355853917147253 -0.014442302234104072 0.0059656935755584735 0.006713125696189054 -0.008688375157173259 0.0010252385584743335 0.00328739910188913 0.0073243694502707546 0.0019244053237514925 </vector>
                    <vector>0.1756731320288832 -0.2586963278590536 -0.09899998635692836 -0.023720751518993836 -0.04084153437708052 0.029988784981823093 0.027886481986123778 -0.025086766237283672 0.01605307529997021 0.02754833869673858 -0.015926112685391108 0.0050625993041051014 -0.007682910162878566 0.004430917110046132 0.022559635490918575 -0.007544274197413933 0.013275042198125272 -0.003258859203023723 </vector>
                    <vector>0.20773715779090082 -0.1962911932750485 0.12609551704621652 -0.03520270537685569 -0.06610780083295159 0.02992306895261551 0.03935431025294509 -0.02477911821047857 0.02470023911977979 -0.01655649600347013 -0.013196342784615617 -0.020624869318951324 -0.014543931641093048 0.011504280324154886 -8.299782864041574E-4 0.00988697946735265 -0.008429463458103744 7.457202300082124E-4 </vector>
                    <vector>0.07518569803832627 0.12126828683127854 0.21846707033766857 -0.1392000268278793 0.04163824380773637 0.1412636356699732 -0.009833074870479696 0.006292333207323954 -0.01398630019402799 0.016544658050737397 -0.01792172941292179 0.004133885395122363 0.017138163352177327 0.0015526179573060461 -0.01661289372612789 -0.004143359447883722 0.0018227136598693103 -8.947132786944686E-4 </vector>
                    <vector>0.14585387182045223 -0.09714229755513887 -0.027037852529105507 -0.021144282695365894 -0.01253857663021067 0.029878712050345254 0.014151659412695005 -0.05569960034606157 0.0022537905279091763 -0.019385246920054798 -0.015376091030589465 0.02015680640395681 0.004556946452722769 -0.005189808157911236 0.002059473883964211 -0.014628653787673232 -0.007090555113129625 -0.0038547289057107143 </vector>
                    <vector>0.19570269211531782 0.045861176922479215 -0.08833466757714348 -0.0051673697444167485 -0.040461698826421956 3.463424876816914E-4 0.0190959281764009 0.03090905368532969 -0.004455353238888928 -0.0014812890226854692 0.007775552612274052 6.328270658020997E-4 -0.015014583049419855 0.002602842882771219 0.0017118912408022365 0.0011133201557501106 -0.007543916833925269 -0.0016234674626729338 </vector>
                    <vector>0.2279052416417578 0.08645938664496966 -0.02414365989466193 0.012485393979082424 -0.011533840634983116 -0.018842134561920375 0.03361158300476933 0.012496998178522411 -0.017286314618236046 0.014051034874619252 0.005683095856872542 -0.02346503877870889 -0.0021347607267138136 5.180842070878545E-4 0.004228311157324218 5.007542278961524E-4 -0.0027346553615512185 0.002959281863140086 </vector>
                    <vector>0.035371481445087755 -0.024707590350619868 0.12319463010829815 0.24444060114698862 -0.18582884679073775 -0.008780596960856844 -0.062129232040362074 0.016323050510323792 -0.02424728965258912 0.008163362858385394 0.010541145882501535 -0.0027548225841640787 -8.633224703146836E-4 -4.1600677459832056E-4 -0.0020567273459240164 -0.014583087981050357 0.001951819695261277 -0.004889716787445751 </vector>
                  </data>
                </datamatrix>
              </datavector>
              <classifiernames>From dataset	ID	Treatment	DPI	TreatDPI	ID DPI</classifiernames>
              <classifiermat>
                <vector>4 DPI	M1	Mock	4 DPI	Mock/4 DPI	M1/4 DPI</vector>
                <vector>4 DPI	M2	Mock	4 DPI	Mock/4 DPI	M2/4 DPI</vector>
                <vector>4 DPI	M3	Mock	4 DPI	Mock/4 DPI	M3/4 DPI</vector>
                <vector>4 DPI	M4	Mock	4 DPI	Mock/4 DPI	M4/4 DPI</vector>
                <vector>4 DPI	M5	Mock	4 DPI	Mock/4 DPI	M5/4 DPI</vector>
                <vector>4 DPI	M6	Mock	4 DPI	Mock/4 DPI	M6/4 DPI</vector>
                <vector>4 DPI	M7	Mock	4 DPI	Mock/4 DPI	M7/4 DPI</vector>
                <vector>4 DPI	M8	Mock	4 DPI	Mock/4 DPI	M8/4 DPI</vector>
                <vector>4 DPI	M9	Mock	4 DPI	Mock/4 DPI	M9/4 DPI</vector>
                <vector>4 DPI	M10	Mock	4 DPI	Mock/4 DPI	M10/4 DPI</vector>
                <vector>4 DPI	TuMV1	TuMV	4 DPI	TuMV/4 DPI	TuMV1/4 DPI</vector>
                <vector>4 DPI	M11	Mock	4 DPI	Mock/4 DPI	M11/4 DPI</vector>
                <vector>4 DPI	M12	Mock	4 DPI	Mock/4 DPI	M12/4 DPI</vector>
                <vector>4 DPI	TuMV2	TuMV	4 DPI	TuMV/4 DPI	TuMV2/4 DPI</vector>
                <vector>4 DPI	TuMV3	TuMV	4 DPI	TuMV/4 DPI	TuMV3/4 DPI</vector>
                <vector>4 DPI	TuMV4	TuMV	4 DPI	TuMV/4 DPI	TuMV4/4 DPI</vector>
                <vector>4 DPI	TuMV5	TuMV	4 DPI	TuMV/4 DPI	TuMV5/4 DPI</vector>
                <vector>4 DPI	TuMV6	TuMV	4 DPI	TuMV/4 DPI	TuMV6/4 DPI</vector>
                <vector>4 DPI	TuMV7	TuMV	4 DPI	TuMV/4 DPI	TuMV7/4 DPI</vector>
                <vector>4 DPI	M13	Mock	4 DPI	Mock/4 DPI	M13/4 DPI</vector>
                <vector>4 DPI	M14	Mock	4 DPI	Mock/4 DPI	M14/4 DPI</vector>
                <vector>4 DPI	TuMV8	TuMV	4 DPI	TuMV/4 DPI	TuMV8/4 DPI</vector>
                <vector>6 DPI	M1	Mock	6 DPI	Mock/6 DPI	M1/6 DPI</vector>
                <vector>6 DPI	M2	Mock	6 DPI	Mock/6 DPI	M2/6 DPI</vector>
                <vector>6 DPI	M3	Mock	6 DPI	Mock/6 DPI	M3/6 DPI</vector>
                <vector>6 DPI	M4	Mock	6 DPI	Mock/6 DPI	M4/6 DPI</vector>
                <vector>6 DPI	M5	Mock	6 DPI	Mock/6 DPI	M5/6 DPI</vector>
                <vector>6 DPI	M6	Mock	6 DPI	Mock/6 DPI	M6/6 DPI</vector>
                <vector>6 DPI	M7	Mock	6 DPI	Mock/6 DPI	M7/6 DPI</vector>
                <vector>6 DPI	M8	Mock	6 DPI	Mock/6 DPI	M8/6 DPI</vector>
                <vector>6 DPI	M9	Mock	6 DPI	Mock/6 DPI	M9/6 DPI</vector>
                <vector>6 DPI	M10	Mock	6 DPI	Mock/6 DPI	M10/6 DPI</vector>
                <vector>6 DPI	TuMV1	TuMV	6 DPI	TuMV/6 DPI	TuMV1/6 DPI</vector>
                <vector>6 DPI	M11	Mock	6 DPI	Mock/6 DPI	M11/6 DPI</vector>
                <vector>6 DPI	M12	Mock	6 DPI	Mock/6 DPI	M12/6 DPI</vector>
                <vector>6 DPI	TuMV2	TuMV	6 DPI	TuMV/6 DPI	TuMV2/6 DPI</vector>
                <vector>6 DPI	TuMV3	TuMV	6 DPI	TuMV/6 DPI	TuMV3/6 DPI</vector>
                <vector>6 DPI	TuMV4	TuMV	6 DPI	TuMV/6 DPI	TuMV4/6 DPI</vector>
                <vector>6 DPI	TuMV5	TuMV	6 DPI	TuMV/6 DPI	TuMV5/6 DPI</vector>
                <vector>6 DPI	TuMV6	TuMV	6 DPI	TuMV/6 DPI	TuMV6/6 DPI</vector>
                <vector>6 DPI	TuMV7	TuMV	6 DPI	TuMV/6 DPI	TuMV7/6 DPI</vector>
                <vector>6 DPI	M13	Mock	6 DPI	Mock/6 DPI	M13/6 DPI</vector>
                <vector>6 DPI	M14	Mock	6 DPI	Mock/6 DPI	M14/6 DPI</vector>
                <vector>6 DPI	TuMV8	TuMV	6 DPI	TuMV/6 DPI	TuMV8/6 DPI</vector>
                <vector>7 DPI	M1	Mock	7 DPI	Mock/7 DPI	M1/7 DPI</vector>
                <vector>7 DPI	M2	Mock	7 DPI	Mock/7 DPI	M2/7 DPI</vector>
                <vector>7 DPI	M3	Mock	7 DPI	Mock/7 DPI	M3/7 DPI</vector>
                <vector>7 DPI	M4	Mock	7 DPI	Mock/7 DPI	M4/7 DPI</vector>
                <vector>7 DPI	M5	Mock	7 DPI	Mock/7 DPI	M5/7 DPI</vector>
                <vector>7 DPI	M6	Mock	7 DPI	Mock/7 DPI	M6/7 DPI</vector>
                <vector>7 DPI	M7	Mock	7 DPI	Mock/7 DPI	M7/7 DPI</vector>
                <vector>7 DPI	M8	Mock	7 DPI	Mock/7 DPI	M8/7 DPI</vector>
                <vector>7 DPI	M9	Mock	7 DPI	Mock/7 DPI	M9/7 DPI</vector>
                <vector>7 DPI	M10	Mock	7 DPI	Mock/7 DPI	M10/7 DPI</vector>
                <vector>7 DPI	TuMV1	TuMV	7 DPI	TuMV/7 DPI	TuMV1/7 DPI</vector>
                <vector>7 DPI	M11	Mock	7 DPI	Mock/7 DPI	M11/7 DPI</vector>
                <vector>7 DPI	M12	Mock	7 DPI	Mock/7 DPI	M12/7 DPI</vector>
                <vector>7 DPI	TuMV2	TuMV	7 DPI	TuMV/7 DPI	TuMV2/7 DPI</vector>
                <vector>7 DPI	TuMV3	TuMV	7 DPI	TuMV/7 DPI	TuMV3/7 DPI</vector>
                <vector>7 DPI	TuMV4	TuMV	7 DPI	TuMV/7 DPI	TuMV4/7 DPI</vector>
                <vector>7 DPI	TuMV5	TuMV	7 DPI	TuMV/7 DPI	TuMV5/7 DPI</vector>
                <vector>7 DPI	TuMV6	TuMV	7 DPI	TuMV/7 DPI	TuMV6/7 DPI</vector>
                <vector>7 DPI	TuMV7	TuMV	7 DPI	TuMV/7 DPI	TuMV7/7 DPI</vector>
                <vector>7 DPI	M13	Mock	7 DPI	Mock/7 DPI	M13/7 DPI</vector>
                <vector>7 DPI	M14	Mock	7 DPI	Mock/7 DPI	M14/7 DPI</vector>
                <vector>7 DPI	TuMV8	TuMV	7 DPI	TuMV/7 DPI	TuMV8/7 DPI</vector>
                <vector>8 DPI	M1	Mock	8 DPI	Mock/8 DPI	M1/8 DPI</vector>
                <vector>8 DPI	M2	Mock	8 DPI	Mock/8 DPI	M2/8 DPI</vector>
                <vector>8 DPI	M3	Mock	8 DPI	Mock/8 DPI	M3/8 DPI</vector>
                <vector>8 DPI	M4	Mock	8 DPI	Mock/8 DPI	M4/8 DPI</vector>
                <vector>8 DPI	M5	Mock	8 DPI	Mock/8 DPI	M5/8 DPI</vector>
                <vector>8 DPI	M6	Mock	8 DPI	Mock/8 DPI	M6/8 DPI</vector>
                <vector>8 DPI	M7	Mock	8 DPI	Mock/8 DPI	M7/8 DPI</vector>
                <vector>8 DPI	M8	Mock	8 DPI	Mock/8 DPI	M8/8 DPI</vector>
                <vector>8 DPI	M9	Mock	8 DPI	Mock/8 DPI	M9/8 DPI</vector>
                <vector>8 DPI	M10	Mock	8 DPI	Mock/8 DPI	M10/8 DPI</vector>
                <vector>8 DPI	TuMV1	TuMV	8 DPI	TuMV/8 DPI	TuMV1/8 DPI</vector>
                <vector>8 DPI	M11	Mock	8 DPI	Mock/8 DPI	M11/8 DPI</vector>
                <vector>8 DPI	M12	Mock	8 DPI	Mock/8 DPI	M12/8 DPI</vector>
                <vector>8 DPI	TuMV2	TuMV	8 DPI	TuMV/8 DPI	TuMV2/8 DPI</vector>
                <vector>8 DPI	TuMV3	TuMV	8 DPI	TuMV/8 DPI	TuMV3/8 DPI</vector>
                <vector>8 DPI	TuMV4	TuMV	8 DPI	TuMV/8 DPI	TuMV4/8 DPI</vector>
                <vector>8 DPI	TuMV5	TuMV	8 DPI	TuMV/8 DPI	TuMV5/8 DPI</vector>
                <vector>8 DPI	TuMV6	TuMV	8 DPI	TuMV/8 DPI	TuMV6/8 DPI</vector>
                <vector>8 DPI	TuMV7	TuMV	8 DPI	TuMV/8 DPI	TuMV7/8 DPI</vector>
                <vector>8 DPI	M13	Mock	8 DPI	Mock/8 DPI	M13/8 DPI</vector>
                <vector>8 DPI	M14	Mock	8 DPI	Mock/8 DPI	M14/8 DPI</vector>
                <vector>8 DPI	TuMV8	TuMV	8 DPI	TuMV/8 DPI	TuMV8/8 DPI</vector>
                <vector>10 DPI	M1	Mock	10 DPI	Mock/10 DPI	M1/10 DPI</vector>
                <vector>10 DPI	M2	Mock	10 DPI	Mock/10 DPI	M2/10 DPI</vector>
                <vector>10 DPI	M3	Mock	10 DPI	Mock/10 DPI	M3/10 DPI</vector>
                <vector>10 DPI	M4	Mock	10 DPI	Mock/10 DPI	M4/10 DPI</vector>
                <vector>10 DPI	M5	Mock	10 DPI	Mock/10 DPI	M5/10 DPI</vector>
                <vector>10 DPI	M6	Mock	10 DPI	Mock/10 DPI	M6/10 DPI</vector>
                <vector>10 DPI	M7	Mock	10 DPI	Mock/10 DPI	M7/10 DPI</vector>
                <vector>10 DPI	M8	Mock	10 DPI	Mock/10 DPI	M8/10 DPI</vector>
                <vector>10 DPI	M9	Mock	10 DPI	Mock/10 DPI	M9/10 DPI</vector>
                <vector>10 DPI	M10	Mock	10 DPI	Mock/10 DPI	M10/10 DPI</vector>
                <vector>10 DPI	TuMV1	TuMV	10 DPI	TuMV/10 DPI	TuMV1/10 DPI</vector>
                <vector>10 DPI	M11	Mock	10 DPI	Mock/10 DPI	M11/10 DPI</vector>
                <vector>10 DPI	M12	Mock	10 DPI	Mock/10 DPI	M12/10 DPI</vector>
                <vector>10 DPI	TuMV2	TuMV	10 DPI	TuMV/10 DPI	TuMV2/10 DPI</vector>
                <vector>10 DPI	TuMV3	TuMV	10 DPI	TuMV/10 DPI	TuMV3/10 DPI</vector>
                <vector>10 DPI	TuMV4	TuMV	10 DPI	TuMV/10 DPI	TuMV4/10 DPI</vector>
                <vector>10 DPI	TuMV5	TuMV	10 DPI	TuMV/10 DPI	TuMV5/10 DPI</vector>
                <vector>10 DPI	TuMV6	TuMV	10 DPI	TuMV/10 DPI	TuMV6/10 DPI</vector>
                <vector>10 DPI	TuMV7	TuMV	10 DPI	TuMV/10 DPI	TuMV7/10 DPI</vector>
                <vector>10 DPI	M13	Mock	10 DPI	Mock/10 DPI	M13/10 DPI</vector>
                <vector>10 DPI	M14	Mock	10 DPI	Mock/10 DPI	M14/10 DPI</vector>
                <vector>10 DPI	TuMV8	TuMV	10 DPI	TuMV/10 DPI	TuMV8/10 DPI</vector>
              </classifiermat>
              <idvec>M1	M2	M3	M4	M5	M6	M7	M8	M9	M10	TuMV1	M11	M12	TuMV2	TuMV3	TuMV4	TuMV5	TuMV6	TuMV7	M13	M14	TuMV8	M1	M2	M3	M4	M5	M6	M7	M8	M9	M10	TuMV1	M11	M12	TuMV2	TuMV3	TuMV4	TuMV5	TuMV6	TuMV7	M13	M14	TuMV8	M1	M2	M3	M4	M5	M6	M7	M8	M9	M10	TuMV1	M11	M12	TuMV2	TuMV3	TuMV4	TuMV5	TuMV6	TuMV7	M13	M14	TuMV8	M1	M2	M3	M4	M5	M6	M7	M8	M9	M10	TuMV1	M11	M12	TuMV2	TuMV3	TuMV4	TuMV5	TuMV6	TuMV7	M13	M14	TuMV8	M1	M2	M3	M4	M5	M6	M7	M8	M9	M10	TuMV1	M11	M12	TuMV2	TuMV3	TuMV4	TuMV5	TuMV6	TuMV7	M13	M14	TuMV8</idvec>
              <meanconfig>0.20846339939140376 0.49870994455885653 0.1855063332378502 -0.4905357039820832 -0.37817907360194425 0.19321742524353053 0.26706069049921644 0.050874453592010795 -0.1979031429272612 -0.2287083360854249 0.04772359570765675 0.162004221127615 0.03197675841419089 -0.16457367288317057 -0.1283913384468609 0.046738214229675404 0.051334780810728974 0.006369815526869289 -0.06569172528000947 -0.06482995558060564 -0.02190027780497117 -0.009266405747273906 </meanconfig>
              <omitflag>false	false	false	false	false	false	false	false	false	false	false	false	false	false	false	false	false	false	false	false	false	false	false	false	false	false	false	false	false	false	false	false	false	false	false	false	false	false	false	false	false	false	false	false	false	false	false	false	false	false	false	false	false	false	false	false	false	false	false	false	false	false	false	false	false	false	false	false	false	false	false	false	false	false	false	false	false	false	false	false	false	false	false	false	false	false	false	false	false	false	false	false	false	false	false	false	false	false	false	false	false	false	false	false	false	false	false	false	false	false</omitflag>
              <uniquenumvec>2 3 4 5 6 7 8 9 10 11 12 13 14 15 16 17 18 19 20 21 22 23 25 26 27 28 29 30 31 32 33 34 35 36 37 38 39 40 41 42 43 44 45 46 48 49 50 51 52 53 54 55 56 57 58 59 60 61 62 63 64 65 66 67 68 69 71 72 73 74 75 76 77 78 79 80 81 82 83 84 85 86 87 88 89 90 91 92 94 95 96 97 98 99 100 101 102 103 104 105 106 107 108 109 110 111 112 113 114 115 </uniquenumvec>
              <linkedsets>117 </linkedsets>
              <linksetmatrix>
                <vector>0 </vector>
                <vector>1 </vector>
                <vector>2 </vector>
                <vector>3 </vector>
                <vector>4 </vector>
                <vector>5 </vector>
                <vector>6 </vector>
                <vector>7 </vector>
                <vector>8 </vector>
                <vector>9 </vector>
                <vector>10 </vector>
                <vector>11 </vector>
                <vector>12 </vector>
                <vector>13 </vector>
                <vector>14 </vector>
                <vector>15 </vector>
                <vector>16 </vector>
                <vector>17 </vector>
                <vector>18 </vector>
                <vector>19 </vector>
                <vector>20 </vector>
                <vector>21 </vector>
                <vector>22 </vector>
                <vector>23 </vector>
                <vector>24 </vector>
                <vector>25 </vector>
                <vector>26 </vector>
                <vector>27 </vector>
                <vector>28 </vector>
                <vector>29 </vector>
                <vector>30 </vector>
                <vector>31 </vector>
                <vector>32 </vector>
                <vector>33 </vector>
                <vector>34 </vector>
                <vector>35 </vector>
                <vector>36 </vector>
                <vector>37 </vector>
                <vector>38 </vector>
                <vector>39 </vector>
                <vector>40 </vector>
                <vector>41 </vector>
                <vector>42 </vector>
                <vector>43 </vector>
                <vector>44 </vector>
                <vector>45 </vector>
                <vector>46 </vector>
                <vector>47 </vector>
                <vector>48 </vector>
                <vector>49 </vector>
                <vector>50 </vector>
                <vector>51 </vector>
                <vector>52 </vector>
                <vector>53 </vector>
                <vector>54 </vector>
                <vector>55 </vector>
                <vector>56 </vector>
                <vector>57 </vector>
                <vector>58 </vector>
                <vector>59 </vector>
                <vector>60 </vector>
                <vector>61 </vector>
                <vector>62 </vector>
                <vector>63 </vector>
                <vector>64 </vector>
                <vector>65 </vector>
                <vector>66 </vector>
                <vector>67 </vector>
                <vector>68 </vector>
                <vector>69 </vector>
                <vector>70 </vector>
                <vector>71 </vector>
                <vector>72 </vector>
                <vector>73 </vector>
                <vector>74 </vector>
                <vector>75 </vector>
                <vector>76 </vector>
                <vector>77 </vector>
                <vector>78 </vector>
                <vector>79 </vector>
                <vector>80 </vector>
                <vector>81 </vector>
                <vector>82 </vector>
                <vector>83 </vector>
                <vector>84 </vector>
                <vector>85 </vector>
                <vector>86 </vector>
                <vector>87 </vector>
                <vector>88 </vector>
                <vector>89 </vector>
                <vector>90 </vector>
                <vector>91 </vector>
                <vector>92 </vector>
                <vector>93 </vector>
                <vector>94 </vector>
                <vector>95 </vector>
                <vector>96 </vector>
                <vector>97 </vector>
                <vector>98 </vector>
                <vector>99 </vector>
                <vector>100 </vector>
                <vector>101 </vector>
                <vector>102 </vector>
                <vector>103 </vector>
                <vector>104 </vector>
                <vector>105 </vector>
                <vector>106 </vector>
                <vector>107 </vector>
                <vector>108 </vector>
                <vector>109 </vector>
              </linksetmatrix>
            </morphojset_contents>
          </morphojset>
        </principal_component_analysis>
      </covariancematrix>
    </morphojset>
  </morphojproject>
</morphojroot>
