# Supplementary material for: Arabidopsis phenotyping through geometric morphometrics
Source: Gigascience. 2018 Jun 18;7(7):giy073. doi: 10.1093/gigascience/giy073 (PMC6041757; doi:10.1093/gigascience/giy073)
Supplement: Supplement Files [file giy073_supplement_files.zip › Supplementary Table 1.xlsx]

## Sheet: Suppl. Table 1
Statistics for distance to reference:				Regressions
Mock				Mock
Statistic	Procrustes d	Tangent d		Slope:	0.989170
Min	0.059341	0.059306		Correlation (uncentered):	0.999983
Max	0.404875	0.393904		root MS error:	0.000258
Mean	0.186003	0.184350
ORMV				ORMV
Statistic	Procrustes d	Tangent d		Slope:	0.992178
Min	0.042558	0.042545		Correlation (uncentered):	0.999989
Max	0.370516	0.362096		root MS error:	0.000197
Mean	0.168274	0.167178
ALL				ALL
Statistic	Procrustes d	Tangent d		Slope:	0.989967
Min	0.049389	0.049369		Correlation (uncentered):	0.999984
Max	0.400182	0.389586		root MS error:	0.000178
Mean	0.183522	0.182010
