# Supplementary material for: Arabidopsis phenotyping through geometric morphometrics
Source: Gigascience. 2018 Jun 18;7(7):giy073. doi: 10.1093/gigascience/giy073 (PMC6041757; doi:10.1093/gigascience/giy073)
Supplement: Supplement Files [file giy073_supplement_files.zip › Supplementary Table 2.xlsx]

## Sheet: Suppl. Table 2
Size, Procrustes ANOVA:							Shape, Procrustes ANOVA:
3 DPI							3 DPI
Effect	Explained SS (%)	SS	MS	df	F	P (param.)	Effect	Explained SS (%)	SS	MS	df	F	P (param.)	Pillai trace	P (param.)
Treatment	0.0354941	0.93431	0.93431	1	0.01	0.9081	Treatment	2.10706	0.0264437	0.00146909	18	0.83	0.6682	0.45	0.5205
Individual	99.9476	2630.92	69.2347	38	6230.1	<.0001	Individual	96.7406	1.2141	0.001775	684	88.37	<.0001	15.29	<.0001
Error1: Digitization	0.016887	0.444517	0.011113	40			Error1: Digitization	1.15234	0.0144619	2.0086e-05	720
Total	100	2632.3					Total	100	1.25501
4 DPI							4 DPI
Effect	Explained SS (%)	SS	MS	df	F	P (param.)	Effect	Explained SS (%)	SS	MS	df	F	P (param.)	Pillai trace	P (param.)
Treatment	1.11159	46.4499	46.4499	1	0.43	0.5172	Treatment	3.79518	0.0424875	0.00236041	18	1.51	0.0782	0.49	0.4053
Individual	98.8133	4129.09	108.66	38	1384.14	<.0001	Individual	95.2335	1.06615	0.0015587	684	103.2	<.0001	15.49	<.0001
Error1: Digitization	0.075147	3.14015	0.078504	40			Error1: Digitization	0.971342	0.0108743	1.51032e-05	720
Total	100	4178.68					Total	100	1.11951
5 DPI							5 DPI
Effect	Explained SS (%)	SS	MS	df	F	P (param.)	Effect	Explained SS (%)	SS	MS	df	F	P (param.)	Pillai trace	P (param.)
Treatment	3.69091	211.393	211.393	1	1.46	0.235	Treatment	7.33274	0.0766491	0.00425828	18	3.03	<.0001	0.79	0.0008
Individual	96.3025	5515.64	145.148	38	15419	<.0001	Individual	91.916	0.960797	0.00140467	684	128.78	<.0001	16	<.0001
Error1: Digitization	0.00657444	0.376545	0.009414	40			Error1: Digitization	0.751285	0.00785318	1.09072e-05	720
Total	100	5727.41					Total	100	1.0453
6 DPI							6 DPI
Effect	Explained SS (%)	SS	MS	df	F	P (param.)	Effect	Explained SS (%)	SS	MS	df	F	P (param.)	Pillai trace	P (param.)
Treatment	11.5121	950.513	950.513	1	4.95	0.0321	Treatment	12.5764	0.146335	0.00812973	18	5.5	<.0001	0.87	<.0001
Individual	88.368	7296.24	192.006	38	775.86	<.0001	Individual	86.8226	1.01024	0.00147696	684	152.07	<.0001	16.4	<.0001
Error1: Digitization	0.119892	9.89907	0.247477	40			Error1: Digitization	0.600974	0.00699275	9.7122e-06	720
Total	100	8256.65					Total	100	1.16357
7 DPI							7 DPI
Effect	Explained SS (%)	SS	MS	df	F	P (param.)	Effect	Explained SS (%)	SS	MS	df	F	P (param.)	Pillai trace	P (param.)
Treatment	23.4308	2690.53	2690.53	1	11.63	0.0015	Treatment	16.3821	0.184354	0.0102419	18	7.48	<.0001	0.92	<.0001
Individual	76.5266	8787.47	231.249	38	1890.82	<.0001	Individual	83.219	0.936498	0.00136915	684	219.59	<.0001	16.56	<.0001
Error1: Digitization	0.0426029	4.89205	0.122301	40			Error1: Digitization	0.398929	0.00448931	6.2351e-06	720
Total	100	11482.9					Total	100	1.12534
8 DPI							8 DPI
Effect	Explained SS (%)	SS	MS	df	F	P (param.)	Effect	Explained SS (%)	SS	MS	df	F	P (param.)	Pillai trace	P (param.)
Treatment	38.8882	5706.43	5706.43	1	24.19	<.0001	Treatment	19.6492	0.214569	0.0119205	18	9.35	<.0001	0.93	<.0001
Individual	61.0903	8964.36	235.904	38	2997.13	<.0001	Individual	79.8818	0.872312	0.00127531	684	179.28	<.0001	16.7	<.0001
Error1: Digitization	0.0214558	3.1484	0.07871	40			Error1: Digitization	0.469016	0.00512167	7.1134e-06	720
Total	100	14673.9					Total	100	1.092
10 DPI							10 DPI
Effect	Explained SS (%)	SS	MS	df	F	P (param.)	Effect	Explained SS (%)	SS	MS	df	F	P (param.)	Pillai trace	P (param.)
Treatment	65.6527	16104.1	16104.1	1	72.69	<.0001	Treatment	31.3116	0.433652	0.0240918	18	17.43	<.0001	0.95	<.0001
Individual	34.3203	8418.53	221.54	38	1337.73	<.0001	Individual	68.2796	0.945642	0.00138252	684	175.83	<.0001	16.63	<.0001
Error1: Digitization	0.0270059	6.62435	0.165609	40			Error1: Digitization	0.408756	0.00566109	7.8626e-06	720
Total	100	24529.3					Total	100	1.38495
12 DPI							12 DPI
Effect	Explained SS (%)	SS	MS	df	F	P (param.)	Effect	Explained SS (%)	SS	MS	df	F	P (param.)	Pillai trace	P (param.)
Treatment	82.346	31506.7	31506.7	1	177.53	<.0001	Treatment	38.2898	0.696267	0.0386815	18	23.85	<.0001	0.97	<.0001
Individual	17.6262	6744	177.474	38	667.66	<.0001	Individual	61.0017	1.10926	0.00162173	684	90.63	<.0001	16.9	<.0001
Error1: Digitization	0.0277894	10.6326	0.265814	40			Error1: Digitization	0.708484	0.0128831	1.78933e-05	720
Total	100	38261.3					Total	100	1.81841
