# Supplementary material for: Arabidopsis phenotyping through geometric morphometrics
Source: Gigascience. 2018 Jun 18;7(7):giy073. doi: 10.1093/gigascience/giy073 (PMC6041757; doi:10.1093/gigascience/giy073)
Supplement: Supplement Files [file giy073_supplement_files.zip › Supplementary Table 3.xlsx]

## Sheet: Suppl. Table 3
Comparison	T2:	F:	df1:	df2:	p-value	Holm´s-Bonferroni sequential correction
Mock3-4 DPI	610.51	25.438	12	11	2.817e-06	2.2536e-05
Mock4-5 DPI	2978.5	124.1	12	11	6.0589e-10	8.5e-09
Mock5-6 DPI	2335.6	97.316	12	11	2.2629e-09	2.94e-08
Mock6-7 DPI	1295.8	53.99	12	11	5.3761e-08	5.914e-07
Mock7-8 DPI	2120	88.333	12	11	3.8195e-09	4.58e-08
Mock8-10 DPI	976.6	40.692	12	11	2.4153e-07	2.4153e-06
Mock10-12 DPI	425.03	17.709	12	11	1.7842e-05	0.000124894
ORMV3-4 DPI	892.58	23.244	12	5	0.0013596	0.006798
ORMV4-5 DPI	746.55	19.441	12	5	0.0020815	0.008326
ORMV5-6 DPI	15769	410.66	12	5	1.1469e-06	1.03221e-05
ORMV6-7 DPI	415.5	10.82	12	5	0.0081525	0.016305
ORMV7-8 DPI	1184.3	30.842	12	5	0.00068827	0.00412962
ORMV8-10 DPI	353.54	9.2067	12	5	0.011743	0.016305
ORMV10-12 DPI	583.88	15.205	12	5	0.003715	0.011145
