# Supplementary material for: Arabidopsis phenotyping through geometric morphometrics
Source: Gigascience. 2018 Jun 18;7(7):giy073. doi: 10.1093/gigascience/giy073 (PMC6041757; doi:10.1093/gigascience/giy073)
Supplement: Supplement Files [file giy073_supplement_files.zip › Supplementary Table 4.xlsx]

## Sheet: Suppl. Table 4
Classification/misclassification tables
3 DPI
From discriminant function:
True	Allocated to
		Mock	ORMV	Total	% Correct assignments
Mock		19	4	23	85
ORMV		2	15	17
From cross-validation:
True	Allocated to
		Mock	ORMV	Total	% Correct assignments
Mock		13	10	23	60
ORMV		6	11	17
4 DPI
From discriminant function:
True	Allocated to
		Mock	ORMV	Total	% Correct assignments
Mock		20	3	23	85
ORMV		3	14	17
From cross-validation:
True	Allocated to
		Mock	ORMV	Total	% Correct assignments
Mock		11	12	23	50
ORMV		8	9	17
5 DPI
From discriminant function:
True	Allocated to
		Mock	ORMV	Total	% Correct assignments
Mock		23	0	23	97.5
ORMV		1	16	17
From cross-validation:
True	Allocated to
		Mock	ORMV	Total	% Correct assignments
Mock		19	4	23	77.5
ORMV		5	12	17
6 DPI
From discriminant function:
True	Allocated to
		Mock	ORMV	Total	% Correct assignments
Mock		23	0	23	100
ORMV		0	17	17
From cross-validation:
True	Allocated to
		Mock	ORMV	Total	% Correct assignments
Mock		21	2	23	90
ORMV		2	15	17
7 DPI
From discriminant function:
True	Allocated to
		Mock	ORMV	Total	% Correct assignments
Mock		23	0	23	100
ORMV		0	17	17
From cross-validation:
True	Allocated to
		Mock	ORMV	Total	% Correct assignments
Mock		21	2	23	95
ORMV		0	17	17
8 DPI
From discriminant function:
True	Allocated to
		Mock	ORMV	Total	% Correct assignments
Mock		23	0	23	100
ORMV		0	17	17
From cross-validation:
True	Allocated to
		Mock	ORMV	Total	% Correct assignments
Mock		20	3	23	90
ORMV		1	16	17
10 DPI
From discriminant function:
True	Allocated to
		Mock	ORMV	Total	% Correct assignments
Mock		23	0	23	100
ORMV		0	17	17
From cross-validation:
True	Allocated to
		Mock	ORMV	Total	% Correct assignments
Mock		21	2	23	95
ORMV		0	17	17
12 DPI
From discriminant function:
True	Allocated to
		Mock	ORMV	Total	% Correct assignments
Mock		23	0	23	100
ORMV		0	17	17
From cross-validation:
True	Allocated to
		Mock	ORMV	Total	% Correct assignments
Mock		23	0	23	100
ORMV		0	17	17
7 DPI
Human Observer #1:
True	Allocated to
		Mock	ORMV	Total	% Correct assignments
Mock		13	4	23	72.5
ORMV		7	16	17
Human Observer #2:
True	Allocated to
		Mock	ORMV	Total	% Correct assignments
Mock		11	6	23	65
ORMV		8	15	17
Human Observer #3:
True	Allocated to
		Mock	ORMV	Total	% Correct assignments
Mock		9	8	23	55
ORMV		9	13	17
