# Supplementary material for: Arabidopsis phenotyping through geometric morphometrics
Source: Gigascience. 2018 Jun 18;7(7):giy073. doi: 10.1093/gigascience/giy073 (PMC6041757; doi:10.1093/gigascience/giy073)
Supplement: Supplement Files [file giy073_supplement_files.zip › Supplementary Table 5.xlsx]

## Sheet: Suppl. Table 5
Allometry tests
	SS (As % Unexplained)	SS (As % Unexplained)
	Mock	ORMV
3 DPI	83.3933	83.822
4 DPI	78.9799	81.53
5 DPI	68.0304	80.0151
6 DPI	63.4886	82.7085
7 DPI	69.6993	84.9785
8 DPI	81.8539	89.5087
10 DPI	89.78	93.011
12 DPI	93.2626	94.8943
	SS (As % Explained)	SS (As % Explained)
	Mock	ORMV
3 DPI	16.6067	16.178
4 DPI	21.0201	18.47
5 DPI	31.9696	19.9849
6 DPI	36.5114	17.2915
7 DPI	30.3007	15.0215
8 DPI	18.1461	10.4913
10 DPI	10.22	6.989
12 DPI	6.7374	5.1057
MANCOVA (TPSRegr)
	Separate slopes		Parallel slopes		Coincident slopes
	SS (As % Unexplained)	p-value (HoI)	SS (As % Unexplained)	Pillai´s trace p-value (HoII)	SS (As % Unexplained)	Pillai´s trace p-value (HoIII)
3 DPI	81.7256	< 0,001	83.6288	0.1184	85.787	0.3633
4 DPI	77.1316	< 0,001	80.9228	0.0797	84.7264	0.1244
5 DPI	67.929	< 0,001	73.6192	0.0102	N/C	N/C
6 DPI	63.9264	< 0,001	67.1776	0.0197	N/C	N/C
7 DPI	64.3535	< 0,001	68.103	0.0025	N/C	N/C
8 DPI	69.0684	< 0,001	71.335	0.0404	N/C	N/C
	Separate slopes		Parallel slopes		Coincident slopes
	SS (As % Explained)	p-value (HoI)	SS (As % Explained)	Pillai´s trace p-value (HoII)	SS (As % Explained)	Pillai´s trace p-value (HoIII)
3 DPI	18.2744	< 0,001	16.3712	0.1184	14.213	0.3633
4 DPI	22.8684	< 0,001	19.0772	0.0797	15.2736	0.1244
5 DPI	32.071	< 0,001	26.3808	0.0102	N/C	N/C
6 DPI	36.0736	< 0,001	32.8224	0.0197	N/C	N/C
7 DPI	35.6465	< 0,001	31.897	0.0025	N/C	N/C
8 DPI	30.9316	< 0,001	28.665	0.0404	N/C	N/C
	HoI: Size and shape are independent
	HoII: Regression slopes are parallel
	HoIII: Regression slopes are coincident
	N/C: Not Calculated
	p < 0,05 (Ho rejection)
