# Supplementary material for: Arabidopsis phenotyping through geometric morphometrics
Source: Gigascience. 2018 Jun 18;7(7):giy073. doi: 10.1093/gigascience/giy073 (PMC6041757; doi:10.1093/gigascience/giy073)
Supplement: Supplement Files [file giy073_supplement_files.zip › Supplementary Table 6.xlsx]

## Sheet: Suppl. Table 6
Discriminant Function Analysis	4 DPI	5 DPI	7 DPI	8 DPI	10 DPI
Difference between means:
Procrustes distance:	0.0523798	0.0673001	0.131045	0.183825	0.196868
Mahalanobis distance:	1.8258	4.2542	6.6092	10.4255	11.8172
T-square:	30.7334	166.86	402.724	1002.07	1287.46
P-value (parametric):	0.5268	0.0002	<0,0001	<0,0001	<0,0001
P-values for permutation tests (1000 permutation runs):
Procrustes distance:	0.11	0.007	<0,0001	<0,0001	<0,0001
T-square (Mahalanobis distance):	0.521	<0,0001	<0,0001	<0,0001	<0,0001
Classification/misclassification tables
4 DPI
From discriminant function:
True	Allocated to
		Mock	TuMV	Total	% Correct assignments
Mock		21	6	27	78.0488
TuMV		3	11	14
From cross-validation:
True	Allocated to
		Mock	TuMV	Total	% Correct assignments
Mock		14	13	27	51.2195
TuMV		7	7	14
5 DPI
From discriminant function:
True	Allocated to
		Mock	TuMV	Total	% Correct assignments
Mock		26	1	27	97.561
TuMV		0	14	14
From cross-validation:
True	Allocated to
		Mock	TuMV	Total	% Correct assignments
Mock		24	3	27	82.9268
TuMV		4	10	14
7 DPI
From discriminant function:
True	Allocated to
		Mock	TuMV	Total	% Correct assignments
Mock		27	0	27	100
TuMV		0	14	14
From cross-validation:
True	Allocated to
		Mock	TuMV	Total	% Correct assignments
Mock		26	1	27	90.2439
TuMV		3	11	14
8 DPI
From discriminant function:
True	Allocated to
		Mock	TuMV	Total	% Correct assignments
Mock		27	0	27	100
TuMV		0	14	14
From cross-validation:
True	Allocated to
		Mock	TuMV	Total	% Correct assignments
Mock		27	0	27	97.561
TuMV		1	13	14
10 DPI
From discriminant function:
True	Allocated to
		Mock	TuMV	Total	% Correct assignments
Mock		27	0	27	100
TuMV		0	14	14
From cross-validation:
True	Allocated to
		Mock	TuMV	Total	% Correct assignments
Mock		27	0	27	100
TuMV		0	14	14
